# Supplementary material for: RNA-sequencing reveals early, dynamic transcriptome changes in the corollas of pollinated petunias
Source: BMC Plant Biol. 2014 Nov 18;14:307. doi: 10.1186/s12870-014-0307-2 (PMC4245787; doi:10.1186/s12870-014-0307-2)
Supplement: Additional file 2: — Differential gene expression results and Module I and III annotations. Differentially expressed genes were identified using pairwise comparisons (12-P/U, 18-P/U, 24-P/U and P/U) in DESeq2. Using BLASTx, gene annotation was obtained from the UniProt A. thaliana proteome. Each spreadsheet, which can be accessed through the tabs, contains the DESeq2 expression results for a single comparison, and two additional tabs contain the annotation results used for the KEGG enrichment of Modules I and III. [file 12870_2014_307_MOESM2_ESM.xlsx]

## Sheet: PU
P/U
Sequence name	Base Mean	Log2Fold Change	SE (lfc)	P-value	FDR	UniProt	Gene	TAIR	Identical matches (%)	Alignment length	Mismatches	Gap openings	E-value	Bit score	Query length (nt)	Subject length (aa)
comp48265_c0_seq1	299.652	3.38345	0.223325	7.54166e-52	8.28413e-48	Q84WM7	PPME1	AT1G69940	56.55	359	152	4	4e-143	418	1425	361
comp48276_c0_seq6	2712.19	3.46787	0.228601	5.58989e-52	8.28413e-48	Q9ZVV4	Q9ZVV4	AT1G55570	69.34	548	161	2	0	800	2192	555
comp52753_c0_seq1	845.809	3.16848	0.214014	1.35972e-49	7.46794e-46
comp50604_c0_seq1	3247.37	3.38546	0.22848	1.13231e-49	7.46794e-46	Q9SBA7	STP8	AT5G26250	65.57	488	168	0	0	635	2069	507
comp48276_c0_seq7	4790.9	3.41497	0.231038	1.94367e-49	8.54009e-46	Q9ZVV4	Q9ZVV4	AT1G55570	64.99	557	186	6	0	734	2192	555
comp44068_c0_seq5	702.543	3.46414	0.235228	4.3423e-49	1.07122e-45	Q9LJ64	PLRX1	AT3G19020	59.59	391	155	2	3e-148	458	1978	956
comp57246_c0_seq1	215.393	3.43177	0.233041	4.38847e-49	1.07122e-45	P0CW97	PCR3	AT5G35525	42.47	146	83	1	2e-30	116	1403	152
comp50960_c0_seq1	3791.52	3.56888	0.241964	3.09291e-49	1.07122e-45	O80722	PME4	AT2G47030	41.51	571	288	13	2e-141	432	2257	588
comp19455_c0_seq1	310.716	3.24818	0.220391	3.6583e-49	1.07122e-45	Q39231	SUC2	AT1G22710	60.56	497	182	4	0	575	2331	512
comp53025_c0_seq1	1716.09	3.45661	0.235013	5.7102e-49	1.25447e-45	Q9M9S2	PLY3	AT1G14420	54.25	435	186	3	5e-145	433	1916	459
comp53432_c0_seq1	1142.8	3.48159	0.238444	2.75655e-48	5.04655e-45	O22893	GOLS1	AT2G47180	79.19	346	67	3	0	568	1524	344
comp52945_c0_seq2	413.521	3.18146	0.217865	2.69264e-48	5.04655e-45
comp50887_c0_seq1	1557.91	3.36856	0.233266	2.86325e-47	4.83868e-44	O81888	O81888	AT4G33720	55.19	154	65	3	1e-57	187	1077	163
comp23178_c1_seq1	184.87	3.62219	0.250986	3.26081e-47	5.1169e-44	Q9ZU49	LPP1	AT2G01180	59.43	175	70	1	5e-74	231	733	327
comp23178_c0_seq1	230.055	3.19425	0.222082	6.5974e-47	9.66256e-44	Q9XI60	LPP2	AT1G15080	62.63	99	35	1	1e-36	135	916	290
comp56351_c0_seq1	307.869	3.57451	0.250525	3.46039e-46	4.75133e-43	Q8W036	NIP42	AT5G37820	68.63	271	84	1	7e-131	386	1555	283
comp49747_c0_seq1	3988.78	3.41351	0.23966	4.94617e-46	6.3919e-43	Q9ZUP5	Q9ZUP5	AT2G19440	54.38	434	187	6	6e-153	453	1835	478
comp51976_c0_seq1	1851.77	3.46632	0.243459	5.33707e-46	6.5139e-43	Q9FKS8	LHT1	AT5G40780	69.73	446	132	2	0	625	1864	446
comp57240_c0_seq1	199.337	3.2435	0.227925	5.92134e-46	6.84662e-43	Q9SVC7	Q9SVC7	AT3G52460	23	200	143	5	2e-10	61.6	1398	300
comp50126_c0_seq1	1017.2	3.37534	0.23732	6.6226e-46	7.2746e-43	Q9CAL1	Q9CAL1	AT1G70540	35.71	56	36	0	0.0002	41.6	1038	167
comp53583_c0_seq1	1204.97	3.48675	0.245725	1.06182e-45	1.11081e-42	Q949V6	ARI1	AT4G34370	59.84	488	192	4	0	607	2535	597
comp48276_c0_seq4	1721.53	3.41072	0.241095	1.95376e-45	1.95101e-42	Q9ZVV4	Q9ZVV4	AT1G55570	68.67	533	163	2	0	780	2164	555
comp30062_c0_seq2	1685.68	3.46436	0.245227	2.58463e-45	2.46877e-42	Q6DBP4	Q6DBP4	AT4G19420	48.32	358	169	6	1e-113	344	1428	397
comp42302_c0_seq1	2102.63	3.38172	0.239508	2.88183e-45	2.63795e-42	Q00874	DR100	AT3G12610	32.72	324	184	6	3e-30	121	1400	372
comp50882_c0_seq1	2405.43	3.4367	0.243467	3.04009e-45	2.67151e-42	Q9FLH8	Q9FLH8	AT5G51830	75.98	333	78	1	4e-171	490	1511	343
comp47414_c2_seq1	650.824	3.39776	0.241566	6.18503e-45	5.22611e-42	Q9ZQ23	FLA3	AT2G24450	44.91	167	90	1	9e-44	156	1239	280
comp31809_c0_seq2	689.408	3.54195	0.252688	1.22497e-44	9.9672e-42	Q84K47	AB2A	AT3G47730	67.33	961	286	9	0	1176	3332	983
comp52653_c0_seq1	439.338	3.51536	0.251409	1.98957e-44	1.56103e-41	Q9SCU9	BGA13	AT2G16730	55.04	129	56	2	9e-41	145	386	848
comp43990_c0_seq3	378.246	3.37934	0.243656	9.72214e-44	7.36502e-41	F4IAD5	F4IAD5	AT1G05840	56.04	439	188	5	5e-170	498	1968	485
comp48820_c0_seq147	756.84	3.09163	0.223573	1.72145e-43	1.26062e-40	F4JXB6	F4JXB6	AT5G53750	45.93	405	192	8	3e-85	282	2741	408
comp54585_c0_seq1	1370.33	3.68493	0.266661	1.96385e-43	1.39174e-40	Q3B724	CALS5	AT2G13680	79.76	1275	257	1	0	2150	4140	1923
comp58377_c0_seq1	166.01	3.50284	0.253582	2.11432e-43	1.45154e-40	Q9FM10	SWET5	AT5G62850	60	40	16	0	5e-12	65.1	1046	240
comp47934_c0_seq4	373.985	3.3778	0.244941	2.91605e-43	1.94129e-40	O23020	O23020	AT1G04645	35.42	96	55	2	5e-13	64.7	770	128
comp53747_c0_seq1	466.024	3.49575	0.253903	3.96849e-43	2.56423e-40	Q9LR23	Q9LR23	AT1G23350	29.01	131	81	3	3e-07	49.3	880	159
comp51498_c0_seq1	2844.41	3.45781	0.251817	6.58204e-43	4.13145e-40	Q9M7K4	POT5	AT4G13420	49.62	792	346	6	0	726	2971	785
comp55791_c0_seq1	388.297	3.20771	0.23366	6.8896e-43	4.20438e-40	O48916	FAH1	AT2G34770	64.6	226	80	0	1e-100	304	1365	237
comp63779_c0_seq1	102.698	3.41973	0.249583	9.90819e-43	5.88305e-40	Q9LQU2	PCR1	AT1G14880	37.32	142	84	2	8e-28	109	1542	151
comp53904_c0_seq1	764.73	3.38667	0.247258	1.0597e-42	6.12649e-40	P49062	PGLR1	AT1G02790	41.65	401	201	9	2e-97	305	1597	422
comp17824_c0_seq2	272.117	3.28016	0.239844	1.40887e-42	7.93627e-40	Q9ZU01	Q9ZU01	AT4G02160	76	25	6	0	3e-06	47.8	1448	183
comp19521_c0_seq3	107.877	3.51522	0.257304	1.71799e-42	9.43563e-40	F4JEQ2	F4JEQ2	AT3G20530	71.43	119	34	0	1e-57	189	650	386
comp56682_c0_seq1	327.205	3.1383	0.229954	2.08991e-42	1.11984e-39	Q8GXG1	ASPGB	AT3G16150	84.92	325	47	1	0	569	1274	325
comp55902_c0_seq1	335.499	3.52105	0.258754	3.60397e-42	1.88513e-39	Q9SFG0	STP6	AT3G05960	65.42	347	120	0	7e-157	458	1336	507
comp51912_c0_seq1	590.649	3.18566	0.234142	3.70284e-42	1.89181e-39	Q9ZPS3	DCE4	AT2G02010	76.44	191	42	1	2e-98	303	989	493
comp52733_c0_seq1	654.979	3.20349	0.235898	5.26507e-42	2.62882e-39
comp54503_c0_seq1	696.61	3.39957	0.250882	7.87171e-42	3.84297e-39	Q9LXP4	Q9LXP4	AT3G44190	60.12	341	134	1	9e-148	434	1663	367
comp58328_c0_seq1	165.622	3.28019	0.242476	1.0701e-41	5.11066e-39	Q9FMY4	Y5316	AT5G23160	31.76	85	47	2	0.0001	43.9	1225	271
comp46250_c0_seq4	10233.4	3.34979	0.247953	1.36999e-41	6.40369e-39	O80722	PME4	AT2G47030	40.94	574	296	12	1e-132	408	2136	588
comp28714_c0_seq1	194.824	3.29281	0.244046	1.72969e-41	7.91658e-39	Q9SRH4	PLY7	AT3G01270	54.78	471	170	6	9e-168	489	1657	475
comp58442_c0_seq1	436.23	3.41189	0.252985	1.87718e-41	8.41629e-39	Q9SR05	ANX1	AT3G04690	53.11	868	357	20	0	797	3212	850
comp50347_c0_seq1	1955.63	3.36146	0.249288	1.93592e-41	8.50605e-39	Q9M2T6	Q9M2T6	AT3G55430	52.39	460	182	7	4e-148	439	1820	449
comp50567_c0_seq1	3589.19	3.36004	0.249847	3.14549e-41	1.35497e-38	Q1PEF8	INV2	AT3G52600	63.76	574	193	10	0	724	2108	590
comp30966_c0_seq1	167.335	3.55131	0.264154	3.33417e-41	1.40862e-38	Q84K31	Q84K31	AT5G04390	38.2	267	109	9	2e-24	101	905	362
comp40339_c0_seq2	2630.14	3.3316	0.248339	4.90518e-41	2.03324e-38	Q9SCX8	PPA17	AT3G17790	62.09	335	119	3	1e-155	451	1528	338
comp21732_c0_seq1	337.148	3.2643	0.243479	5.51046e-41	2.24184e-38	Q9FJX5	BT4	AT5G67480	64.53	327	109	3	7e-150	439	1632	372
comp48689_c1_seq1	1371.77	3.45477	0.258634	1.06716e-40	4.26261e-38	Q9M9S2	PLY3	AT1G14420	56.95	453	173	6	2e-164	482	1845	459
comp57232_c0_seq1	284.251	3.08826	0.231614	1.47542e-40	5.78812e-38	F4JVX7	F4JVX7	AT4G33080	74.53	161	39	2	9e-82	262	1172	507
comp22396_c0_seq1	577.726	3.21961	0.241887	2.01382e-40	7.76168e-38	O04193	O04193	AT2G39900	60.99	182	65	1	3e-77	239	1021	200
comp19335_c0_seq2	525.226	3.36462	0.252905	2.19733e-40	8.32297e-38	O23492	INT4	AT4G16480	70.33	583	162	5	0	758	2194	582
comp50231_c0_seq1	1463.55	3.35247	0.252029	2.25529e-40	8.39772e-38
comp54330_c0_seq1	414.089	3.16548	0.238242	2.75989e-40	1.01053e-37	Q9LJF2	Q9LJF2	AT3G13390	65.61	189	64	1	6e-88	272	568	554
comp50224_c0_seq1	795.914	3.18638	0.240101	3.40973e-40	1.22801e-37	Q9FHA6	RLF34	AT5G67070	48.94	47	21	2	2e-05	43.1	655	129
comp30146_c0_seq1	541.706	3.36895	0.254643	5.88075e-40	2.08378e-37	Q9SFD2	Q9SFD2	AT3G07820	51.6	374	175	3	9e-136	402	1565	391
comp15177_c0_seq1	121.901	3.50846	0.2655	7.23244e-40	2.52206e-37	Q8GX23	PERK5	AT4G34440	59.76	251	81	5	5e-89	291	1607	670
comp48755_c0_seq2	6677.47	3.35527	0.253976	7.58049e-40	2.60212e-37	Q8GX86	PME21	AT3G05610	46.25	547	275	9	3e-168	501	1999	669
comp52789_c0_seq1	801.579	3.43775	0.260464	8.94272e-40	2.97671e-37	Q43729	PER57	AT5G17820	40.33	300	167	5	1e-69	236	2944	313
comp55739_c0_seq1	625.13	3.33416	0.2526	8.84769e-40	2.97671e-37	Q9LHL3	LRP6C	AT3G19090	47.17	371	140	12	1e-80	263	1739	455
comp53902_c0_seq1	430.742	3.31364	0.251851	1.54864e-39	5.07791e-37	O80567	LRP6B	AT2G43970	59.85	132	48	3	2e-44	158	736	545
comp55644_c0_seq1	434.934	3.25525	0.247621	1.7919e-39	5.78915e-37	Q8GWV6	Q8GWV6	AT5G20810	57.89	171	62	4	2e-47	163	1345	165
comp45546_c0_seq1	6688.87	3.45641	0.263183	2.12713e-39	6.7726e-37	Q9SCU9	BGA13	AT2G16730	58.96	804	324	5	0	946	2929	848
comp57149_c0_seq1	219.199	3.35978	0.256809	4.13053e-39	1.29634e-36
comp30139_c0_seq1	3010.92	3.19519	0.244739	5.91197e-39	1.8293e-36	A8MS38	A8MS38	AT2G20619	33.93	56	35	2	0.0002	38.9	526	66
comp43314_c0_seq2	98.3362	3.41973	0.261998	6.15115e-39	1.87687e-36	F4JCB3	F4JCB3	AT3G19610	34.58	373	192	11	1e-40	159	2525	640
comp20997_c0_seq1	208.097	3.19355	0.245127	8.46612e-39	2.54784e-36	Q94LW6	SUT35	AT5G19600	56.95	151	58	1	2e-51	177	607	634
comp40594_c0_seq1	1262.18	3.35806	0.257846	8.99195e-39	2.66952e-36	Q9LJ64	PLRX1	AT3G19020	58.74	366	148	2	4e-141	435	1619	956
comp54938_c0_seq1	458.25	3.45233	0.266425	2.11779e-38	6.20343e-36	F4JIK2	F4JIK2	AT4G20990	50.95	263	124	4	9e-89	274	1270	267
comp58112_c0_seq1	192.561	2.77512	0.215224	4.85882e-38	1.40062e-35	Q8H1D6	RBK1	AT5G10520	60	170	66	2	1e-64	215	1071	467
comp43631_c1_seq1	58.8876	3.37347	0.261665	4.97284e-38	1.40062e-35	Q9FRH3	CAP13	AT1G25240	41.23	405	204	4	8e-97	303	1667	376
comp42572_c0_seq1	943.692	2.91031	0.225727	4.92589e-38	1.40062e-35	Q1ECF5	Q1ECF5	AT1G01780	73.26	187	47	2	3e-100	299	1079	205
comp57147_c0_seq1	311.59	3.42364	0.265864	6.0346e-38	1.67815e-35	Q9LXM6	Q9LXM6	AT3G44220	22.48	218	155	9	0.0006	41.2	1305	206
comp56553_c0_seq1	346.201	3.44518	0.267608	6.30606e-38	1.73172e-35	O23609	PER41	AT4G17690	57.86	299	125	1	1e-119	357	1421	326
comp53575_c0_seq1	616.099	3.4053	0.265168	9.53029e-38	2.58483e-35
comp48689_c1_seq5	3026.64	3.40403	0.265533	1.27291e-37	3.41031e-35	Q9M9S2	PLY3	AT1G14420	58.39	435	172	5	3e-166	487	1871	459
comp30146_c0_seq2	603.716	3.50742	0.27394	1.56515e-37	4.14275e-35	Q9SFD2	Q9SFD2	AT3G07820	51.17	385	176	5	2e-139	412	1546	391
comp29198_c0_seq1	85.0483	3.42052	0.267412	1.83598e-37	4.80175e-35	Q38904	PROF3	AT4G29340	75.56	90	20	1	6e-53	143	634	134
comp49385_c0_seq1	3179.18	3.40341	0.266152	1.92641e-37	4.97897e-35	Q9LT15	STP10	AT3G19940	66.67	495	159	2	0	623	2024	514
comp48689_c1_seq3	759.139	3.29616	0.258013	2.25628e-37	5.76375e-35	Q9M9S2	PLY3	AT1G14420	56.51	453	175	6	5e-164	479	1693	459
comp46150_c0_seq3	300.159	1.99616	0.156284	2.33212e-37	5.889e-35	Q9LV48	PERK1	AT3G24550	66.39	363	119	3	3e-167	511	3238	652
comp30062_c0_seq1	2071.98	3.34484	0.262018	2.54929e-37	6.36424e-35	Q6DBP4	Q6DBP4	AT4G19420	43.16	380	197	5	1e-103	318	1393	397
comp47355_c0_seq4	191.271	3.48091	0.273091	3.26859e-37	8.06828e-35	Q94A34	SFH12	AT4G36490	40.55	254	118	7	4e-53	182	764	543
comp54995_c0_seq1	285.223	3.68365	0.289212	3.6909e-37	9.00949e-35	Q9LE56	Q9LE56	AT1G18280	51.72	87	40	2	1e-21	91.3	953	180
comp42601_c0_seq2	186.623	3.51482	0.276151	4.13928e-37	9.99295e-35	Q8GX86	PME21	AT3G05610	46.73	550	279	7	4e-179	529	1977	669
comp57140_c0_seq1	91.8925	3.37563	0.265315	4.40094e-37	1.05092e-34	O82337	AGP16	AT2G46330	59.26	54	21	1	3e-13	63.2	574	73
comp42256_c0_seq2	446.651	3.5478	0.279087	5.06176e-37	1.19572e-34	Q9C6F6	Q9C6F6	AT1G58120	42.76	449	179	15	9e-74	249	2299	420
comp53056_c0_seq1	531.86	3.1887	0.250926	5.35787e-37	1.2522e-34
comp55091_c0_seq1	250.544	3.66561	0.288747	6.31135e-37	1.45952e-34	O80567	LRP6B	AT2G43970	57.5	40	16	1	1e-05	46.6	828	545
comp43035_c0_seq4	443.902	3.47145	0.273529	6.60321e-37	1.5111e-34	Q9LJU0	CBL10	AT3G20580	62.23	638	231	7	0	798	2695	672
comp63119_c0_seq1	118.34	3.61255	0.285127	8.67324e-37	1.96435e-34	O48780	KCS11	AT2G26640	75.93	403	97	0	0	634	1339	509
comp53377_c0_seq1	861.927	3.42866	0.270824	9.83911e-37	2.20567e-34	Q9LV98	Q9LV98	AT5G64790	56.38	447	195	0	0	544	1867	485
comp51253_c0_seq1	1067.16	3.33921	0.263901	1.07309e-36	2.38129e-34	Q43729	PER57	AT5G17820	41.33	300	160	6	9e-73	238	1656	313
comp56650_c0_seq1	464.201	3.23399	0.255956	1.35435e-36	2.97536e-34	Q0WV25	TBA4		95.43	416	19	0	0	796	1512	450
comp59801_c0_seq1	111.211	2.69124	0.213663	2.22914e-36	4.84872e-34	F4IJK1	F4IJK1	AT2G22560	49.48	192	90	3	3e-54	191	926	947
comp51699_c0_seq1	972.191	2.67235	0.212402	2.6655e-36	5.74101e-34	O22932	CIPKB	AT2G30360	65.44	327	100	4	2e-132	393	1337	435
comp56985_c0_seq1	340.598	3.19863	0.254504	3.1615e-36	6.74319e-34	O48716	O48716	AT2G26490	72.73	319	86	1	6e-171	493	1419	465
comp18425_c0_seq2	945.821	3.27943	0.261035	3.36634e-36	7.11108e-34	Q9LI95	Q9LI95	AT3G29180	54.04	483	175	7	9e-170	504	2417	513
comp48276_c0_seq9	1637.07	3.45565	0.275348	3.97061e-36	8.30765e-34	Q9ZVV4	Q9ZVV4	AT1G55570	66.61	554	176	3	0	765	2209	555
comp32213_c0_seq2	336.406	3.31742	0.264361	4.03436e-36	8.36139e-34	Q67ZM4	ADF7	AT4G25590	88.32	137	16	0	2e-85	256	967	137
comp48229_c0_seq2	134.836	3.45438	0.275652	5.00865e-36	1.02836e-33	Q9M2G8	Q9M2G8	AT3G58480	56.22	555	212	12	0	559	2352	575
comp59642_c0_seq1	162.709	3.36254	0.268747	6.42503e-36	1.2903e-33
comp45281_c0_seq3	569.658	3.2852	0.262568	6.43229e-36	1.2903e-33	Q9LCZ9	Q9LCZ9	AT3G54040	57.56	172	67	3	7e-62	196	820	183
comp35956_c0_seq2	227.369	3.17638	0.253877	6.46059e-36	1.2903e-33	Q9LQ81	ADF10	AT1G01750	74.44	133	34	0	2e-70	216	742	140
comp56130_c0_seq1	241.754	3.35528	0.268513	7.87518e-36	1.55865e-33	Q9SY40	Q9SY40	AT4G03620	43.88	294	151	7	1e-71	233	1324	342
comp46680_c0_seq1	171.542	3.0945	0.247813	8.76833e-36	1.71992e-33	F4IL57	F4IL57	AT2G47500	76.98	278	64	0	1e-146	454	1895	983
comp28299_c1_seq1	258.916	3.39105	0.272706	1.69104e-35	3.28765e-33	F4JVS7	F4JVS7	AT4G26890	38.57	363	174	8	3e-72	243	1916	444
comp21888_c0_seq1	635.032	2.50938	0.201989	1.95147e-35	3.76069e-33	Q9FLK7	Q9FLK7	AT5G61260	62.22	45	17	0	8e-08	55.5	2126	496
comp58642_c0_seq1	653.177	3.40992	0.274821	2.37155e-35	4.53049e-33	Q9SZL9	CSLD4	AT4G38190	82.45	1077	181	4	0	1805	3993	1111
comp41882_c0_seq2	111.871	3.15313	0.254286	2.61564e-35	4.91136e-33	Q9SIT5	CHX15	AT2G13620	36.23	795	477	12	2e-155	481	2665	821
comp58142_c0_seq1	174.887	3.19181	0.257401	2.60929e-35	4.91136e-33	F4K158	F4K158	AT5G19473	42.27	97	36	5	1e-12	63.9	916	99
comp34517_c0_seq1	72.8893	3.57021	0.288106	2.88791e-35	5.37664e-33	O22783	O22783	AT2G33320	56.89	167	63	2	1e-56	199	1405	602
comp19375_c0_seq2	397.437	3.26909	0.264168	3.56758e-35	6.58623e-33	Q9STP7	Q9STP7	AT4G27790	47.99	348	172	5	1e-112	339	1361	345
comp53792_c0_seq1	412.154	3.29936	0.266724	3.80097e-35	6.95863e-33	O04023	O04023	AT1G09070	39.55	177	95	5	1e-30	120	1162	324
comp57612_c0_seq1	189.381	3.39899	0.276183	8.30147e-35	1.50723e-32	O04087	O04087	AT1G11040	57.84	204	85	1	3e-68	227	1328	438
comp18602_c0_seq1	116.589	3.1921	0.259534	9.13056e-35	1.64417e-32	Q6NMM2	Q6NMM2	AT4G28280	41.88	117	63	1	2e-29	110	751	134
comp55958_c0_seq1	224.375	3.26337	0.265554	1.03865e-34	1.85514e-32	Q8L9P8	RLF33	AT4G15800	55.77	52	22	1	3e-11	58.5	603	116
comp22354_c0_seq1	802.456	3.39538	0.276421	1.11302e-34	1.97192e-32	C0LGU0	RLK	AT5G35390	47.49	638	277	12	1e-176	528	2481	662
comp47924_c0_seq3	660.643	2.58233	0.210664	1.52033e-34	2.67201e-32	P48622	FAD3D	AT5G05580	68.52	378	118	1	0	561	1716	435
comp48603_c1_seq16	67.3979	2.87666	0.234694	1.53945e-34	2.68414e-32	Q9SAJ2	Q9SAJ2	AT1G79570	81.22	181	31	1	2e-135	320	3004	1248
comp53241_c0_seq1	834.417	2.90203	0.23712	1.93223e-34	3.34245e-32	Q9CAJ7	Q9CAJ7	AT1G63830	65.57	212	73	0	1e-100	303	1317	232
comp24969_c0_seq1	408.574	3.29933	0.269648	2.00366e-34	3.43894e-32	Q9LMG8	SNP30	AT1G13890	58.09	272	104	4	2e-87	269	1123	263
comp60470_c0_seq1	264.032	3.30048	0.269831	2.10693e-34	3.5786e-32	F4JXC5	F4JXC5	AT5G59810	57.92	758	305	5	0	860	2960	778
comp54176_c0_seq1	421.688	3.32002	0.271439	2.11761e-34	3.5786e-32	Q3B724	CALS5	AT2G13680	76.12	201	43	1	1e-83	280	1027	1923
comp46250_c0_seq5	517.078	3.53918	0.289886	2.78735e-34	4.67445e-32	Q8GXA1	PME23	AT3G06830	31.46	89	59	2	3e-05	43.1	518	568
comp56188_c0_seq1	331.53	3.28106	0.269202	3.59729e-34	5.98704e-32	Q8LD98	Q8LD98	AT1G65690	34.27	178	116	1	5e-28	112	1235	252
comp42810_c0_seq3	235.883	2.98469	0.245006	3.87137e-34	6.39474e-32	Q9LQP7	Q9LQP7	AT1G07710	67.55	530	169	1	0	615	2740	543
comp57183_c0_seq1	267.408	3.30827	0.271873	4.57818e-34	7.50583e-32	Q5PNZ1	ZDH21	AT5G05070	55.38	390	159	5	3e-151	448	1984	413
comp56272_c0_seq1	395.529	3.19024	0.262275	4.85088e-34	7.89399e-32	Q3EBF7	Q3EBF7	AT2G46210	75	240	52	1	9e-133	392	1179	449
comp31813_c0_seq1	211.495	2.70229	0.222437	5.83666e-34	9.42836e-32	O22932	CIPKB	AT2G30360	70.48	105	28	2	4e-42	148	515	435
comp66285_c0_seq1	50.072	3.05021	0.251279	6.58312e-34	1.05565e-31	Q8GXZ5	Q8GXZ5	AT5G18910	58.48	224	85	4	9e-81	261	1272	511
comp45632_c0_seq2	616.323	2.65373	0.218779	7.34934e-34	1.16998e-31	F4K6Z1	F4K6Z1	AT5G21080	53.86	1049	428	19	0	1031	3868	1025
comp61021_c0_seq1	114.956	3.24655	0.267812	8.02949e-34	1.26906e-31	Q9ZV56	CCT1	AT2G32260	81.15	260	44	2	6e-155	444	1202	332
comp56261_c0_seq1	335.171	3.33195	0.275082	9.05738e-34	1.4213e-31	Q9STT5	AB7A	AT3G47780	70.51	356	103	1	2e-179	526	1072	935
comp51351_c0_seq1	349.158	3.54284	0.292837	1.0778e-33	1.67931e-31	Q9SCU8	BGA14	AT4G38590	57.69	130	53	2	2e-36	133	387	887
comp14817_c0_seq1	69.7119	3.72269	0.307769	1.11296e-33	1.72187e-31	Q9C946	Q9C946	AT1G61080	35.61	132	72	3	1e-11	67.4	1597	907
comp44557_c0_seq3	128.083	3.28923	0.2723	1.35643e-33	2.08388e-31	O22783	O22783	AT2G33320	56.12	237	94	3	1e-73	252	2108	602
comp48276_c0_seq1	769.926	3.23683	0.268003	1.38749e-33	2.11679e-31	Q9ZVV4	Q9ZVV4	AT1G55570	66.43	554	177	3	0	757	2281	555
comp45773_c0_seq1	599.884	3.04127	0.252051	1.59569e-33	2.41764e-31	Q9LZP8	Q9LZP8	AT3G62420	46.38	138	65	4	4e-28	109	1272	146
comp56150_c0_seq1	381.13	3.37919	0.28015	1.6752e-33	2.52072e-31	Q3B724	CALS5	AT2G13680	84.21	323	51	0	0	582	997	1923
comp54401_c0_seq1	336.544	3.28452	0.272835	2.22959e-33	3.30958e-31	Q9SHT0	Q9SHT0	AT2G27180	40.2	102	44	2	7e-11	60.1	912	165
comp53896_c0_seq1	1243.95	2.59488	0.215548	2.22897e-33	3.30958e-31	Q9FGT9	Q9FGT9	AT5G58050	49.45	724	351	11	0	668	3012	753
comp52355_c0_seq1	1311.54	3.22844	0.268321	2.41257e-33	3.55716e-31
comp20259_c0_seq1	178.428	3.24834	0.270374	2.98999e-33	4.37914e-31	Q9FL88	Q9FL88	AT5G39200	57.97	69	23	2	8e-15	74.7	1959	201
comp19593_c0_seq1	310.984	3.24642	0.270382	3.27295e-33	4.76181e-31	Q9M1L7	Q9M1L7	AT3G42880	50.32	628	289	8	0	586	2737	633
comp19192_c0_seq1	556.033	3.44519	0.287134	3.61693e-33	5.22766e-31	F4IGL2	F4IGL2	AT2G21300	55.47	548	214	5	0	562	3509	862
comp51905_c0_seq1	275.25	3.16892	0.264211	3.82456e-33	5.49162e-31	Q01525	14332	AT1G78300	81.3	123	22	1	2e-59	187	366	259
comp18583_c0_seq1	58.3638	3.27614	0.273198	3.92194e-33	5.59488e-31	Q9LE22	CML27	AT1G18210	56.76	148	60	1	6e-56	179	699	170
comp62307_c0_seq1	92.535	3.29068	0.274759	4.71252e-33	6.67931e-31	Q9C9X3	ANXD5	AT1G68090	55.24	143	64	0	2e-47	165	961	316
comp69022_c0_seq1	67.9401	3.25157	0.271631	5.07121e-33	7.14162e-31	Q9LTD4	Q9LTD4	AT3G23160	37.37	487	259	8	5e-85	278	1734	531
comp56338_c0_seq1	152.067	3.40541	0.284935	6.37484e-33	8.92031e-31	Q9FIP8	Q9FIP8	AT5G46770	40.16	127	54	4	1e-14	69.7	850	133
comp57370_c0_seq1	358.6	3.30205	0.27678	8.23417e-33	1.14491e-30	F4I9R1	F4I9R1	AT1G58110	37.97	345	170	7	5e-49	175	1540	374
comp61991_c0_seq1	174.222	3.4401	0.288406	8.46209e-33	1.16921e-30	F4JWR0	F4JWR0	AT5G25320	59.8	500	179	6	0	578	1895	500
comp20538_c0_seq1	630.061	2.78068	0.23318	8.76149e-33	1.20301e-30	Q9SA65	CAP4	AT1G03050	58.46	597	226	12	0	603	2492	599
comp41564_c0_seq1	658.968	2.32903	0.19548	9.95889e-33	1.35892e-30	Q9FYE5	PT504	AT5G04160	78.96	309	65	0	9e-174	497	1624	309
comp47355_c0_seq3	374.658	3.01497	0.253997	1.69203e-32	2.29458e-30	Q9SI13	SFH10	AT2G18180	56.58	403	143	5	1e-141	425	1675	558
comp58716_c0_seq1	107.04	3.5201	0.296567	1.70506e-32	2.29806e-30	Q67ZM4	ADF7	AT4G25590	87.59	137	17	0	7e-86	255	759	137
comp55452_c0_seq1	593.302	3.31868	0.279785	1.87541e-32	2.51224e-30	Q9XI23	BOR4	AT1G15460	68.14	656	196	4	0	899	2634	683
comp53514_c0_seq1	335.713	3.34025	0.28174	2.00809e-32	2.67367e-30	Q9SR12	Q9SR12	AT3G04620	84.69	98	15	0	1e-52	173	957	164
comp36389_c0_seq1	484.718	3.31586	0.280469	2.98491e-32	3.95033e-30	Q9T020	Y4391	AT4G39110	62.4	835	294	8	0	1031	3144	878
comp48276_c1_seq1	321.819	2.45323	0.207648	3.29026e-32	4.32837e-30	P53496	ACT11	AT3G12110	96.55	377	13	0	0	764	2029	377
comp19689_c0_seq1	178.697	3.53837	0.299718	3.64911e-32	4.77186e-30	F4IHJ2	F4IHJ2	AT2G21540	69.94	173	47	1	9e-80	251	599	542
comp54578_c0_seq1	380.428	3.27461	0.277571	4.02682e-32	5.23463e-30	Q9SF44	Q9SF44	AT3G09590	43.86	171	81	5	1e-30	117	1187	186
comp58607_c0_seq1	149.93	3.11727	0.264622	4.94553e-32	6.39108e-30	Q9FYR2	Q9FYR2	AT5G35090	50	72	25	2	2e-12	65.9	1198	159
comp60035_c0_seq1	186.718	3.51364	0.298766	6.2356e-32	8.01111e-30	Q9LMB9	CRK1	At1g19090	47.41	599	282	11	4e-176	527	2689	615
comp59537_c0_seq1	237.743	3.63241	0.309261	7.45443e-32	9.52131e-30	O22792	O22792	AT2G33420	57.74	594	221	6	0	627	1882	1039
comp58548_c0_seq1	117.9	3.38242	0.288016	7.59646e-32	9.64662e-30	Q0WQX7	Q0WQX7	AT2G29050	63.77	345	121	3	2e-123	370	1541	389
comp15105_c0_seq1	99.4029	3.4091	0.290413	8.06209e-32	1.01791e-29	O23338	O23338	AT4G14830	59.06	127	38	3	1e-31	118	1058	152
comp58478_c0_seq1	187.754	3.2414	0.276153	8.16573e-32	1.0251e-29	Q9C9U4	MPK15	AT1G73670	57.39	230	88	3	4e-75	245	1046	576
comp63276_c0_seq1	80.1018	3.32061	0.283653	1.17936e-31	1.47212e-29	Q9LSP1	PME67	AT3G17060	66.88	314	103	1	2e-153	442	1331	344
comp47289_c0_seq6	83.0139	2.84703	0.243436	1.34885e-31	1.67418e-29	Q9LYN3	PMTM	AT3G56080	67.38	423	134	3	0	624	1642	610
comp55715_c0_seq1	511.389	3.07337	0.264163	2.75563e-31	3.40104e-29	Q8L7W5	SMO11	AT4G12110	62.24	294	108	2	6e-143	416	1479	298
comp61411_c0_seq1	97.7111	3.40373	0.293606	4.48031e-31	5.49877e-29	Q9FVV1	GDL28	AT1G71250	39.94	343	194	9	2e-69	229	1475	374
comp58506_c0_seq1	100.529	3.46595	0.299172	4.90221e-31	5.98314e-29	Q8GWV6	Q8GWV6	AT5G20810	46.67	90	37	2	5e-14	67	551	165
comp43169_c0_seq2	159.975	2.45094	0.212184	7.29691e-31	8.85667e-29	F4IL57	F4IL57	AT2G47500	61.66	553	196	5	0	666	1938	983
comp63601_c0_seq1	46.8494	3.4466	0.298653	8.24692e-31	9.95476e-29	Q93YP9	ERDL4	AT1G19450	77.01	174	38	1	3e-77	242	562	488
comp56708_c0_seq1	219.851	2.54299	0.22037	8.32946e-31	9.99945e-29	F4J0C4	F4J0C4	AT3G28630	48.34	151	72	3	4e-43	155	1208	321
comp31156_c0_seq1	382.503	3.26177	0.282995	9.77261e-31	1.16682e-28	Q9SIQ7	CDPKO	AT2G31500	67.66	535	167	3	0	734	2040	582
comp31530_c0_seq5	385.251	2.77508	0.240795	9.91154e-31	1.17701e-28	Q1PFA4	Q1PFA4	AT2G03060	44.5	200	103	2	5e-46	171	2540	386
comp14528_c0_seq1	121.846	3.37077	0.292516	1.00584e-30	1.18803e-28	C0LGU0	RLK	AT5G35390	49.68	634	277	12	0	558	2512	662
comp57849_c0_seq1	80.4473	3.40416	0.295435	1.01582e-30	1.19339e-28
comp15440_c0_seq1	54.2416	2.39387	0.207845	1.07642e-30	1.25787e-28	Q9SF29	SYP71	AT3G09740	64.66	266	92	1	1e-103	310	1100	266
comp19413_c0_seq1	367.984	2.76474	0.240289	1.23235e-30	1.43246e-28	Q944S4	Q944S4	AT1G64300	49.86	700	327	12	0	654	2937	717
comp62357_c0_seq1	183.357	3.08283	0.269196	2.29773e-30	2.65677e-28	Q9SIT5	CHX15	AT2G13620	44.84	794	420	8	0	650	2843	821
comp42601_c0_seq1	116.817	3.51453	0.30696	2.36588e-30	2.72126e-28	Q3E8Z8	PME28	AT5G27870	56.44	505	213	5	0	597	2008	732
comp33207_c0_seq1	59.2708	3.25292	0.284682	3.08193e-30	3.5264e-28	Q9ZNQ8	PERK4	AT2G18470	64.37	174	62	0	9e-61	205	807	633
comp42695_c0_seq2	85.0906	3.55126	0.311118	3.53956e-30	4.02905e-28	Q1PEB4	Y4498	At4g04980	58.01	281	108	3	8e-99	316	1409	724
comp30142_c0_seq1	1828.48	2.72607	0.238906	3.70012e-30	4.1901e-28
comp54888_c0_seq1	328.439	3.34594	0.293313	3.8401e-30	4.32631e-28
comp42256_c0_seq1	548.165	3.36408	0.295519	5.04522e-30	5.65502e-28	Q9C6F6	Q9C6F6	AT1G58120	45.04	393	191	8	3e-80	265	2168	420
comp14473_c0_seq1	96.9087	3.33608	0.293084	5.10014e-30	5.68756e-28	Q9FLZ5	Q9FLZ5	AT5G39400	63.79	417	142	4	0	548	1897	412
comp43631_c1_seq2	100.774	2.93048	0.257599	5.49829e-30	6.1006e-28	Q9FRH3	CAP13	AT1G25240	45.86	399	190	5	4e-117	358	1904	376
comp47158_c0_seq1	73.7608	3.4175	0.300878	6.73474e-30	7.36097e-28	Q9XIL9	PLRX3	AT2G15880	60.7	374	147	0	6e-165	489	1585	727
comp52242_c0_seq1	647.702	2.89077	0.254498	6.71205e-30	7.36097e-28	Q8LFD5	Y4323	AT4G13230	48.19	83	33	2	4e-13	66.2	987	120
comp62655_c0_seq1	99.0527	1.8844	0.165901	6.72387e-30	7.36097e-28	Q8GW10	BAH1L	AT2G38920	57.91	335	121	3	2e-128	381	1510	335
comp36138_c0_seq1	166.18	3.06184	0.27004	8.46224e-30	9.20332e-28	Q9FWW5	Y1215	AT1G12150	42.07	145	78	3	4e-17	85.5	2205	548
comp46150_c0_seq5	523.085	3.0359	0.267836	8.8109e-30	9.5353e-28	Q9ZNQ8	PERK4	AT2G18470	74.5	349	83	3	2e-178	530	2318	633
comp43434_c0_seq3	99.4012	2.43111	0.214574	9.3276e-30	1.0045e-27	Q9SW41	Q9SW41	AT4G34940	63.02	484	155	7	0	567	1639	664
comp19401_c0_seq1	211.649	3.32788	0.294604	1.37157e-29	1.46985e-27	Q9FRR0	Q9FRR0	AT1G08790	61.68	167	52	4	4e-40	144	1251	190
comp59485_c0_seq1	85.8663	3.25443	0.289678	2.75549e-29	2.93861e-27	Q8GX16	Q8GX16	AT2G35215	36.04	111	49	4	2e-11	59.3	719	106
comp56893_c0_seq1	149.252	2.73742	0.243933	3.18055e-29	3.37553e-27	F4IV84	F4IV84	AT2G04410	46.15	78	32	4	2e-12	62.4	819	73
comp61133_c0_seq1	98.5595	3.07389	0.273952	3.23392e-29	3.41567e-27	Q9ZVD2	Q9ZVD2	AT2G27080	25.97	231	163	4	1e-18	84.3	985	260
comp58060_c0_seq1	631.132	3.18695	0.284726	4.41103e-29	4.63665e-27	O49323	CSLD1	AT2G33100	75.29	1048	214	7	0	1554	3822	1036
comp54295_c0_seq1	223.42	3.28272	0.29344	4.72105e-29	4.93889e-27
comp19336_c0_seq2	104.267	2.93934	0.262857	4.98005e-29	5.18515e-27	F4I131	F4I131	AT1G09720	52.94	68	31	1	3e-18	83.2	540	928
comp46795_c0_seq2	346.571	3.29284	0.295303	7.10181e-29	7.35942e-27	O22792	O22792	AT2G33420	63.52	1017	346	8	0	1244	3704	1039
comp41691_c0_seq1	410.233	3.20174	0.287402	7.98559e-29	8.2364e-27	Q9LV40	ROGF8	AT3G24620	63.83	470	124	6	0	573	2299	523
comp58968_c0_seq1	118.539	3.29471	0.295849	8.33825e-29	8.55995e-27	Q9C8S6	Y1322	AT1G63220	56.9	116	50	0	2e-39	140	1213	147
comp17507_c0_seq1	292.775	3.40348	0.30711	1.52916e-28	1.56251e-26	Q1PEH6	AB3A	At3g47740	50.23	438	202	6	3e-123	385	1375	932
comp64997_c0_seq1	109.155	3.00314	0.271081	1.59707e-28	1.62436e-26	Q0WQK2	ZDHC9	AT3G26935	57.27	344	139	4	2e-118	367	2154	443
comp48636_c0_seq3	59.4307	2.94235	0.266392	2.31314e-28	2.34182e-26	Q9SK09	Q9SK09	AT2G28490	48.71	425	198	8	1e-138	414	1494	511
comp47652_c2_seq6	69.4662	3.41004	0.308793	2.36671e-28	2.38416e-26	Q9SFT7	Y3707	AT3G07070	67.91	349	111	1	4e-171	497	1845	414
comp65997_c0_seq1	109.67	3.12018	0.282554	2.37667e-28	2.38416e-26	Q9FLK7	Q9FLK7	AT5G61260	36.69	139	75	4	2e-16	83.2	2105	496
comp43035_c0_seq5	131.126	3.83322	0.347209	2.44817e-28	2.44472e-26	Q9LJU0	CBL10	AT3G20580	63.54	639	221	8	0	828	2709	672
comp28549_c0_seq1	214.515	3.29655	0.299414	3.42036e-28	3.40008e-26	O64791	SY124	AT1G61290	78.09	283	56	1	3e-155	451	1728	303
comp56679_c0_seq1	176.371	3.31585	0.302431	5.69134e-28	5.63212e-26
comp59627_c0_seq1	147.919	3.31473	0.303192	8.03374e-28	7.91449e-26	O82337	AGP16	AT2G46330	63.16	57	18	2	5e-14	67.4	952	73
comp55818_c0_seq1	316.154	3.18869	0.292677	1.21887e-27	1.19542e-25	Q9M9A2	Q9M9A2	AT1G49000	30.12	83	53	2	5e-05	43.1	1039	156
comp50822_c0_seq1	702.564	3.00075	0.275468	1.24082e-27	1.21154e-25	Q8LFD5	Y4323	AT4G13230	51.67	60	26	1	7e-11	59.7	927	120
comp54210_c0_seq1	218.237	3.77358	0.347798	1.99565e-27	1.93993e-25	Q9SCU8	BGA14	AT4G38590	60.39	154	58	1	4e-58	196	556	887
comp58449_c0_seq1	177.937	3.39572	0.313781	2.70938e-27	2.62213e-25	Q84VP8	Q84VP8	AT5G21130	30.58	242	141	8	7e-26	106	1313	281
comp61006_c0_seq1	62.906	3.36656	0.311375	3.02358e-27	2.91338e-25	Q9ZQB9	CSLCC	AT4G07960	79.9	209	35	2	4e-89	279	619	699
comp39793_c0_seq1	171.176	2.90066	0.268935	4.01878e-27	3.8554e-25	Q4V3C5	Q4V3C5	AT4G22860	29.65	516	277	16	2e-38	150	2189	509
comp50141_c0_seq1	593.169	1.97405	0.183531	5.55889e-27	5.3097e-25	P53497	ACT12	AT3G46520	96.03	151	6	0	2e-101	299	457	377
comp63525_c0_seq1	207.699	3.07658	0.287384	9.59449e-27	9.12473e-25	Q1PEB4	Y4498	At4g04980	57.93	290	113	2	3e-95	322	3204	724
comp39411_c0_seq2	100.339	3.10972	0.290851	1.11207e-26	1.05307e-24	Q9SRD6	Q9SRD6	AT1G76770	56.2	137	59	1	1e-38	142	1407	244
comp60479_c0_seq1	153.176	2.81118	0.262949	1.12187e-26	1.05779e-24	F4KDE6	F4KDE6	AT5G57830	34.92	252	121	8	2e-29	119	1449	387
comp58397_c0_seq1	151.327	3.31013	0.31028	1.4337e-26	1.34603e-24	Q9SR04	Q9SR04	AT3G04700	57.83	166	64	2	8e-47	163	1420	191
comp57318_c0_seq1	83.9906	3.18711	0.300052	2.35811e-26	2.20448e-24	Q9FKR1	Q9FKR1	AT5G38760	64.41	59	21	0	3e-18	76.6	560	67
comp56974_c0_seq1	116.691	3.14371	0.296215	2.59482e-26	2.4155e-24
comp47652_c2_seq8	54.3483	3.808	0.359018	2.77363e-26	2.57105e-24	Q9SFT7	Y3707	AT3G07070	62.04	432	137	5	0	530	1864	414
comp58800_c0_seq1	81.4787	3.02622	0.285437	2.91495e-26	2.6907e-24	Q9FMP5	CDPKH	AT5G12180	84.03	144	23	0	4e-85	262	434	528
comp64180_c0_seq1	64.0433	2.82513	0.266874	3.46048e-26	3.18089e-24	Q9SY40	Q9SY40	AT4G03620	47.67	172	86	3	2e-38	140	867	342
comp48276_c0_seq2	569.185	3.31124	0.31291	3.60885e-26	3.30345e-24	Q9ZVV4	Q9ZVV4	AT1G55570	67.98	531	169	1	0	776	2226	555
comp24268_c0_seq1	160.949	3.52497	0.333151	3.66173e-26	3.33795e-24	Q0WVJ0	Q0WVJ0	AT5G12000	45.24	462	203	12	6e-97	311	1502	701
comp54614_c0_seq1	585.171	1.95259	0.18456	3.7019e-26	3.36062e-24	Q9FH98	Q9FH98	AT5G67150	35.64	477	255	10	3e-85	275	1695	448
comp19689_c0_seq2	106.54	3.32009	0.313882	3.78873e-26	3.42529e-24	Q93ZE9	SFH3	AT2G21540	65.57	122	37	1	1e-46	161	478	548
comp61282_c0_seq1	202.117	3.1034	0.293477	3.90912e-26	3.51965e-24	Q0WVJ0	Q0WVJ0	AT5G12000	64.47	394	134	1	2e-168	514	3031	701
comp6446_c0_seq1	141.596	2.98903	0.283104	4.66324e-26	4.1815e-24	Q94LW6	SUT35	AT5G19600	77.93	145	32	0	5e-77	243	437	634
comp55982_c0_seq1	363.034	3.14916	0.298979	6.08347e-26	5.43284e-24	O80854	O80854	AT2G30890	42.99	214	120	2	3e-50	174	1419	257
comp28969_c0_seq1	216.54	3.25049	0.308692	6.29146e-26	5.59583e-24	Q9SAK8	CHX2	AT1G79400	40.75	773	445	9	0	602	2883	783
comp19546_c0_seq1	351.002	1.4684	0.139643	7.33585e-26	6.49844e-24	B3H5D5	B3H5D5	AT1G05820	54.87	452	190	1	3e-154	454	1532	507
comp54007_c0_seq1	344.666	3.44988	0.328314	7.94595e-26	7.01063e-24
comp59812_c0_seq1	106.137	2.96792	0.282484	8.06405e-26	7.08637e-24	F4K694	F4K694	AT5G55850	67.11	76	21	1	5e-27	102	679	95
comp69550_c0_seq1	41.6841	3.38191	0.322758	1.08846e-25	9.52682e-24	Q9SIE6	Q9SIE6	AT2G22180	31.8	239	131	6	1e-21	94	1170	291
comp60464_c0_seq1	57.5787	3.22757	0.308328	1.21226e-25	1.05683e-23	Q5XVC1	Q5XVC1	AT3G05725	42.11	95	48	3	1e-15	71.2	649	124
comp61761_c0_seq1	81.5606	3.25439	0.310971	1.24714e-25	1.08294e-23	F4IJK1	F4IJK1	AT2G22560	46.22	238	108	4	2e-48	172	736	947
comp30200_c0_seq2	1594.87	3.2898	0.315068	1.60166e-25	1.38531e-23	Q9FM10	SWET5	AT5G62850	68.6	242	74	1	4e-105	313	1145	240
comp47470_c0_seq1	208.451	3.27906	0.314514	1.89064e-25	1.62884e-23
comp31025_c0_seq2	35.1874	3.56743	0.342855	2.35061e-25	2.01721e-23	Q1PF03	Q1PF03	AT2G24370	62.73	762	238	11	0	815	3437	788
comp18928_c0_seq1	186.512	3.25462	0.31413	3.73972e-25	3.19681e-23	F4JB46	F4JB46	AT3G19230	54.29	490	219	5	0	552	2262	519
comp45924_c0_seq3	153.621	3.15085	0.306931	1.00648e-24	8.57029e-23	Q94AH3	Q94AH3	AT1G71900	65.53	235	80	1	3e-100	310	1658	343
comp14363_c0_seq1	46.7775	3.34959	0.32677	1.17628e-24	9.9775e-23	Q39041	INVA4	AT1G12240	60.92	261	95	2	8e-106	326	938	664
comp68286_c0_seq1	42.1488	3.17654	0.310192	1.30467e-24	1.1024e-22	O49840	APK2B	AT2G02800	76.86	229	53	0	3e-128	377	984	426
comp28549_c0_seq2	62.3215	3.19707	0.31238	1.38811e-24	1.1684e-22	O64791	SY124	AT1G61290	78.05	287	55	1	4e-159	456	1376	303
comp14980_c0_seq1	86.9152	3.13629	0.307149	1.77054e-24	1.48462e-22	F4ILY9	F4ILY9	AT2G42005	62.82	312	111	2	2e-138	403	1046	413
comp59466_c0_seq1	189.686	3.12065	0.305729	1.84028e-24	1.53723e-22	Q0WVJ0	Q0WVJ0	AT5G12000	81.34	268	50	0	1e-157	466	1286	701
comp48056_c0_seq3	43.0112	3.10133	0.304433	2.26131e-24	1.88177e-22	Q1PFB9	Q1PFB9	AT1G79250	74.09	440	99	4	0	662	1933	555
comp53483_c0_seq1	224.515	2.88717	0.284551	3.43735e-24	2.84963e-22	Q9SCM7	Q9SCM7	AT3G57450	63.41	41	15	0	7e-12	60.5	723	96
comp28646_c0_seq1	127.202	3.30073	0.325395	3.53167e-24	2.91682e-22	Q9M8R7	P2C33	AT3G02750	54.39	353	121	3	1e-115	357	1837	492
comp18667_c0_seq1	244.414	3.33834	0.329864	4.48835e-24	3.69305e-22
comp40229_c0_seq1	240.507	3.02041	0.298675	4.85209e-24	3.97744e-22	P31414	AVP1	AT1G15690	92.17	115	9	0	1e-63	218	1068	770
comp18713_c0_seq1	103.296	2.99352	0.29657	5.88343e-24	4.80494e-22	Q9M9S2	PLY3	AT1G14420	54.13	109	46	1	1e-28	112	670	459
comp61442_c0_seq1	90.8263	3.28621	0.325961	6.66272e-24	5.42123e-22
comp17497_c0_seq1	291.823	3.04773	0.302593	7.34457e-24	5.95398e-22	Q9SFC6	GDIR	AT3G07880	55.15	165	71	1	7e-57	187	959	240
comp46795_c0_seq1	286.431	2.97027	0.295104	7.87532e-24	6.36077e-22	O22792	O22792	AT2G33420	63.38	1013	354	6	0	1270	3745	1039
comp19336_c0_seq1	82.7246	3.00666	0.298794	8.08059e-24	6.50266e-22	F4IJK1	F4IJK1	AT2G22560	48.18	110	55	2	4e-22	94.4	509	947
comp45390_c2_seq1	649.072	1.84309	0.18333	8.87664e-24	7.11719e-22	Q9LW86	SUT34	AT3G15990	72.25	645	176	1	0	910	2327	653
comp63014_c0_seq1	47.6357	3.47579	0.347427	1.45817e-23	1.1649e-21	Q949U4	Q949U4	AT1G76270	71.29	101	29	0	8e-46	162	695	572
comp33805_c0_seq1	55.8363	3.7488	0.375512	1.80619e-23	1.43769e-21	Q9LMC8	Q9LMC8	AT1G18990	44.03	159	49	7	3e-23	96.3	503	524
comp37416_c0_seq1	64.5616	2.89542	0.290048	1.81724e-23	1.44126e-21	Q94B77	FH5	AT5G54650	68.32	363	111	3	3e-142	436	1615	900
comp63467_c0_seq1	69.0934	3.51849	0.35298	2.10475e-23	1.66328e-21	Q9C9X3	ANXD5	AT1G68090	53.14	175	82	0	4e-60	194	650	316
comp36389_c0_seq2	78.5282	3.25754	0.327517	2.62075e-23	2.06363e-21	Q9T020	Y4391	AT4G39110	50.91	438	206	5	5e-149	453	1596	878
comp43405_c0_seq1	227.404	2.24065	0.225962	3.54517e-23	2.78157e-21	Q9ZV15	CDPKK	AT2G38910	70.73	591	118	5	0	858	2314	583
comp42292_c0_seq1	42.5306	2.8112	0.283897	4.07286e-23	3.16172e-21	Q9SU30	CPR30	AT4G12560	27.86	384	214	16	3e-29	118	1442	413
comp34600_c0_seq1	28.7568	3.26606	0.32983	4.07053e-23	3.16172e-21	Q9LQ29	Q9LQ29	AT1G33770	59.93	272	94	8	4e-91	289	1097	614
comp18555_c0_seq1	146.032	3.18293	0.321433	4.06735e-23	3.16172e-21	Q9SJ00	Q9SJ00	AT2G21990	68.02	222	60	5	1e-91	287	1846	252
comp32924_c0_seq1	17.255	3.88482	0.392415	4.1729e-23	3.22797e-21	Q9SAJ2	Q9SAJ2	AT1G79570	28.89	180	96	6	7e-12	65.5	835	1248
comp57523_c0_seq1	99.6498	3.09336	0.312795	4.62636e-23	3.56619e-21	O48716	O48716	AT2G26490	49.51	103	42	3	5e-23	94.4	418	465
comp30386_c1_seq1	187.905	2.29189	0.232691	6.88843e-23	5.29133e-21	Q9STM6	GDL57	AT3G48460	39.48	347	192	8	4e-81	262	1633	381
comp66974_c0_seq1	38.0974	3.05472	0.310515	7.75385e-23	5.93534e-21	Q9T0H6	Q9T0H6	AT4G13560	39.18	97	37	1	5e-12	59.7	412	109
comp57089_c0_seq1	89.7657	3.11446	0.316811	8.3072e-23	6.33684e-21
comp57313_c0_seq1	103.592	3.30422	0.336329	8.84408e-23	6.72303e-21	Q9LJU0	CBL10	AT3G20580	71.54	130	36	1	5e-60	198	392	672
comp61569_c0_seq1	118.798	2.91912	0.297298	9.34018e-23	7.07567e-21	F4K158	F4K158	AT5G19473	46.07	89	34	2	5e-17	77.8	1389	99
comp38739_c0_seq1	19.3829	3.55242	0.362904	1.25688e-22	9.4888e-21	F4JSE7	F4JSE7	AT4G19040	70.76	301	88	0	1e-143	425	906	718
comp64734_c0_seq1	51.03	3.43803	0.351335	1.29798e-22	9.76556e-21	F4HYR0	F4HYR0	AT1G62305	68.81	109	34	0	4e-49	167	671	354
comp26848_c0_seq1	218.486	2.91082	0.297563	1.34276e-22	1.0068e-20	Q9SU30	CPR30	AT4G12560	28.04	403	224	15	2e-28	117	1590	413
comp58366_c0_seq1	199.341	3.33113	0.341084	1.57107e-22	1.17397e-20	Q9SA63	Q9SA63	AT1G03070	50.86	232	110	3	3e-71	227	1212	247
comp46680_c0_seq2	139.162	2.1587	0.222119	2.51101e-22	1.86998e-20	F4IL57	F4IL57	AT2G47500	54.17	528	182	10	9e-174	525	1975	983
comp65863_c0_seq1	72.3576	3.21442	0.331076	2.76076e-22	2.04903e-20	Q9SFT7	Y3707	AT3G07070	66.89	293	93	3	1e-133	400	1724	414
comp63002_c0_seq1	70.0775	3.80515	0.391964	2.79005e-22	2.06379e-20	Q9FMP5	CDPKH	AT5G12180	92.17	115	9	0	1e-70	229	820	528
comp66143_c0_seq1	70.0294	3.14133	0.324298	3.43869e-22	2.53505e-20	F4I5P7	F4I5P7	AT1G04540	48.39	186	73	6	2e-44	165	1386	601
comp55592_c0_seq1	414.347	1.54955	0.160335	4.2684e-22	3.1362e-20	Q9SCX9	GPDA1	AT5G40610	82.9	345	59	0	0	601	1912	400
comp59816_c0_seq1	247.948	3.02642	0.313378	4.57285e-22	3.3487e-20	Q84MA5	CAAT1	AT4G21120	66.72	592	189	3	0	706	2126	594
comp56467_c0_seq1	133.791	3.23101	0.334822	4.91935e-22	3.59047e-20	Q9ZRP7	Q9ZRP7	AT3G61580	50.94	106	52	0	3e-35	126	320	449
comp47924_c0_seq2	109.662	3.39916	0.352497	5.25898e-22	3.82564e-20	P46310	FAD3C	AT3G11170	50.44	113	50	1	8e-34	123	375	446
comp32844_c0_seq1	42.6191	2.88206	0.300482	8.68418e-22	6.29646e-20	O22815	MLO5	AT2G33670	57.36	265	86	3	2e-94	295	1131	501
comp18697_c0_seq1	350.148	1.79754	0.187472	8.9545e-22	6.4711e-20	Q3E8X3	PTR52	AT5G28470	55.35	542	233	7	0	618	2182	559
comp60103_c0_seq1	77.5118	3.16599	0.331054	1.14e-21	8.21134e-20	Q9FMP5	CDPKH	AT5G12180	68.45	168	50	2	3e-69	223	599	528
comp57621_c0_seq1	92.6403	2.53026	0.264777	1.22191e-21	8.7726e-20	Q9FMP5	CDPKH	AT5G12180	84.26	108	15	1	8e-57	192	776	528
comp32238_c0_seq1	51.1883	3.25305	0.340635	1.29728e-21	9.28339e-20	Q0WQQ1	AGD15	AT3G17660	54.32	243	92	5	1e-80	250	1134	232
comp28308_c1_seq1	69.0006	3.34699	0.35073	1.38879e-21	9.90596e-20	Q9M5P2	SCAM3	AT1G61250	64.49	107	38	0	2e-45	150	322	289
comp16673_c0_seq1	83.7855	1.9616	0.205598	1.41533e-21	1.00626e-19	Q9SS47	PUM4	AT3G10360	40.91	286	148	7	9e-29	123	2147	1003
comp61279_c0_seq1	84.6196	3.44448	0.361094	1.442e-21	1.02191e-19	Q9M0B7	TET9	AT4G30430	34.21	266	167	5	3e-46	163	1330	272
comp35620_c0_seq1	35.862	3.32539	0.349124	1.6512e-21	1.1664e-19	Q9SCZ4	FERON	AT3G51550	57.54	610	218	8	0	662	2048	895
comp15145_c0_seq1	91.8334	3.30881	0.347528	1.71538e-21	1.20786e-19	Q9CA89	ROGFC	AT1G79860	82.35	68	12	0	2e-31	118	494	515
comp28646_c0_seq2	35.8854	3.44222	0.362368	2.11441e-21	1.48407e-19	Q9FG61	P2C74	AT5G36250	48.95	382	175	5	2e-115	356	1891	448
comp59353_c0_seq1	153.314	2.64266	0.278588	2.40285e-21	1.68115e-19	Q1PF35	RIC6	AT2G20430	46.94	49	19	2	0.0005	40.4	748	212
comp16265_c1_seq1	208.257	2.56698	0.271819	3.59808e-21	2.5094e-19	Q9SH76	PMA6	AT2G07560	87.5	328	41	0	0	555	985	949
comp47355_c0_seq1	56.1842	3.29494	0.349059	3.7463e-21	2.60451e-19	Q93ZE9	SFH3	AT2G21540	41.41	326	125	7	5e-46	170	1458	548
comp15099_c0_seq2	20.3891	3.84959	0.409059	4.92099e-21	3.41039e-19	Q9M8J2	GATL4	AT3G06260	68.54	267	80	3	2e-133	387	976	351
comp27435_c0_seq1	40.0542	2.86501	0.305283	6.30476e-21	4.35564e-19	F4JZY1	F4JZY1	AT5G41790	25.51	643	335	11	7e-34	140	2246	1586
comp15422_c0_seq1	28.0245	3.45161	0.367858	6.41185e-21	4.41574e-19	Q8W036	NIP42	AT5G37820	55.07	138	58	1	1e-44	151	488	283
comp56283_c0_seq1	112.872	3.27356	0.349826	8.15098e-21	5.5959e-19
comp35883_c0_seq1	19.3672	3.08235	0.330263	1.0292e-20	7.04377e-19	Q9SIT5	CHX15	AT2G13620	35.95	331	195	6	7e-48	174	1080	821
comp25137_c0_seq2	496.021	1.83065	0.196351	1.12763e-20	7.66965e-19	A1L4W6	A1L4W6	AT1G16290	61.72	418	154	2	0	551	1971	419
comp63591_c0_seq1	31.258	2.90129	0.311185	1.12738e-20	7.66965e-19	Q949U4	Q949U4	AT1G76270	80.13	156	31	0	1e-90	278	469	572
comp16871_c0_seq1	50.5737	2.5625	0.275223	1.27041e-20	8.6141e-19	Q1PF03	Q1PF03	AT2G24370	75.29	263	65	0	2e-142	429	1237	788
comp54767_c0_seq1	222.408	2.57946	0.277182	1.32721e-20	8.97156e-19	Q9SRP7	CML28	AT3G03430	67.9	81	26	0	1e-31	115	946	83
comp55143_c0_seq1	402.933	1.45955	0.157029	1.47498e-20	9.93982e-19	Q9LMK2	LSH6	AT1G07090	84.35	147	21	1	2e-84	263	1512	196
comp59906_c0_seq1	84.4705	2.43777	0.262329	1.50283e-20	1.00965e-18	F4JH53	F4JH53	AT4G00380	41.84	98	55	1	7e-05	44.7	1077	635
comp57333_c0_seq1	39.6345	3.23115	0.348417	1.79623e-20	1.20309e-18	Q9FKU6	Q9FKU6	AT5G55980	73.68	38	9	1	6e-12	60.8	685	113
comp33805_c1_seq1	31.6806	3.41622	0.370103	2.69485e-20	1.79949e-18	F4HVS6	F4HVS6	AT1G74830	41.3	293	93	10	7e-51	177	831	542
comp43434_c0_seq1	20.2845	3.72536	0.403969	2.91883e-20	1.94315e-18	Q9SW41	Q9SW41	AT4G34940	80.85	188	35	1	8e-93	291	837	664
comp21227_c0_seq1	27.9515	3.35291	0.36411	3.30697e-20	2.19489e-18	Q9LIR8	FBK67	AT3G23880	32.85	207	122	7	6e-21	94	1381	364
comp33805_c1_seq2	56.2168	3.47414	0.37732	3.34135e-20	2.21103e-18	F4HVS6	F4HVS6	AT1G74830	55.3	217	79	3	5e-78	249	872	542
comp61212_c0_seq1	127.446	3.53439	0.384015	3.45591e-20	2.27997e-18	Q9LPT1	Y1061	AT1G50610	43.77	409	195	8	2e-99	316	1414	686
comp67634_c0_seq1	37.0878	3.30469	0.359811	4.13355e-20	2.71886e-18	O49840	APK2B	AT2G02800	57.98	119	49	1	1e-32	124	735	426
comp59110_c0_seq1	110.429	2.57892	0.280811	4.16047e-20	2.7284e-18	A8MQH1	A8MQH1	AT1G15690	83.66	153	25	0	2e-88	273	462	642
comp15092_c0_seq1	38.0804	3.42542	0.373851	5.07021e-20	3.3151e-18	Q681X4	ZAT5	At2g28200	39.89	178	82	8	9e-25	100	687	286
comp40648_c0_seq1	56.1197	2.60235	0.285032	6.84847e-20	4.46451e-18	A8MQ88	A8MQ88	AT5G59010	73.53	238	61	2	6e-124	367	1283	359
comp35686_c0_seq2	13.8125	3.53022	0.387261	7.80526e-20	5.07319e-18	F4JZY1	F4JZY1	AT5G41790	31.46	302	140	8	2e-18	86.7	1038	1586
comp71347_c0_seq1	60.056	2.52706	0.27776	9.20232e-20	5.96359e-18	O49621	MLO1	AT4G02600	70.35	199	54	1	4e-115	302	1430	526
comp14724_c0_seq1	153.786	3.32785	0.366009	9.69849e-20	6.26665e-18	Q9SIT5	CHX15	AT2G13620	44.18	799	417	10	0	673	2961	821
comp14806_c0_seq1	39.1166	2.77991	0.306204	1.09965e-19	7.08455e-18	Q9C9Y6	TRXH9	AT3G08710	51.47	136	63	2	1e-37	132	813	140
comp33904_c0_seq1	25.6627	3.82732	0.421973	1.1896e-19	7.6416e-18	Q9LDZ5	Q9LDZ5	AT1G20650	75.42	118	24	2	2e-57	185	339	381
comp44898_c0_seq9	63.9599	2.75182	0.303799	1.32842e-19	8.50845e-18	Q0WL69	RIC11	AT4G21745	48.51	101	46	4	9e-20	86.3	1211	156
comp62918_c0_seq1	59.434	3.02175	0.334091	1.501e-19	9.58589e-18
comp59123_c0_seq1	143.325	2.87958	0.318755	1.65733e-19	1.05536e-17	Q4PSG2	Q4PSG2	AT5G09430	69.64	303	87	1	6e-148	429	1458	311
comp58154_c0_seq1	235.436	1.81326	0.201261	2.07008e-19	1.31438e-17	Q9ZVN6	AP180	AT1G05020	64.77	440	128	8	9e-171	516	2831	653
comp48243_c2_seq9	223.172	1.50437	0.167042	2.13744e-19	1.35324e-17	Q9C7Z9	SCP18	At1g33540	51.98	429	191	6	1e-144	434	2105	464
comp63979_c0_seq1	63.7827	3.33936	0.371351	2.41707e-19	1.52151e-17	Q9C581	Q9C581	AT5G22070	60.3	330	108	6	1e-136	398	1135	362
comp45379_c0_seq1	93.8824	2.72336	0.30284	2.41135e-19	1.52151e-17	Q1PF57	Q1PF57	AT2G17080	41.48	270	136	9	3e-40	147	1437	263
comp61344_c0_seq1	49.2152	3.24182	0.361033	2.72534e-19	1.71066e-17	F4IJK1	F4IJK1	AT2G22560	78.38	111	23	1	4e-45	159	461	947
comp48944_c0_seq1	45.0786	2.90485	0.324409	3.4197e-19	2.14038e-17	P0C2F6	RNHX1	At1g65750	24.4	586	404	16	1e-36	145	2012	620
comp73147_c0_seq1	27.9655	3.21711	0.35936	3.4805e-19	2.17225e-17	Q9LTW9	FLA14	AT3G12660	50	150	75	0	1e-41	149	1182	255
comp23559_c0_seq1	69.7055	2.90835	0.324942	3.54301e-19	2.205e-17	Q9SVQ3	ROGF9	AT4G13240	60	120	36	1	2e-41	144	327	517
comp73260_c0_seq1	25.6832	3.22329	0.36031	3.6898e-19	2.28986e-17	Q9C8S6	Y1322	AT1G63220	47.58	124	65	0	1e-36	129	716	147
comp61950_c0_seq1	34.267	4.02809	0.451021	4.21925e-19	2.61106e-17	O65020	ETO1	At3g51770	75.2	125	31	0	2e-47	164	376	951
comp40859_c0_seq1	55.5027	3.56555	0.399309	4.28696e-19	2.64551e-17	O22783	O22783	AT2G33320	64.25	179	55	2	6e-69	231	1149	602
comp68632_c0_seq1	23.1146	3.56747	0.400014	4.73237e-19	2.9122e-17	Q9SJ00	Q9SJ00	AT2G21990	76.47	51	11	1	9e-18	77.8	461	252
comp1170_c0_seq2	41.8578	2.27896	0.255979	5.43978e-19	3.33817e-17	Q67XQ0	Y4424	At4g14240	50.6	166	51	2	3e-33	124	544	494
comp60061_c0_seq1	128.066	2.80551	0.316914	8.55219e-19	5.23351e-17	Q9SVC7	Q9SVC7	AT3G52460	25.14	179	125	4	3e-11	64.3	1342	300
comp17518_c0_seq1	643.161	2.95416	0.334522	1.03764e-18	6.33217e-17	Q9M0M1	Q9M0M1	AT4G18180	44.01	384	192	6	7e-92	293	1899	414
comp36877_c0_seq1	26.7575	2.28081	0.25847	1.10162e-18	6.70399e-17	Q8GXC9	Q8GXC9	AT3G28630	49.83	299	144	4	6e-80	253	1268	335
comp15140_c0_seq1	140.415	1.45626	0.165205	1.19785e-18	7.26949e-17	B3LF45	B3LF45	AT4G35880	69.72	436	125	3	0	616	2292	524
comp17394_c0_seq1	223.167	1.64521	0.1871	1.4531e-18	8.77007e-17	F4IJ80	F4IJ80	AT2G46640	29.39	262	151	12	2e-10	61.2	1228	281
comp49551_c0_seq1	1865.48	2.06352	0.234669	1.45206e-18	8.77007e-17	Q93Z79	C14A1	AT5G24910	60.76	497	182	6	0	628	2369	532
comp61457_c0_seq1	71.7106	2.81632	0.320622	1.57861e-18	9.50151e-17	Q9ZQC8	Q9ZQC8	AT2G37110	54.62	119	45	3	2e-32	119	578	242
comp40166_c0_seq1	831.136	1.80038	0.205251	1.76156e-18	1.05737e-16	P53496	ACT11	AT3G12110	97.46	118	3	0	2e-78	244	761	377
comp45870_c0_seq5	173.208	2.60417	0.297703	2.18011e-18	1.30504e-16	O65590	WRK34	AT4G26440	49.28	278	125	6	3e-70	243	2154	568
comp20917_c0_seq1	342.688	-1.31291	0.150098	2.18998e-18	1.30738e-16	Q9C7T2	Q9C7T2	AT1G72230	57.41	108	42	1	1e-37	134	828	181
comp16543_c0_seq1	19.1381	3.98637	0.45767	3.03512e-18	1.807e-16	P40941	ADT2	AT5G13490	92.95	156	10	1	2e-90	272	468	385
comp66526_c0_seq1	95.8809	3.31384	0.380485	3.05131e-18	1.81174e-16	Q8VYG3	GUN16	AT3G43860	67.44	473	148	1	0	659	1937	486
comp66566_c0_seq1	52.1269	3.00388	0.345716	3.66084e-18	2.16779e-16
comp40621_c0_seq2	225.784	2.24184	0.258196	3.86508e-18	2.28258e-16	Q9ZQB9	CSLCC	AT4G07960	77.84	713	117	10	0	1025	3400	699
comp74801_c0_seq1	31.8369	3.06916	0.354295	4.60577e-18	2.71271e-16	P52410	KASC1	AT5G46290	77.36	402	91	0	0	622	1445	473
comp35305_c0_seq1	34.5243	3.17083	0.367342	6.03802e-18	3.54677e-16	Q9SA65	CAP4	AT1G03050	50.38	399	181	8	2e-101	315	1147	599
comp47103_c0_seq1	20.8218	3.4516	0.400674	7.02654e-18	4.11303e-16
comp48532_c0_seq4	32.2677	3.56668	0.414044	7.03946e-18	4.11303e-16	Q944S4	Q944S4	AT1G64300	62.03	266	98	3	2e-113	352	1268	717
comp41504_c0_seq1	18.8899	4.04365	0.469525	7.16576e-18	4.17572e-16	Q9LM14	Q9LM14	AT1G22180	61.57	255	94	2	3e-109	327	1173	314
comp49792_c0_seq1	1838.1	1.97371	0.229591	8.20695e-18	4.7698e-16	F4HVM3	WTR10	AT1G68170	42.64	333	180	2	6e-67	224	1765	356
comp55707_c0_seq1	295.277	1.29344	0.150564	8.65018e-18	5.01414e-16	Q9FGK3	MO25N	AT5G47540	70.15	335	98	1	6e-153	447	1809	343
comp15210_c0_seq1	95.5078	2.40363	0.280594	1.06949e-17	6.18304e-16	Q84VX7	Q84VX7	AT1G51540	68.88	392	110	2	0	538	1753	415
comp57281_c0_seq1	126.715	1.89499	0.221832	1.31409e-17	7.5772e-16
comp42745_c0_seq1	81.5081	2.87559	0.337563	1.61383e-17	9.28119e-16	Q9M8J2	GATL4	AT3G06260	74.69	324	81	1	0	520	1779	351
comp43251_c0_seq3	301.686	1.55195	0.182324	1.70946e-17	9.80553e-16	Q9SYK4	IP5PD	AT1G05630	63.6	500	180	1	0	669	3879	1136
comp62411_c0_seq1	84.5942	2.92234	0.343497	1.77569e-17	1.01589e-15	F4IL57	F4IL57	AT2G47500	53.05	262	82	5	5e-72	241	923	983
comp59714_c0_seq1	45.9997	2.82459	0.33203	1.78438e-17	1.01821e-15	O48832	O48832	AT2G17840	50.62	322	125	6	7e-86	269	990	452
comp14836_c0_seq1	40.5766	3.29338	0.387448	1.89303e-17	1.07462e-15	F4KA12	F4KA12	AT5G28780	49.33	225	111	2	2e-65	212	977	337
comp58327_c0_seq1	208.696	1.95724	0.230252	1.88895e-17	1.07462e-15	Q9MAS5	VA726	AT1G04760	84.47	219	34	0	5e-114	335	1084	220
comp54348_c0_seq1	142.914	1.62664	0.191561	2.03989e-17	1.15501e-15	Q84W13	Q84W13	AT1G49310	37.29	59	32	1	8e-08	48.5	601	82
comp19665_c0_seq1	38.0404	3.32549	0.39234	2.32997e-17	1.31586e-15	Q9SMR7	Q9SMR7	AT4G39860	47.88	165	69	3	4e-35	126	498	299
comp47818_c0_seq6	2404.46	1.4542	0.171588	2.35155e-17	1.32464e-15	Q9XFR9	G2OX2	AT1G30040	57.06	333	136	4	9e-133	393	1561	341
comp65410_c0_seq1	34.4475	3.07917	0.364212	2.80676e-17	1.57703e-15
comp33420_c0_seq1	212.037	2.70386	0.320068	2.96899e-17	1.66392e-15	Q9SIH3	Q9SIH3	AT2G36110	40	60	34	1	9e-05	44.3	1661	239
comp15121_c0_seq1	13.5208	3.39486	0.403006	3.64296e-17	2.03644e-15	P93759	CDPKE	AT2G41860	59.41	101	40	1	1e-29	115	608	530
comp44557_c0_seq1	53.6885	3.23123	0.384054	3.98087e-17	2.21969e-15	O22783	O22783	AT2G33320	56.12	237	94	3	7e-74	252	2016	602
comp27828_c0_seq1	254.842	1.82417	0.217572	5.10598e-17	2.83983e-15	Q8GV43	PLCD6	AT2G40116	57.34	429	149	8	5e-159	468	1360	613
comp40361_c0_seq2	9575.83	1.75235	0.20915	5.36357e-17	2.97556e-15	Q9SKK0	EBF1	AT2G25490	55	640	270	9	0	668	3211	628
comp44557_c0_seq2	71.7033	2.84764	0.340168	5.70019e-17	3.15434e-15	O22783	O22783	AT2G33320	36.65	161	74	5	4e-16	80.5	1220	602
comp40859_c0_seq2	40.2203	2.97966	0.355956	5.71912e-17	3.15687e-15	O22783	O22783	AT2G33320	65.14	175	54	1	4e-72	234	759	602
comp44174_c0_seq1	37.5675	2.50256	0.300711	8.63725e-17	4.75568e-15	Q9LHS0	CAP10	AT5G35200	43.39	378	204	7	8e-74	248	1677	544
comp60684_c0_seq1	57.4911	2.75824	0.331978	9.69201e-17	5.32309e-15	F4K0Z2	F4K0Z2	AT5G12480	81.6	125	23	0	6e-66	209	378	441
comp14568_c0_seq1	53.7324	2.42357	0.29186	1.0076e-16	5.5202e-15
comp33028_c0_seq1	19.2847	3.39496	0.409089	1.05134e-16	5.74548e-15	F4HPE1	F4HPE1	AT1G26850	58.16	141	57	2	2e-53	180	585	506
comp75142_c0_seq1	23.2661	3.1046	0.37457	1.14742e-16	6.25499e-15
comp36148_c0_seq1	100.623	1.78566	0.215716	1.25437e-16	6.82108e-15	Q9FXG6	Q9FXG6	AT1G19680	49.12	57	25	2	2e-07	52.4	997	444
comp69844_c0_seq1	31.9415	2.55158	0.308336	1.28092e-16	6.94827e-15	F4JEQ2	F4JEQ2	AT3G20530	74.7	83	21	0	4e-40	139	320	386
comp59668_c0_seq1	62.5564	2.57968	0.311975	1.35252e-16	7.31858e-15	Q9C6Q9	Q9C6Q9	AT1G58210	35.29	119	58	5	7e-07	47	305	1246
comp15903_c0_seq1	29.804	3.23117	0.391117	1.43981e-16	7.77178e-15	Q9CA75	GT5	AT1G74380	81.28	203	37	1	6e-120	356	928	457
comp48737_c0_seq7	43.4881	3.93522	0.477205	1.63247e-16	8.79013e-15	Q42600	C84A1	AT4G36220	39.06	466	253	7	5e-113	353	1935	520
comp14364_c0_seq1	67.4885	3.29496	0.400087	1.78653e-16	9.59616e-15	Q9LTX8	Q9LTX8	AT5G49920	50	202	85	5	8e-51	177	1528	288
comp59550_c0_seq1	206.929	2.62539	0.318804	1.79407e-16	9.61313e-15	Q6NKW9	E138	AT1G64760	35.46	454	284	6	2e-87	285	2043	481
comp24490_c0_seq1	24.8191	3.12683	0.379781	1.82195e-16	9.73211e-15	Q9C5W6	14312	AT1G26480	84.78	184	28	0	2e-111	324	664	268
comp47434_c0_seq5	1744.27	1.50907	0.183294	1.82513e-16	9.73211e-15	Q94JU2	WTR18	AT3G28050	63.54	362	118	3	2e-126	385	2318	367
comp76622_c0_seq1	26.7159	3.20172	0.390115	2.26557e-16	1.20514e-14	O65499	ZAT3	At4g35280	31.13	302	105	7	2e-28	115	1620	284
comp64529_c0_seq1	30.7327	3.44469	0.42235	3.46281e-16	1.83755e-14	Q9ZQB9	CSLCC	AT4G07960	91.98	162	13	0	5e-93	287	487	699
comp32860_c0_seq1	22.9055	3.37078	0.413374	3.51134e-16	1.85881e-14	O22136	O22136	AT2G45360	28.4	243	144	4	8e-24	98.6	1101	215
comp66358_c0_seq1	31.2756	3.05501	0.375448	4.05249e-16	2.14012e-14	Q9SY40	Q9SY40	AT4G03620	44.44	153	60	6	5e-27	107	649	342
comp44791_c0_seq1	170.499	1.48689	0.18296	4.40457e-16	2.32048e-14	Q8LGU1	AB8C	AT3G21250	65.99	938	288	2	0	1165	3119	1464
comp57365_c0_seq1	121.201	1.74365	0.214695	4.60396e-16	2.41972e-14
comp48755_c0_seq1	819.651	1.99399	0.246068	5.34423e-16	2.80209e-14	Q9FJ21	PME58	AT5G49180	63.78	254	90	2	3e-115	347	897	571
comp25982_c0_seq1	19.5798	3.43502	0.424551	5.92026e-16	3.09672e-14	Q9LTX8	Q9LTX8	AT5G49920	47.65	170	78	5	2e-35	133	1080	288
comp58423_c0_seq1	82.9015	3.53561	0.438445	7.38518e-16	3.8463e-14	F4KEB8	F4KEB8	AT5G23870	37.01	127	73	1	1e-25	100	409	436
comp36977_c0_seq2	39.6563	2.77086	0.343612	7.38832e-16	3.8463e-14	Q8VZ31	Q8VZ31	AT1G04530	47.59	145	63	3	2e-25	104	901	310
comp24221_c0_seq1	13.7645	3.49668	0.435973	1.05386e-15	5.47335e-14	Q3E991	Y5269	AT5G20690	75.7	107	26	0	6e-54	180	322	659
comp67464_c0_seq1	25.4199	2.88185	0.360238	1.24569e-15	6.4544e-14	P53494	ACT4	AT5G59370	89.32	103	11	0	2e-61	194	309	377
comp61923_c0_seq1	40.9396	3.21711	0.402406	1.29906e-15	6.71508e-14	Q9LZK1	Q9LZK1	AT3G62640	52.27	44	21	0	5e-11	57.8	596	110
comp19005_c0_seq1	111.352	3.15709	0.395752	1.49392e-15	7.70422e-14	Q9T0L6	Q9T0L6	AT4G13450	57.89	114	43	3	5e-36	134	1320	219
comp14505_c0_seq1	117.464	2.66658	0.33439	1.53075e-15	7.87567e-14	Q9LK43	Q9LK43	AT3G23750	71.13	381	104	4	0	550	2307	928
comp38742_c0_seq1	37.9104	2.6848	0.337465	1.78008e-15	9.13705e-14	C0LGQ4	MRH1	AT4G18640	40.59	271	131	4	2e-49	182	1577	678
comp28778_c0_seq1	79.8679	2.77312	0.349016	1.93322e-15	9.89995e-14
comp61145_c0_seq1	95.9818	1.24392	0.157063	2.37709e-15	1.21447e-13	Q9FNF8	P4KG3	AT5G24240	57.14	77	32	1	8e-23	93.2	335	574
comp59765_c0_seq1	170.386	1.69554	0.214414	2.61959e-15	1.33526e-13	F4JH46	F4JH46	AT4G00350	69.59	513	137	2	0	745	2041	542
comp42835_c0_seq1	62.866	2.1103	0.267145	2.80102e-15	1.42444e-13	Q9SS47	PUM4	AT3G10360	78.45	283	61	0	1e-158	478	1273	1003
comp59826_c0_seq1	60.0894	2.56271	0.32472	2.97252e-15	1.50816e-13	F4JM86	F4JM86	AT4G35090	83.7	92	15	0	1e-50	169	338	474
comp59301_c0_seq1	134.359	1.32581	0.168111	3.10701e-15	1.57276e-13	Q9LF65	Q9LF65	AT5G17590	44.29	70	38	1	1e-05	45.4	1026	192
comp26569_c0_seq1	26.6024	3.02636	0.384325	3.42167e-15	1.72806e-13	Q9SZ45	Q9SZ45	AT4G32060	59.76	169	67	1	7e-96	200	1009	498
comp24020_c0_seq1	402.034	-1.58687	0.20178	3.71083e-15	1.8698e-13	Q9LIQ2	Q9LIQ2	AT3G24060	48.89	135	66	3	3e-40	141	1032	147
comp37040_c1_seq1	14.3081	3.1677	0.403535	4.16445e-15	2.09356e-13	Q9SAU9	Q9SAU9	AT1G52080	43.3	97	54	1	1e-14	70.9	395	573
comp14650_c0_seq1	49.8519	3.15849	0.404967	6.22145e-15	3.12053e-13	Q9ZQ80	Q9ZQ80	AT2G03440	55.26	76	34	0	5e-08	51.6	809	187
comp66712_c0_seq1	40.2912	2.86591	0.368085	6.91741e-15	3.4617e-13	Q949U4	Q949U4	AT1G76270	66.85	181	58	1	5e-81	257	776	572
comp46034_c0_seq2	51.936	2.80357	0.360889	7.94156e-15	3.96519e-13	F4HVM3	WTR10	AT1G68170	37.02	262	160	1	2e-55	178	1602	356
comp53991_c0_seq1	193.818	1.56796	0.201866	8.01821e-15	3.99438e-13	Q8RU85	Q8RU85	AT2G31945	58.06	62	23	1	2e-15	69.7	634	95
comp34366_c0_seq1	26.9452	2.62726	0.338634	8.60063e-15	4.27482e-13	Q1PDX3	Q1PDX3	AT5G12460	46.6	412	204	7	2e-131	392	1492	441
comp61059_c0_seq1	74.3621	3.02465	0.390238	9.1323e-15	4.52884e-13	Q9CAN7	Q9CAN7	AT1G63060	43.08	130	65	2	2e-27	105	830	148
comp35956_c0_seq1	31.4317	3.25045	0.420738	1.11336e-14	5.50887e-13	Q9LQ81	ADF10	AT1G01750	73.77	122	32	0	8e-59	182	432	140
comp55747_c0_seq1	168.716	2.91726	0.378325	1.24854e-14	6.16387e-13	Q3EB54	Q3EB54	AT3G16970	35.16	91	55	2	8e-10	55.8	749	140
comp42435_c1_seq1	29.4593	1.83869	0.239088	1.46617e-14	7.22206e-13	Q9FI45	Q9FI45	AT5G51030	69	300	93	0	1e-158	454	1292	314
comp57809_c0_seq1	144.556	2.87807	0.374799	1.60388e-14	7.8827e-13	Q93Z27	CML45	AT5G39670	37.78	180	99	4	2e-30	116	1037	204
comp18564_c0_seq1	79.1806	1.51457	0.197271	1.62039e-14	7.94604e-13	O03983	LEA14	AT1G01470	62.25	151	57	0	9e-63	199	929	151
comp44535_c0_seq1	46.1948	2.33372	0.305196	2.06308e-14	1.00944e-12	Q39016	CDPKB	AT1G35670	77.89	380	84	0	0	597	1251	495
comp39965_c1_seq1	30.9259	-2.46106	0.322133	2.17408e-14	1.06139e-12
comp28854_c0_seq1	178.285	1.67789	0.219877	2.32892e-14	1.13446e-12	Q8GXI1	Q8GXI1	AT5G25340	58.76	97	34	1	7e-30	120	2634	208
comp23311_c0_seq1	13.6714	3.63562	0.476838	2.45129e-14	1.19143e-12	Q9SCU9	BGA13	AT2G16730	51.2	166	79	2	2e-49	171	502	848
comp47337_c0_seq1	233.623	1.41562	0.185691	2.46862e-14	1.1972e-12	Q9LZU5	Q9LZU5	AT3G45850	72.64	1060	276	4	0	1537	3700	1058
comp39704_c1_seq1	12.4213	3.03288	0.398302	2.64699e-14	1.28087e-12	Q9M2G8	Q9M2G8	AT3G58480	69.35	124	37	1	6e-44	157	704	575
comp47434_c0_seq8	687.109	1.51926	0.199733	2.81701e-14	1.36015e-12	Q94JU2	WTR18	AT3G28050	57.32	246	91	3	3e-73	248	3062	367
comp15672_c0_seq1	40.4518	3.15487	0.415478	3.11764e-14	1.502e-12	Q6NQD2	Q6NQD2	AT5G12240	51.06	47	23	0	1e-07	49.7	921	114
comp79798_c0_seq1	24.4518	2.57936	0.340576	3.63236e-14	1.74615e-12	Q8GVE8	CAPP4	AT1G68750	84.12	340	54	0	0	569	1405	1032
comp34110_c0_seq1	13.1119	4.00858	0.52959	3.75513e-14	1.80123e-12	Q93VV5	PTR16	AT1G59740	75.24	105	26	0	8e-51	171	316	591
comp77684_c0_seq1	18.5837	2.58665	0.342002	3.93043e-14	1.87712e-12	A8MSC3	A8MSC3	AT2G32460	25.41	244	146	8	6e-05	45.1	1200	478
comp58367_c0_seq1	471.403	0.854886	0.113029	3.92499e-14	1.87712e-12	Q7Y201	PME13	AT2G26450	47.04	506	234	8	2e-157	474	2257	614
comp87782_c0_seq1	12.9143	3.58091	0.474254	4.3325e-14	2.06466e-12	Q9C946	Q9C946	AT1G61080	35.45	110	62	1	2e-10	59.3	571	907
comp63211_c0_seq1	262.135	1.28915	0.17112	4.93642e-14	2.34736e-12	Q8GXZ5	Q8GXZ5	AT5G18910	58.82	374	144	5	9e-150	448	1976	511
comp43035_c0_seq1	26.6318	2.97803	0.395996	5.46336e-14	2.59232e-12	Q9LJU0	CBL10	AT3G20580	62.6	639	228	8	0	816	2574	672
comp20475_c0_seq2	18.7792	3.08688	0.411331	6.16083e-14	2.91697e-12	Q9SIT5	CHX15	AT2G13620	41.32	409	213	11	6e-94	303	1290	821
comp44232_c0_seq1	30.6986	2.98585	0.398378	6.62935e-14	3.13205e-12	Q9C5Y0	PLDD1	AT4G35790	61.41	666	223	8	0	838	2076	868
comp42274_c0_seq1	35.0748	2.29555	0.30689	7.4291e-14	3.50236e-12	F4HWY6	MYO11	AT1G54560	90	320	32	0	0	619	1482	1529
comp48276_c1_seq5	1275.66	1.24354	0.166638	8.48711e-14	3.99258e-12	P53496	ACT11	AT3G12110	96.55	377	13	0	0	764	1382	377
comp44898_c0_seq1	23.5032	3.3995	0.457218	1.04423e-13	4.90184e-12	Q0WL69	RIC11	AT4G21745	70	60	16	2	2e-18	83.2	1462	156
comp66614_c0_seq1	16.0415	3.33064	0.448272	1.08631e-13	5.08853e-12	F4K3N8	F4K3N8	AT5G67265	57.14	56	22	1	2e-11	58.2	530	78
comp14697_c0_seq1	24.8222	2.67528	0.360217	1.11204e-13	5.19796e-12	Q8RXW8	Q8RXW8	AT5G65207	36.47	85	37	4	4e-06	41.2	264	73
comp47104_c0_seq3	96.3844	2.75732	0.371879	1.22022e-13	5.69153e-12	Q9FGY3	Q9FGY3	AT5G49620	54.51	255	100	5	1e-68	221	1084	307
comp59245_c0_seq1	120.492	1.83849	0.249078	1.56867e-13	7.3013e-12	Q9M9W5	Q9M9W5	AT3G05600	59.13	323	122	4	3e-143	416	1311	331
comp14408_c0_seq1	42.3392	3.04732	0.414343	1.91519e-13	8.89533e-12	Q9FJU4	MIOX5	AT5G56640	85.62	146	21	0	4e-89	269	702	314
comp64139_c0_seq1	47.1894	3.17457	0.431662	1.91925e-13	8.89537e-12	Q8S8S3	Q8S8S3	AT2G39705	85.37	41	5	1	4e-16	72	763	87
comp26019_c0_seq1	16.48	3.79796	0.516599	1.95494e-13	9.04171e-12	Q9FYK0	Q9FYK0	AT1G24650	50.45	111	53	2	9e-22	94.7	663	886
comp36046_c0_seq2	16.9256	3.40874	0.463939	2.02107e-13	9.3279e-12	O22797	O22797	AT2G33470	70.5	200	59	0	6e-106	312	997	202
comp45025_c0_seq2	47.8139	3.11289	0.424424	2.22756e-13	1.02594e-11	Q94B77	FH5	AT5G54650	65.93	91	31	0	1e-32	134	1996	900
comp44524_c1_seq2	47.6931	3.00959	0.41159	2.62971e-13	1.20862e-11	Q9LZ87	Q9LZ87	AT5G02390	26.67	165	80	3	5e-08	55.5	1284	835
comp41436_c0_seq2	37.4675	2.78147	0.380489	2.66622e-13	1.22284e-11
comp56425_c0_seq1	221.74	2.10131	0.287458	2.67221e-13	1.22304e-11	P25819	CATA2	AT4G35090	74.75	202	51	0	2e-109	331	971	492
comp57518_c0_seq1	56.9733	2.95249	0.40443	2.8694e-13	1.31056e-11	Q9M2Y0	PSK3	AT3G49780	65.71	35	11	1	9e-09	51.6	697	79
comp97612_c0_seq1	10.0281	3.34168	0.459229	3.42078e-13	1.55915e-11	Q9M152	Q9M152	AT4G01140	37.02	262	154	8	9e-40	144	1028	306
comp14907_c0_seq1	69.19	1.98765	0.274218	4.21563e-13	1.91746e-11	Q38847	AGL15	AT5G13790	44.49	227	96	5	2e-29	116	1419	268
comp43289_c0_seq4	93.9867	2.78982	0.385444	4.55557e-13	2.06779e-11	Q9LVH4	Q9LVH4	AT3G17980	73.53	170	44	1	3e-87	265	1133	177
comp40062_c1_seq1	28.7619	3.57889	0.494548	4.59769e-13	2.08261e-11
comp31122_c0_seq1	30.0309	2.96079	0.409762	4.98731e-13	2.25445e-11	Q9FMP5	CDPKH	AT5G12180	87.86	140	17	0	5e-86	264	423	528
comp42564_c0_seq2	50.7353	2.1252	0.294572	5.41151e-13	2.44118e-11	F4IT96	F4IT96	AT2G03630	53.95	76	30	4	1e-11	65.1	2623	198
comp57212_c0_seq1	223.338	-1.62828	0.226094	5.94386e-13	2.67583e-11	Q94AW5	ERF03	AT5G25190	58.56	181	69	3	4e-47	161	1154	181
comp57806_c0_seq1	196.914	2.14657	0.298495	6.41724e-13	2.88304e-11	Q9FVT5	Q9FVT5	AT1G57680	30.22	225	140	6	2e-13	72	1741	362
comp95178_c0_seq1	12.4613	3.0149	0.420029	7.08202e-13	3.1752e-11	Q9SI11	Q9SI11	AT2G04220	67.27	165	48	3	1e-62	201	763	307
comp80583_c0_seq1	13.561	3.89656	0.544254	8.09981e-13	3.62413e-11	Q9SCU9	BGA13	AT2G16730	65.02	203	70	1	2e-82	264	614	848
comp32706_c0_seq1	35.2579	3.04567	0.425463	8.15796e-13	3.64273e-11	Q9FFB8	CHX3	AT5G22900	36.83	448	270	4	9e-101	324	1480	822
comp65966_c0_seq1	17.4948	3.075	0.429896	8.49771e-13	3.78674e-11	Q2HIQ2	Q2HIQ2	AT1G01170	69.86	73	22	0	9e-35	117	349	83
comp56055_c0_seq1	153.4	1.52384	0.213146	8.7228e-13	3.87917e-11	Q9FJ54	CIPKK	AT5G45820	48.41	157	54	5	2e-33	123	466	439
comp50100_c0_seq1	1623.86	2.478	0.346692	8.83396e-13	3.92067e-11	Q8GXB4	WTR2	AT1G09380	53.4	324	148	3	3e-115	351	1750	374
comp63384_c0_seq1	44.8626	2.79141	0.390801	9.14619e-13	4.05106e-11	Q84K31	Q84K31	AT5G04390	37.1	186	89	9	3e-16	76.3	635	362
comp65196_c0_seq1	38.1549	2.61329	0.366133	9.50169e-13	4.20005e-11	Q9FL02	Q9FL02	AT5G66780	46.88	128	54	6	1e-21	87.4	590	121
comp65714_c0_seq1	30.7085	2.90974	0.40784	9.71184e-13	4.28433e-11	P31167	ADT1	AT3G08580	57.58	165	63	2	2e-55	183	615	381
comp42647_c0_seq2	2088.2	-1.76305	0.247195	9.87679e-13	4.34836e-11	P92519	M810	ATMG00810	39.06	233	132	1	6e-45	166	5032	240
comp42695_c0_seq1	94.3454	2.72485	0.382143	1.00031e-12	4.39517e-11	Q1PEB4	Y4498	At4g04980	58.22	292	115	2	1e-97	322	2280	724
comp71074_c0_seq1	46.5741	2.60162	0.36503	1.02483e-12	4.49392e-11	P53494	ACT4	AT5G59370	87.16	109	14	0	8e-64	201	330	377
comp47594_c0_seq1	25.7621	2.99651	0.420706	1.05933e-12	4.63593e-11
comp75656_c0_seq1	15.2553	2.6741	0.37597	1.1393e-12	4.97602e-11	Q9SRR7	CML3	AT3G07490	78.67	150	32	0	3e-66	208	958	153
comp40621_c0_seq4	56.5428	2.12944	0.2996	1.18057e-12	5.14602e-11	Q9ZQB9	CSLCC	AT4G07960	59.79	281	73	5	6e-107	332	1094	699
comp31610_c0_seq2	311.192	1.08712	0.152991	1.19643e-12	5.20485e-11	Q570N6	Q570N6	AT5G54165	35	100	47	4	2e-05	42.7	792	82
comp29239_c0_seq1	871.831	3.41549	0.481219	1.26962e-12	5.5123e-11	Q9SIV6	Q9SIV6	AT2G16460	69.42	242	54	2	1e-108	325	1408	230
comp60430_c0_seq1	86.3639	2.90192	0.409184	1.32211e-12	5.72888e-11	Q8GX16	Q8GX16	AT2G35215	32.04	103	57	3	6e-08	51.2	1095	106
comp17534_c0_seq2	457.343	-1.64587	0.232313	1.39315e-12	6.02484e-11	Q9SFF9	GL17	AT3G05950	55.56	225	96	2	6e-80	252	1522	229
comp47434_c0_seq1	427.706	1.51803	0.214344	1.41836e-12	6.12178e-11	Q94JU2	WTR18	AT3G28050	60.85	281	96	3	5e-98	309	2004	367
comp42745_c0_seq2	99.1245	2.64732	0.376716	2.10479e-12	9.06667e-11	Q9M8J2	GATL4	AT3G06260	73.6	322	84	1	2e-178	511	1689	351
comp44259_c0_seq1	120.61	-1.58121	0.225017	2.10932e-12	9.06841e-11	F4HZX7	F4HZX7	AT1G29200	59.61	614	213	9	0	641	2422	611
comp46421_c0_seq8	252.842	1.69104	0.241151	2.3434e-12	1.00551e-10
comp17126_c0_seq1	34.6269	3.49791	0.500073	2.65664e-12	1.13769e-10	Q9SI11	Q9SI11	AT2G04220	50.2	255	124	1	2e-91	283	1329	307
comp33420_c0_seq2	30.9281	3.13049	0.447696	2.70141e-12	1.15462e-10
comp54955_c0_seq1	275.292	2.71867	0.388952	2.7543e-12	1.17494e-10
comp43524_c0_seq1	25.7167	2.82142	0.403809	2.80802e-12	1.19553e-10	O81832	Y4729	At4g27290	52.96	287	134	1	8e-100	317	1226	783
comp43067_c0_seq1	40.9115	3.00595	0.432363	3.59214e-12	1.52641e-10	Q9SJK6	WBC30	At2g37010	63.2	394	136	2	2e-177	529	1335	1082
comp25623_c0_seq1	43.6402	2.8926	0.417302	4.15872e-12	1.76376e-10	O04523	TBL27	AT1G70230	51.8	417	169	9	5e-154	452	1687	416
comp35063_c0_seq1	24.5473	3.01303	0.435067	4.34598e-12	1.83963e-10	F4IQI5	F4IQI5	AT2G18340	34.05	326	185	5	2e-13	71.6	1233	417
comp48193_c0_seq1	322.957	1.53039	0.221035	4.39826e-12	1.85818e-10	F4KDE6	F4KDE6	AT5G57830	46.49	299	125	9	2e-53	191	2278	387
comp134230_c0_seq1	18.9865	2.94895	0.426144	4.51413e-12	1.90347e-10	Q9FKI0	FIMB2	AT5G35700	77.24	123	28	0	4e-64	209	413	687
comp54252_c0_seq1	713.42	3.9938	0.578783	5.18783e-12	2.18336e-10	Q9ZNR0	C78A6	AT2G46660	65.25	541	175	6	0	701	2151	530
comp16122_c0_seq1	13.3481	3.23743	0.469901	5.59501e-12	2.35023e-10	Q9ZUV4	Q9ZUV4	AT2G28120	68.81	109	33	1	1e-45	159	516	577
comp53739_c0_seq1	1200.79	2.55521	0.371409	5.99455e-12	2.51325e-10	Q84TH5	AB25G	AT1G71960	62.54	630	216	6	0	786	2606	662
comp71531_c0_seq1	27.4048	-2.2136	0.322864	7.07484e-12	2.96052e-10	F4IRU6	F4IRU6	AT2G31930	32.69	156	65	9	6e-06	45.1	718	143
comp48791_c0_seq22	261.887	-0.933144	0.136195	7.30533e-12	3.05116e-10	P29516	TBB8	AT5G23860	98.37	430	7	0	0	863	2045	449
comp20683_c0_seq1	10.893	3.3168	0.484617	7.69155e-12	3.20637e-10	O04023	O04023	AT1G09070	39.33	178	93	5	9e-32	120	762	324
comp61289_c0_seq1	86.2027	1.97121	0.288391	8.18821e-12	3.40695e-10	Q9FRL3	ERDL6	AT1G75220	69.6	250	74	2	6e-101	315	1468	487
comp61961_c0_seq1	113.065	2.79489	0.409409	8.69238e-12	3.60988e-10	O48677	PER6	AT1G24110	65.03	306	102	3	8e-129	383	1642	326
comp54246_c0_seq1	451.577	1.80775	0.26585	1.04706e-11	4.34016e-10
comp59077_c0_seq1	107.787	2.67738	0.394518	1.14912e-11	4.75426e-10	Q9ZNQ8	PERK4	AT2G18470	70.97	31	9	0	3e-08	53.5	704	633
comp47228_c0_seq1	527.96	1.37311	0.202356	1.15604e-11	4.7739e-10	Q9M1P7	BOR2	AT3G62270	77.87	696	144	4	0	1066	3527	703
comp35620_c1_seq1	18.295	2.7212	0.402073	1.30642e-11	5.38474e-10	Q9SR05	ANX1	AT3G04690	52.47	263	121	3	9e-90	290	1071	850
comp44678_c0_seq2	143.743	2.04528	0.302438	1.35495e-11	5.57431e-10	Q8H1Q4	Q8H1Q4	AT1G15740	62.09	401	127	2	6e-137	360	2111	585
comp41949_c0_seq1	31.6022	2.68384	0.3978	1.51247e-11	6.21074e-10	O04333	O04333	AT2G30630	79.72	424	82	3	0	634	1575	531
comp18562_c0_seq1	306.459	2.66704	0.395363	1.52182e-11	6.23747e-10	Q9LEQ3	CNG18	AT5G14870	68.05	676	198	8	0	952	2566	706
comp18698_c0_seq1	138.289	3.6531	0.541601	1.53027e-11	6.26043e-10	Q9CA34	Q9CA34	AT1G68470	59.37	411	160	3	5e-176	507	1527	455
comp46932_c0_seq1	73.034	1.6313	0.242686	1.79436e-11	7.32721e-10	F4K5U7	F4K5U7	AT5G36930	39.58	283	145	8	1e-40	110	2943	1188
comp50648_c0_seq1	507.068	3.31571	0.494087	1.9359e-11	7.89052e-10	Q9M9P6	Q9M9P6	AT3G03280	36.31	179	91	6	1e-25	102	1015	166
comp37627_c1_seq2	471.738	2.14565	0.319786	1.95099e-11	7.93729e-10	Q84N34	Q84N34	AT4G30850	58.77	359	132	7	4e-119	358	1487	358
comp21075_c0_seq1	12.8198	2.90824	0.433962	2.0615e-11	8.37138e-10	Q944S4	Q944S4	AT1G64300	58.97	329	130	3	1e-132	398	982	717
comp61055_c0_seq1	47.8643	1.74675	0.261367	2.3388e-11	9.47991e-10	Q94CF0	Q94CF0	AT3G20290	92.86	112	8	0	1e-71	225	338	545
comp54527_c0_seq1	581.895	2.22566	0.333465	2.48331e-11	1.00471e-09	Q8S528	AL2B7	AT1G23800	83.51	370	61	0	0	659	1342	534
comp43567_c0_seq1	24.1539	2.82758	0.423856	2.5391e-11	1.02539e-09	Q9M1L7	Q9M1L7	AT3G42880	60.63	254	99	1	7e-115	350	1483	633
comp47581_c0_seq3	27.7651	2.1669	0.324912	2.57204e-11	1.03679e-09	Q9CAE7	FB138	AT3G10430	30	250	141	10	8e-17	82	1379	370
comp51423_c0_seq1	348.822	3.25174	0.488548	2.81527e-11	1.13276e-09
comp48056_c0_seq2	12.8089	3.11017	0.468676	3.22149e-11	1.29384e-09	Q1PFB9	Q1PFB9	AT1G79250	79.31	58	11	1	4e-24	103	988	555
comp15517_c0_seq1	34.9071	2.17249	0.327517	3.28437e-11	1.31668e-09	Q4PSZ5	Q4PSZ5	AT1G51410	76.81	276	64	0	1e-163	462	882	325
comp47716_c0_seq5	62.0618	1.22562	0.185102	3.56033e-11	1.42472e-09	Q9SF04	Q9SF04	AT3G11950	61.03	349	130	2	4e-158	476	2433	572
comp61795_c0_seq1	55.291	3.38198	0.51266	4.19803e-11	1.67684e-09	Q6NKW9	E138	AT1G64760	73.08	338	89	2	0	526	1297	481
comp42048_c0_seq5	6172.1	3.3176	0.50317	4.29884e-11	1.714e-09	Q9FLJ2	NC100	AT5G61430	54.01	337	128	3	8e-114	345	1626	336
comp46659_c0_seq1	13.0909	2.54243	0.385733	4.36404e-11	1.73684e-09
comp17448_c0_seq1	329.719	1.82423	0.277123	4.61853e-11	1.8348e-09	Q1PFY7	Q1PFY7	AT1G04500	42.32	397	162	17	2e-61	211	1804	386
comp55815_c0_seq1	387.198	-1.64991	0.250783	4.73544e-11	1.87785e-09	Q84WP6	NAC43	AT2G46770	61.33	300	104	6	2e-101	312	1463	365
comp17428_c0_seq1	232.972	2.46628	0.375161	4.90032e-11	1.93973e-09	Q8L5R3	TBCD	AT3G60740	38.21	123	76	0	5e-21	95.1	1070	1254
comp73074_c0_seq1	26.266	3.16544	0.481585	4.93212e-11	1.94881e-09
comp62685_c0_seq1	106.101	1.26901	0.193602	5.57434e-11	2.19861e-09	Q9FLZ6	Q9FLZ6	AT5G39380	70.21	47	13	1	3e-09	59.3	1505	507
comp52834_c0_seq1	601.503	2.75401	0.420992	6.08163e-11	2.3944e-09	Q9ZU12	Q9ZU12	AT1G52140	42.4	217	89	8	1e-43	154	1322	208
comp37621_c0_seq2	19.3611	3.11714	0.477152	6.45503e-11	2.53686e-09	Q9M1J1	FIS1A	AT3G57090	63.31	139	51	0	1e-61	196	865	170
comp18114_c0_seq1	2669.77	2.279	0.349531	7.02319e-11	2.75522e-09	O80483	NAS3	AT1G09240	62.38	319	114	5	4e-135	397	1482	320
comp42722_c0_seq4	23.4385	3.25301	0.49931	7.26874e-11	2.84647e-09	Q9FKI0	FIMB2	AT5G35700	84.85	132	20	0	6e-74	236	400	687
comp88260_c0_seq1	24.6013	3.04049	0.467296	7.68904e-11	2.99505e-09	F4HXP9	MYO9	AT1G08730	71.79	507	141	2	0	687	1560	1538
comp15052_c0_seq1	81.9223	1.8737	0.28796	7.67635e-11	2.99505e-09	Q9LR09	HA22G	AT1G75700	63.95	86	31	0	6e-33	123	1110	177
comp24880_c0_seq1	12.7523	3.01389	0.463178	7.66774e-11	2.99505e-09	Q9LZB2	GDL74	AT5G03980	40.4	151	88	2	2e-28	110	628	323
comp55871_c0_seq1	229.655	3.11108	0.479944	9.04119e-11	3.5155e-09	Q9FJF5	Q9FJF5	AT5G59790	55.19	270	94	7	2e-75	241	1007	423
comp18702_c0_seq1	109.679	1.13876	0.176058	9.92363e-11	3.85181e-09	Q9LT58	Q9LT58	AT3G27540	71.66	187	52	1	1e-97	296	846	390
comp16885_c0_seq1	47.1201	2.68685	0.415658	1.01921e-10	3.94903e-09	Q8GYH0	Q8GYH0	AT1G11940	48.18	137	52	4	2e-45	103	818	383
comp14987_c0_seq2	23.7927	3.12968	0.485673	1.16362e-10	4.50061e-09	Q9SD22	Q9SD22	AT3G51250	76.98	126	29	0	1e-50	175	795	463
comp48525_c0_seq1	855.744	1.16525	0.180944	1.19611e-10	4.61817e-09	Q0WMJ7	Q0WMJ7	AT3G01860	42.16	102	49	3	5e-15	69.3	1426	223
comp24882_c0_seq1	205.118	2.76075	0.428978	1.22951e-10	4.73879e-09	Q8L7A6	Q8L7A6	AT1G15385	70.45	44	10	1	1e-11	60.8	974	73
comp38319_c0_seq3	76.545	2.55438	0.397	1.24132e-10	4.77595e-09	C0LGQ4	MRH1	AT4G18640	44.42	430	194	8	2e-87	289	1886	678
comp34873_c0_seq1	35.7583	2.65098	0.412318	1.28074e-10	4.919e-09	F4JFW6	F4JFW6	AT4G08180	60	145	54	2	3e-46	168	976	813
comp45281_c0_seq1	25.1713	2.60661	0.406158	1.38338e-10	5.29668e-09	Q9LCZ9	Q9LCZ9	AT3G54040	53.5	157	67	3	4e-53	175	960	183
comp47944_c0_seq1	72.341	-1.53905	0.239815	1.3839e-10	5.29668e-09	Q8RXN0	AB11G	AT1G17840	65.42	107	36	1	1e-32	121	323	703
comp23547_c0_seq1	10.8675	3.10495	0.485295	1.57363e-10	6.01235e-09	Q9SVC7	Q9SVC7	AT3G52460	26.27	118	74	4	0.0005	40.4	649	300
comp49415_c0_seq1	3210.36	2.12952	0.333071	1.62053e-10	6.18079e-09	F4K9S7	F4K9S7	AT5G15410	76.48	676	146	5	0	980	2732	725
comp32895_c0_seq1	38.0783	2.04322	0.320044	1.72318e-10	6.56091e-09	Q9LKB9	MYO6	AT5G43900	74.07	513	132	1	0	810	1766	1505
comp28768_c0_seq1	18.5284	2.32676	0.365139	1.86259e-10	7.07947e-09	O64825	LYK4	AT2G23770	32.26	93	60	2	9e-07	49.3	693	612
comp25893_c0_seq1	18.5006	2.23507	0.350991	1.91644e-10	7.27156e-09	P93749	Y2197	AT2G41970	65.13	152	47	4	8e-60	195	697	365
comp48361_c0_seq2	124.325	2.50315	0.393613	2.02516e-10	7.6708e-09	Q9ZU12	Q9ZU12	AT1G52140	39.44	213	97	7	2e-38	137	927	208
comp17824_c0_seq1	20.8964	3.25139	0.51145	2.05469e-10	7.76926e-09	Q9ZU01	Q9ZU01	AT4G02160	76	25	6	0	2e-06	47.8	1379	183
comp54284_c0_seq1	415.281	2.23047	0.351263	2.15498e-10	8.1345e-09	Q9FJZ5	Q9FJZ5	AT5G66440	31.64	256	132	7	4e-32	124	1469	252
comp30187_c0_seq1	479.136	1.69688	0.26742	2.21879e-10	8.36098e-09	O80783	O80783	AT2G34340	46.72	137	69	2	3e-29	111	1096	136
comp31813_c0_seq2	463.263	1.20983	0.190898	2.33419e-10	8.7808e-09	O22932	CIPKB	AT2G30360	60.05	433	147	4	3e-167	491	2105	435
comp38509_c0_seq3	507.7	2.78098	0.438927	2.36048e-10	8.8645e-09	O22174	ERF08	AT2G23340	57.96	157	41	6	4e-44	152	944	176
comp55874_c0_seq1	358.041	1.47928	0.233544	2.38817e-10	8.95319e-09	Q9LI95	Q9LI95	AT3G29180	67.88	274	85	2	1e-131	391	1167	513
comp40905_c0_seq1	22.5389	1.82749	0.28903	2.56808e-10	9.61129e-09	Q8GYA4	CRK10	AT4G23180	50.25	201	96	1	7e-68	226	921	669
comp19361_c0_seq2	182.846	2.43294	0.384957	2.61494e-10	9.77001e-09	Q9ZVF1	Q9ZVF1	AT2G01540	55.81	129	55	2	8e-40	142	1206	180
comp55667_c0_seq1	349.778	2.46799	0.390614	2.64571e-10	9.86818e-09	Q6DR18	Q6DR18	AT2G40390	57.78	495	199	5	0	558	1708	496
comp50481_c0_seq1	595.736	1.71505	0.272434	3.06809e-10	1.14242e-08	Q9SMN3	Q9SMN3	AT3G48660	84.06	69	11	0	2e-22	90.1	786	89
comp30225_c0_seq2	10.6843	3.0159	0.480219	3.38017e-10	1.2565e-08	O80883	O80883	AT2G32460	77.27	132	27	1	4e-70	224	631	490
comp17823_c0_seq1	369.463	2.22516	0.354645	3.51136e-10	1.30306e-08	Q8S528	AL2B7	AT1G23800	78.01	141	30	1	2e-72	231	564	534
comp30114_c0_seq1	937.37	-1.17822	0.187837	3.55106e-10	1.31557e-08	Q9XF43	KCS6	AT1G68530	83.5	497	81	1	0	895	2133	497
comp59415_c0_seq1	175.532	1.81751	0.289887	3.61693e-10	1.33772e-08	Q56Y29	Q56Y29	AT1G13480	46.23	398	196	9	3e-109	333	1509	387
comp51757_c0_seq1	517.803	1.53938	0.245767	3.76182e-10	1.38896e-08	P92934	AAP6	AT5G49630	78	100	21	1	1e-43	157	870	481
comp20266_c0_seq1	32.0264	2.56265	0.409154	3.76979e-10	1.38957e-08	Q9FJH0	RAA1F	AT5G60860	83.67	147	22	1	2e-86	261	879	217
comp57915_c0_seq1	258.856	1.33645	0.213407	3.78908e-10	1.39434e-08	Q9FJJ5	EB1B	AT5G62500	73.28	262	68	1	7e-141	408	1294	293
comp15459_c0_seq2	27.256	2.07818	0.331908	3.81767e-10	1.40252e-08	Q9M9S2	PLY3	AT1G14420	54.37	252	98	3	2e-81	255	788	459
comp39198_c0_seq4	14.2096	3.92959	0.628411	4.02095e-10	1.47473e-08	Q39258	VATE1	AT4G11150	67.32	153	49	1	3e-79	203	1082	230
comp53871_c0_seq1	377.936	3.07528	0.491941	4.07017e-10	1.49029e-08	Q9FJF5	Q9FJF5	AT5G59790	50.29	173	74	4	4e-35	133	960	423
comp20374_c0_seq1	11.047	2.96926	0.475112	4.11538e-10	1.50434e-08	Q8H0S2	Q8H0S2	AT4G23490	66.37	223	74	1	1e-108	326	668	526
comp48989_c0_seq22	20.8676	3.13188	0.501299	4.17027e-10	1.52187e-08	P0C2F6	RNHX1	At1g65750	27.11	166	119	2	3e-11	65.5	1393	620
comp63812_c0_seq1	29.0546	3.315	0.530737	4.21023e-10	1.53391e-08	F4J4I9	F4J4I9	AT3G51770	69.44	108	33	0	1e-47	164	325	959
comp58010_c0_seq1	87.5349	2.08869	0.33458	4.29992e-10	1.56399e-08	Q9ZU37	Q9ZU37	AT2G01300	42.34	111	61	2	1e-22	92.8	932	156
comp49480_c0_seq1	13344.8	1.0878	0.174331	4.37975e-10	1.59039e-08	Q9FMG1	MCA3	AT5G64240	45.84	373	174	7	2e-86	285	3068	362
comp30155_c0_seq1	1907.29	3.63432	0.582805	4.49173e-10	1.62836e-08	Q9FY93	Q9FY93	AT5G13180	77.5	120	27	0	2e-62	200	759	252
comp15053_c0_seq1	218.229	3.12543	0.501377	4.5556e-10	1.6488e-08
comp52379_c0_seq1	1011.81	2.42039	0.388814	4.81398e-10	1.73945e-08	Q9ZU01	Q9ZU01	AT4G02160	75	24	6	0	6e-05	43.5	1093	183
comp53230_c0_seq1	887.872	1.56821	0.251947	4.83552e-10	1.74436e-08	Q9LW45	Q9LW45	AT3G30530	71.3	115	30	2	1e-45	156	1050	173
comp19260_c0_seq1	93.5385	1.77306	0.284918	4.87649e-10	1.75625e-08	Q9FJ54	CIPKK	AT5G45820	83.33	162	27	0	5e-102	303	487	439
comp32328_c0_seq1	671.575	2.18133	0.351145	5.22963e-10	1.88036e-08	O64823	O64823	AT2G23790	57.29	288	108	4	8e-110	333	1530	336
comp56068_c0_seq1	244.149	2.17607	0.350336	5.2524e-10	1.88546e-08	Q5EAF2	IP5PB	AT1G47510	59.48	306	119	2	4e-133	395	1662	334
comp39408_c0_seq1	850.754	1.69071	0.272547	5.52623e-10	1.98052e-08	Q9SJY5	PUMP5	AT2G22500	76.34	317	69	2	3e-154	442	1238	313
comp44484_c0_seq4	754.08	2.19558	0.354447	5.85111e-10	2.09353e-08	Q9LZM9	Q9LZM9	AT5G02020	71.88	64	16	1	2e-21	92.8	1797	149
comp38046_c0_seq1	14.1949	2.76288	0.446315	6.00011e-10	2.14336e-08	Q9FMV3	Y5349	AT5G63490	73.17	41	10	1	1e-09	55.5	334	543
comp56248_c0_seq1	179.053	1.04526	0.168992	6.20075e-10	2.21143e-08	Q9M073	Q9M073	AT4G32870	48.03	152	72	3	2e-41	145	1052	157
comp72763_c0_seq1	29.4082	3.03275	0.491276	6.69241e-10	2.38291e-08	O48716	O48716	AT2G26490	75	328	81	1	2e-173	499	1348	465
comp47565_c0_seq1	915.518	1.17518	0.190379	6.70742e-10	2.38439e-08	Q9LJJ5	Q9LJJ5	AT3G28610	50.1	499	208	8	2e-155	458	1764	474
comp44211_c0_seq2	905.246	2.05483	0.334755	8.34038e-10	2.96009e-08	Q9FL41	WTR38	AT5G07050	61.98	405	137	7	2e-166	481	1510	402
comp19509_c0_seq2	21.6557	2.64466	0.432591	9.74413e-10	3.45272e-08	Q8GWD5	CSPLC	AT2G39530	31.91	141	89	3	0.0003	41.2	885	178
comp42125_c0_seq1	43.8405	-1.52437	0.249813	1.04716e-09	3.70452e-08	Q9LYR6	PTR49	AT5G13400	80.2	500	94	3	0	780	1640	624
comp71246_c0_seq1	26.3047	1.3647	0.223661	1.04967e-09	3.70743e-08	O64635	C76C4	AT2G45550	45.5	367	196	1	2e-117	353	1093	511
comp61061_c0_seq1	240.82	1.83206	0.300865	1.13385e-09	3.99833e-08	Q9FXH6	CNGC8	AT1G19780	71.51	667	181	5	0	914	2561	753
comp48683_c1_seq8	136.947	1.73567	0.285961	1.28233e-09	4.51466e-08	Q9MAH1	TTL1	AT1G53300	65.57	273	93	1	2e-159	389	3056	699
comp45870_c0_seq9	14.3235	3.76158	0.619793	1.28636e-09	4.52161e-08	Q9FG77	WRKY2	AT5G56270	39.04	456	224	15	2e-65	230	1976	687
comp48769_c0_seq10	89.7604	1.30011	0.214234	1.28986e-09	4.52667e-08	Q9ZVJ5	SGGP	AT2G38740	51.81	83	38	2	9e-42	90.9	1896	244
comp60407_c0_seq1	36.0841	3.81989	0.629614	1.30286e-09	4.56499e-08	Q9SH89	Q9SH89	AT2G37980	79.13	115	24	0	4e-60	197	349	638
comp48361_c0_seq5	296.04	2.66492	0.43934	1.31355e-09	4.59513e-08	Q9ZU12	Q9ZU12	AT1G52140	39.81	211	82	9	8e-37	134	1059	208
comp60201_c0_seq1	197.852	1.2629	0.208545	1.39722e-09	4.88007e-08	Q9ZNR0	C78A6	AT2G46660	66.27	501	146	9	0	639	1696	530
comp62603_c0_seq1	74.1796	2.21164	0.365373	1.42089e-09	4.95483e-08	Q9S808	Q9S808	AT1G27620	63.3	436	155	4	0	578	1602	442
comp46609_c0_seq3	39.2353	2.77031	0.45791	1.44939e-09	5.04622e-08	Q8GXQ9	Q8GXQ9	AT4G10010	59.32	381	143	5	3e-145	430	1575	469
comp47310_c0_seq3	5509.66	2.21655	0.36661	1.48431e-09	5.15961e-08	Q56WF8	SCP48	AT3G45010	63.49	504	175	6	0	673	2030	510
comp58242_c0_seq1	142.643	2.96896	0.49113	1.49254e-09	5.18002e-08	P41088	CFI1	AT3G55120	58.6	215	88	1	2e-81	252	1039	246
comp42435_c0_seq1	14.565	2.95896	0.491611	1.75599e-09	6.08475e-08	Q9FI45	Q9FI45	AT5G51030	75.76	99	24	0	1e-51	173	702	314
comp22578_c0_seq1	18.5322	2.85988	0.475374	1.78712e-09	6.18287e-08	Q9LFT0	TBL19	AT5G15900	54.67	353	152	5	7e-145	425	1379	426
comp17933_c0_seq1	975.001	2.2698	0.377314	1.79133e-09	6.18771e-08	Q9M2C0	VITH4	At3g43660	67.46	209	54	2	1e-90	273	995	198
comp29296_c0_seq1	396.126	-1.31604	0.21889	1.8284e-09	6.30582e-08	Q9SH27	LOR4	At1g63410	42.71	192	105	3	2e-42	149	1027	215
comp47577_c1_seq1	1294.79	3.72373	0.619572	1.8534e-09	6.38205e-08	Q9LNQ4	ALA4	AT1G17500	73.27	1212	309	8	0	1810	4596	1216
comp48747_c0_seq2	109.401	1.16533	0.193945	1.87141e-09	6.43184e-08	Q9C8L4	ETHE1	AT1G53580	77.08	240	47	2	3e-127	375	1376	294
comp32328_c0_seq2	446.696	2.32184	0.386433	1.87372e-09	6.43184e-08	O64823	O64823	AT2G23790	69.34	137	39	2	8e-61	205	1474	336
comp33926_c0_seq1	14.3762	2.59412	0.431806	1.8829e-09	6.45146e-08	A8MQK8	A8MQK8	AT1G01100	69.35	62	19	0	7e-25	96.3	675	96
comp33735_c0_seq1	28.9189	2.57501	0.42864	1.88531e-09	6.45146e-08	Q9LM48	Q9LM48	AT1G22110	46.67	120	53	3	2e-25	103	853	282
comp50835_c0_seq1	5707.34	0.946413	0.157953	2.07596e-09	7.0928e-08	Q8RX77	PTR21	AT1G69870	59.47	570	223	4	0	654	2137	620
comp62948_c0_seq1	33.9802	2.47547	0.413825	2.20499e-09	7.52197e-08	Q9FKR1	Q9FKR1	AT5G38760	65.62	64	22	0	6e-22	84.7	365	67
comp58438_c0_seq1	92.4111	2.46418	0.412473	2.31291e-09	7.87787e-08	Q8VWF6	Q8VWF6	AT1G08470	70.25	121	35	1	3e-55	182	555	390
comp57912_c0_seq1	46.999	3.51063	0.588273	2.40634e-09	8.18341e-08	F4HST2	F4HST2	AT1G20450	45.74	94	46	2	2e-05	45.4	1049	259
comp30805_c0_seq1	134.65	2.29574	0.385133	2.50837e-09	8.51721e-08	Q8VWF6	Q8VWF6	AT1G08470	81.2	117	22	0	2e-63	200	352	390
comp19068_c0_seq1	63.5084	-1.51889	0.254979	2.57045e-09	8.71454e-08	Q84JP5	Q84JP5	AT1G78170	37.31	201	90	7	5e-27	106	880	221
comp32238_c0_seq2	16.5468	3.0053	0.50547	2.75523e-09	9.3266e-08	Q0WQQ1	AGD15	AT3G17660	54.32	243	92	5	2e-80	250	1174	232
comp24384_c0_seq1	10.5868	2.37564	0.399871	2.83271e-09	9.57411e-08	Q9ZUV4	Q9ZUV4	AT2G28120	58.92	241	90	4	6e-91	282	721	577
comp45959_c0_seq6	186.687	2.14483	0.361225	2.89138e-09	9.75741e-08	P92961	PROT1	AT2G39890	64.69	303	107	0	2e-131	392	1420	442
comp45281_c0_seq2	10.5561	3.33229	0.561569	2.95828e-09	9.96787e-08	Q9LCZ9	Q9LCZ9	AT3G54040	52.57	175	76	4	2e-56	182	831	183
comp51242_c0_seq1	780.948	2.95263	0.497836	3.01238e-09	1.01346e-07
comp52916_c0_seq1	514.486	2.89798	0.48979	3.28313e-09	1.10286e-07	Q9LMA8	TI10A	AT1G19180	42.29	253	119	9	7e-44	155	1173	253
comp46333_c0_seq2	59.3284	1.36409	0.230749	3.38795e-09	1.13633e-07	F4IME2	MSL8	AT2G17010	57.96	716	262	8	0	791	3284	908
comp59702_c0_seq1	111.484	-1.35189	0.229396	3.78656e-09	1.2681e-07	Q9LEU2	Q9LEU2	AT5G10990	40.16	122	55	2	6e-19	83.2	1068	148
comp39748_c0_seq1	89.1709	3.46136	0.587399	3.79949e-09	1.27049e-07	Q9M9C4	Q9M9C4	AT1G68390	62.91	213	77	1	4e-76	257	2691	408
comp15832_c0_seq1	30.0933	1.86927	0.318936	4.60238e-09	1.53662e-07	Q8RWM2	Q8RWM2	AT4G36940	77.95	263	57	1	6e-148	429	791	559
comp30994_c0_seq2	546.631	-1.62995	0.278263	4.69671e-09	1.56574e-07	Q9SLC7	Q9SLC7	AT2G42320	59.62	582	192	9	0	570	3005	669
comp50892_c0_seq1	1167.51	1.34233	0.229207	4.72964e-09	1.57433e-07	Q9ZQE6	CML1	AT2G15680	51.63	184	83	2	1e-64	205	920	187
comp14909_c0_seq1	21.8451	3.18961	0.544731	4.75899e-09	1.5817e-07	Q9FHA5	Q9FHA5	AT5G67080	41.82	110	40	4	2e-13	67.4	544	344
comp19771_c0_seq2	237.087	-1.49674	0.256074	5.06732e-09	1.68163e-07	Q9SWW6	CESA7	AT5G17420	86.67	450	59	1	0	756	1595	1026
comp47700_c0_seq1	30391.7	4.127	0.707514	5.44063e-09	1.80279e-07	Q9FJ47	Q9FJ47	AT5G45890	56.64	339	138	5	6e-133	395	1728	346
comp47416_c1_seq2	2360.25	0.941744	0.161759	5.81779e-09	1.92486e-07	Q9S757	CYSC1	AT3G61440	68.52	162	48	1	1e-69	223	828	368
comp30655_c0_seq2	1388.15	0.867743	0.149357	6.25243e-09	2.06556e-07	Q9LD44	Q9LD44	AT3G15510	53.83	379	126	14	3e-109	337	1885	364
comp34566_c0_seq2	15.2352	3.4203	0.589468	6.53919e-09	2.15705e-07	Q9C554	EXPA1	AT1G69530	78.69	244	52	0	3e-132	382	1093	250
comp57458_c0_seq1	155.276	0.953353	0.16438	6.64428e-09	2.18843e-07	O80871	P2C25	AT2G30020	56.2	395	136	5	9e-133	392	1344	396
comp45337_c0_seq6	168.731	1.38688	0.239179	6.69101e-09	2.20052e-07
comp31123_c0_seq1	14.1047	2.88352	0.497363	6.72667e-09	2.20894e-07	O65660	O65660	AT4G39730	63.46	156	57	0	3e-67	211	867	181
comp50208_c0_seq1	5253.45	3.81343	0.657926	6.78613e-09	2.22514e-07	Q96242	CP74A	AT5G42650	50	478	233	4	3e-167	491	1827	518
comp43289_c0_seq6	253.671	1.45443	0.251155	6.9989e-09	2.29149e-07	Q9LVH4	Q9LVH4	AT3G17980	73.99	173	44	1	5e-85	270	2349	177
comp50225_c0_seq1	3904.08	1.78562	0.308597	7.19707e-09	2.35286e-07	Q8LAL2	IAA26	AT3G16500	49.25	266	95	6	5e-66	218	1542	269
comp58504_c0_seq1	218.568	4.12982	0.714433	7.44527e-09	2.43039e-07	Q9T065	1A18	AT4G37770	75.11	470	114	1	0	731	1883	469
comp50284_c0_seq1	1197.92	-1.83185	0.317167	7.66425e-09	2.49816e-07	Q9LU14	APG2	AT3G16370	72.7	315	86	0	4e-175	501	1559	353
comp23592_c0_seq1	138.275	1.24859	0.216403	7.9394e-09	2.58401e-07	Q9M1E4	Q9M1E4	AT3G45630	28.66	328	169	9	1e-22	103	2074	989
comp30805_c1_seq1	145.759	2.23922	0.388311	8.08969e-09	2.62903e-07	Q9C586	Q9C586	AT5G22020	65.77	149	50	1	2e-66	212	623	395
comp58771_c0_seq1	136.983	1.31442	0.228239	8.46303e-09	2.7463e-07	Q941A4	Q941A4	AT5G45690	63.97	247	87	1	8e-112	337	1701	247
comp50651_c0_seq1	1842	2.58392	0.44879	8.53541e-09	2.7657e-07	Q96289	ZAT10	At1g27730	47.27	256	99	7	7e-48	167	1462	227
comp19493_c0_seq2	173.046	0.970426	0.169018	9.38115e-09	3.03527e-07	Q8GV43	PLCD6	AT2G40116	85.03	187	28	0	3e-116	350	806	613
comp101809_c0_seq1	18.7668	1.73126	0.301576	9.42868e-09	3.04616e-07	P92516	M750	ATMG00750	64.29	56	20	0	3e-19	84.3	1253	119
comp59358_c0_seq1	66.4022	1.60137	0.27961	1.0213e-08	3.2947e-07	Q9LYG2	Q9LYG2	AT5G11680	76.47	119	25	2	9e-61	191	539	207
comp31957_c0_seq1	3508.03	3.56791	0.624217	1.0918e-08	3.51699e-07	Q9FH98	Q9FH98	AT5G67150	44.03	461	231	10	1e-119	365	1727	448
comp47581_c0_seq2	29.3942	2.21333	0.387512	1.11898e-08	3.59926e-07	Q8GXC7	FBK50	AT3G06240	25.18	425	244	21	5e-15	77	1360	427
comp45625_c0_seq2	51.4907	2.51292	0.440035	1.125e-08	3.61332e-07	Q9FF46	AB28G	AT5G60740	65.42	642	200	8	0	802	1885	1109
comp47546_c0_seq1	112.672	-1.78969	0.313744	1.16821e-08	3.74664e-07	Q9SWW6	CESA7	AT5G17420	87.79	262	32	0	3e-168	496	787	1026
comp31957_c0_seq2	128.487	3.88319	0.681162	1.19221e-08	3.81802e-07	Q9FH98	Q9FH98	AT5G67150	40.65	155	74	4	3e-26	109	1199	448
comp63507_c0_seq1	21.7106	3.71538	0.652278	1.22644e-08	3.92194e-07
comp100614_c0_seq1	133.35	3.47355	0.610261	1.25623e-08	4.01136e-07	Q9C9V8	Q9C9V8	AT1G67920	45.16	62	28	3	0.0008	34.7	272	67
comp44524_c0_seq1	42.8439	2.04435	0.35982	1.33458e-08	4.25537e-07	Q9LZ87	Q9LZ87	AT5G02390	29.56	406	221	13	1e-33	136	1719	835
comp47994_c0_seq6	158.704	1.90334	0.335108	1.34864e-08	4.29396e-07	F4JYB8	F4JYB8	AT5G35160	75.48	575	140	1	0	880	2068	630
comp61313_c0_seq1	118.182	-1.68983	0.297759	1.3856e-08	4.40525e-07	F4IH21	TBL33	AT2G40320	82.81	221	38	0	2e-136	398	987	425
comp24660_c0_seq1	11.3946	1.82318	0.321314	1.39376e-08	4.42478e-07	Q9SZH0	VATG3	AT4G25950	58.18	110	44	1	6e-36	124	541	108
comp44165_c0_seq1	399.399	4.12631	0.728252	1.46131e-08	4.63253e-07	Q9LUQ5	UBC25	AT3G15355	54.59	229	98	1	1e-79	265	1672	609
comp19505_c0_seq2	155.268	2.87404	0.507273	1.46458e-08	4.63622e-07	Q5Q0I0	Q5Q0I0	AT1G09812	49.24	132	57	4	3e-25	102	1471	128
comp46278_c8_seq1	255.161	1.81486	0.320799	1.53762e-08	4.86042e-07	Q9SRM8	Q9SRM8	AT3G11690	44.53	128	43	3	4e-13	67	756	252
comp58766_c0_seq1	68.9572	1.57136	0.278021	1.58637e-08	5.00732e-07	Q9LE22	CML27	AT1G18210	32.88	73	49	0	9e-07	46.6	545	170
comp55700_c0_seq1	475.536	-1.08867	0.192675	1.60168e-08	5.0484e-07	Q9LR10	Q9LR10	AT1G75710	65.61	410	115	10	3e-161	473	1756	462
comp19009_c0_seq1	108.868	2.49305	0.441552	1.64113e-08	5.16534e-07	Q9XI96	PERK7	AT1G49270	87.37	190	23	1	4e-113	341	568	699
comp61816_c0_seq1	110.648	-1.82773	0.32388	1.66878e-08	5.24485e-07	Q43872	PER64	AT5G42180	68.81	295	91	1	2e-147	424	1192	317
comp70808_c0_seq1	21.0083	2.33757	0.414599	1.71898e-08	5.39489e-07
comp62848_c0_seq1	64.8413	3.318	0.589806	1.84891e-08	5.79439e-07	O04201	O04201	AT2G39980	69.33	476	121	4	0	671	1661	482
comp29067_c1_seq1	56.7007	-1.15578	0.205481	1.85794e-08	5.81439e-07	Q27GI3	NAT6	AT5G62890	87.25	102	13	0	9e-44	150	312	532
comp48478_c0_seq18	484.57	0.599069	0.106527	1.86969e-08	5.83587e-07	Q0WV13	GAUTD	AT3G01040	83.79	512	82	1	0	790	3276	533
comp25120_c0_seq1	21.5327	2.69693	0.479574	1.87012e-08	5.83587e-07	Q9CAG4	Q9CAG4	AT1G67540	41.58	101	57	1	5e-16	77.8	1383	232
comp47782_c0_seq1	23.6271	2.42634	0.431636	1.89555e-08	5.90687e-07	P42813	RNS1	AT2G02990	62.61	230	75	1	3e-110	321	784	230
comp45145_c0_seq1	1287.93	0.413189	0.0736028	1.97968e-08	6.16028e-07	Q8H100	AGD8	AT4G17890	65.29	412	129	9	1e-180	520	1751	413
comp49989_c0_seq1	3048.46	1.3488	0.240487	2.03951e-08	6.33749e-07	O23234	O23234	AT4G36470	56.52	368	153	3	7e-140	414	1685	371
comp33870_c0_seq1	13.658	2.51351	0.448357	2.07002e-08	6.42321e-07	Q94A87	Q94A87	AT1G10090	63.95	86	31	0	8e-25	102	587	762
comp18344_c0_seq1	132.234	2.3343	0.416513	2.08997e-08	6.47595e-07	Q9LFV5	FK111	AT5G15710	23.12	359	241	14	1e-16	82.8	2028	448
comp48769_c2_seq1	54.615	1.0323	0.184634	2.25695e-08	6.98353e-07
comp50465_c0_seq1	962.238	2.5937	0.464281	2.31712e-08	7.15947e-07	Q9LXC6	Q9LXC6	AT5G09620	59.48	116	39	2	2e-37	144	1350	531
comp48229_c0_seq1	27.499	1.69432	0.303302	2.32033e-08	7.15947e-07	Q9LHN9	Q9LHN9	AT3G13600	60.23	347	122	6	3e-136	416	1949	605
comp51688_c0_seq1	1848.64	3.18985	0.571348	2.36362e-08	7.28279e-07	Q940U2	Q940U2	AT5G05220	40.65	123	66	3	1e-17	80.1	986	182
comp29376_c0_seq1	752.885	2.05064	0.367407	2.38614e-08	7.34189e-07	Q8L9T5	ATL2	AT3G16720	48.42	285	125	10	9e-63	211	1705	304
comp29984_c0_seq1	912.485	2.73959	0.491308	2.45967e-08	7.55755e-07	Q9C519	WRKY6	AT1G62300	52.36	573	164	19	1e-125	389	2167	553
comp70185_c0_seq1	30.6453	2.3641	0.424464	2.55298e-08	7.83329e-07	Q8VZ31	Q8VZ31	AT1G04530	35.06	174	92	6	4e-14	70.9	837	310
comp29936_c0_seq2	640.369	-1.5048	0.270244	2.5722e-08	7.88127e-07	Q9XIW1	XTH5	AT5G13870	74.26	272	68	1	4e-154	441	1230	293
comp28836_c0_seq1	5978.65	1.20474	0.216749	2.72567e-08	8.33987e-07	Q9SI64	SPE1	AT2G16500	74.24	656	152	5	0	934	3010	702
comp60370_c0_seq1	167.376	1.30175	0.234315	2.76731e-08	8.45551e-07	Q8VYT2	CAP6	AT4G25940	65.09	527	158	8	0	591	2229	601
comp69368_c0_seq1	67.9739	-1.86815	0.336396	2.80153e-08	8.54818e-07	Q9C6L5	KCS5	AT1G25450	45.92	466	245	4	3e-143	425	1532	492
comp18058_c0_seq1	7214.98	3.76197	0.677859	2.86018e-08	8.71502e-07	Q94CB8	Q94CB8	AT2G25625	41.38	116	52	7	2e-13	68.2	1061	151
comp19644_c0_seq1	167.404	-0.907594	0.163598	2.89425e-08	8.8066e-07	Q8VZQ3	CSPL3	AT1G17200	63.33	180	64	2	5e-76	237	1124	204
comp32095_c0_seq1	377.283	1.02407	0.184651	2.92288e-08	8.88142e-07	F4ITL6	RTE1	AT2G26070	61.48	244	87	2	5e-104	311	1169	250
comp50631_c0_seq1	1262.62	3.71557	0.67058	3.01028e-08	9.13436e-07	F4JWK6	F4JWK6	AT5G18270	75.88	170	41	0	2e-92	290	1647	335
comp28792_c0_seq1	514.175	3.12998	0.566558	3.30332e-08	1.00098e-06	Q9SZR9	AB9G	At4g27420	62.26	628	222	6	0	719	2449	638
comp45516_c0_seq5	733.072	2.49308	0.451998	3.47414e-08	1.05129e-06	Q9FGF8	ABR1	AT5G64750	54.12	194	78	3	1e-14	77	2633	391
comp17221_c0_seq2	14.342	3.18794	0.578188	3.51437e-08	1.062e-06	Q9ZV52	EGC2	AT2G18660	40.37	109	56	3	4e-19	81.6	730	130
comp56806_c0_seq1	567.885	4.05811	0.736503	3.58887e-08	1.08302e-06	Q9LSQ4	GH36	AT5G54510	77.44	399	82	2	0	649	1419	612
comp48243_c2_seq5	286.618	1.1937	0.216697	3.61653e-08	1.08987e-06	A8MQP0	A8MQP0	AT2G22970	57.69	260	108	2	7e-117	302	2031	443
comp45833_c0_seq2	54.6403	2.47135	0.44888	3.67924e-08	1.10725e-06	Q8L7U7	Q8L7U7	AT4G39670	55.88	68	25	1	4e-15	77	3415	229
comp115268_c0_seq1	22.08	2.30489	0.419126	3.81358e-08	1.14611e-06	Q9C5H5	Q9C5H5	AT5G66850	73.89	157	38	1	2e-78	249	464	716
comp33080_c1_seq1	19.3888	2.79834	0.509339	3.92786e-08	1.17884e-06	Q9FH28	DNJ49	AT5G49060	50	144	70	2	1e-15	75.1	734	354
comp37864_c0_seq1	347.606	3.34458	0.60889	3.95355e-08	1.18493e-06
comp58425_c0_seq1	130.329	2.00817	0.36604	4.1066e-08	1.22913e-06	Q9SUU4	Q9SUU4	AT4G32480	41.34	179	102	2	6e-42	152	1257	287
comp30319_c0_seq1	379.904	1.53512	0.280592	4.47476e-08	1.3375e-06	Q8GW46	YAB5	AT2G26580	69.93	153	33	3	2e-63	198	703	164
comp19576_c0_seq1	133.774	1.11937	0.204845	4.6423e-08	1.38569e-06	Q9ZU70	ATB21	AT2G18550	54.02	224	84	5	6e-62	199	939	220
comp57640_c0_seq1	134.916	2.32972	0.426456	4.68182e-08	1.39559e-06	Q7G8T1	Q7G8T1	AT3G10470	39.69	131	49	4	2e-10	60.1	738	398
comp36798_c0_seq1	294.142	0.791996	0.145023	4.72963e-08	1.40793e-06	Q8S8T4	UXS4	AT2G47650	78	409	77	2	0	644	1844	443
comp17291_c0_seq1	409.759	-0.539364	0.098802	4.78731e-08	1.42317e-06	Q9FG35	TBR	AT5G06700	63.27	452	140	2	0	622	1952	608
comp8565_c0_seq1	11.8815	2.6972	0.49429	4.85015e-08	1.43991e-06	Q9FJZ6	Q9FJZ6	AT5G66430	48.16	272	134	2	8e-88	269	849	354
comp41201_c0_seq2	999.075	0.622078	0.114025	4.8803e-08	1.4469e-06	Q9FGF0	Q9FGF0	AT5G64460	71.96	271	76	0	6e-143	415	1449	282
comp17374_c0_seq1	286.885	-1.54309	0.283146	5.04239e-08	1.49196e-06	Q84JA6	CESA4	AT5G44030	66.55	275	83	6	6e-101	324	1105	1049
comp38195_c0_seq4	76.2915	1.29946	0.238447	5.04587e-08	1.49196e-06	Q8L7A0	Q8L7A0	AT2G25737	60.23	259	99	2	4e-78	258	1820	476
comp32185_c0_seq1	243.391	1.0597	0.194474	5.06435e-08	1.49541e-06	Q9LHN7	PHSC	AT3G13620	74.06	424	108	1	0	590	2599	478
comp43112_c0_seq1	39.9473	2.77954	0.510186	5.09099e-08	1.50126e-06	Q9SJT4	Q9SJT4	AT2G21440	66.67	60	20	0	2e-35	91.3	1319	1003
comp14956_c0_seq1	68.6692	1.87686	0.344897	5.27405e-08	1.55316e-06	O81832	Y4729	At4g27290	39.68	378	180	3	6e-93	298	1132	783
comp53897_c0_seq1	589.962	1.08303	0.199127	5.36138e-08	1.57676e-06	O82219	O82219	AT2G23910	44.86	292	145	6	6e-73	235	1333	304
comp57573_c0_seq1	82.3929	1.7384	0.32036	5.74985e-08	1.68875e-06
comp43427_c0_seq1	162.65	0.81912	0.151081	5.90219e-08	1.73118e-06	F4JTB3	F4JTB3	AT4G25640	75.54	466	114	0	0	684	2002	488
comp44664_c0_seq4	337.754	2.14125	0.395668	6.24134e-08	1.82821e-06	Q93ZA0	NYC1	AT4G13250	85.29	68	10	0	4e-33	133	1931	496
comp48266_c0_seq1	2804.8	3.85501	0.712763	6.35387e-08	1.8587e-06	Q8GWW6	Q8GWW6	AT2G45040	52.87	314	134	5	5e-110	340	2091	342
comp54708_c0_seq1	251.39	2.13997	0.395957	6.49682e-08	1.89799e-06
comp40229_c0_seq3	22809.4	1.93161	0.3581	6.88881e-08	2.00983e-06	P31414	AVP1	AT1G15690	87.71	765	89	1	0	1324	3189	770
comp17417_c0_seq1	83.4634	1.09218	0.202561	6.97387e-08	2.03195e-06	Q9FLG3	Q9FLG3	AT5G64550	48	75	35	2	7e-06	45.8	611	634
comp56344_c0_seq1	125.235	2.51675	0.467459	7.28901e-08	2.12096e-06	Q9ZPZ0	Q9ZPZ0	AT2G46490	50	72	23	3	5e-15	70.5	764	134
comp46762_c0_seq2	18.2591	2.37448	0.441086	7.31467e-08	2.12561e-06	Q3EBZ2	SKI23	AT2G17030	36.22	127	69	5	2e-06	46.2	481	407
comp101349_c0_seq1	12.6946	2.62384	0.487612	7.40699e-08	2.14959e-06	O80560	IP5PC	At2g43900	63.26	215	79	0	4e-94	305	899	1305
comp50588_c0_seq1	5112.66	2.42796	0.451594	7.59861e-08	2.20229e-06	O80763	NRX1	AT1G60420	41.24	388	211	7	9e-85	281	2113	578
comp46609_c0_seq1	17.4772	3.23098	0.601812	7.92848e-08	2.29487e-06	Q8GXQ9	Q8GXQ9	AT4G10010	59.79	373	136	6	5e-147	434	1521	469
comp30187_c0_seq2	1242.88	2.56727	0.478612	8.14019e-08	2.35305e-06	O80783	O80783	AT2G34340	47.52	141	62	3	3e-27	107	1356	136
comp54208_c0_seq1	716.055	1.49041	0.277948	8.22159e-08	2.37346e-06	Q680K8	Y1576	AT1G55760	74.77	329	82	1	0	528	1828	329
comp44048_c0_seq3	71.8121	2.19378	0.409254	8.30225e-08	2.3936e-06	Q8LFI6	Q8LFI6	AT1G25370	45.45	187	81	6	6e-31	117	697	263
comp47024_c1_seq1	3711.95	1.79372	0.334691	8.35255e-08	2.40268e-06	Q38879	TRXH2	AT5G39950	47.37	133	70	0	5e-42	149	1869	133
comp44387_c0_seq1	38.6577	2.719	0.507344	8.35563e-08	2.40268e-06	O49691	ATL29	AT4G17920	45.49	233	98	6	3e-58	196	1338	289
comp84392_c0_seq1	46.4059	-1.96569	0.366848	8.40037e-08	2.41239e-06	Q9MAM4	Q9MAM4	AT1G01110	49.06	424	178	11	1e-91	300	2323	527
comp42918_c0_seq2	33.1317	1.87224	0.350042	8.86208e-08	2.54166e-06	O81906	B120	AT4G21390	75.25	101	25	0	9e-45	156	341	849
comp50279_c0_seq1	1622.3	2.27349	0.425438	9.09731e-08	2.60572e-06	Q9C9G4	ENDO2	AT1G68290	66.2	287	92	4	3e-135	398	1608	290
comp31180_c0_seq1	292.705	3.29041	0.615941	9.1886e-08	2.62844e-06	Q9LYN8	EXS	AT5G07280	58.23	1245	437	7	0	1229	4377	1192
comp24321_c0_seq1	13.7273	2.38209	0.445975	9.22768e-08	2.63619e-06	Q9FMV3	Y5349	AT5G63490	65	100	35	0	3e-37	132	302	543
comp37537_c0_seq1	58.4867	1.21769	0.228031	9.2925e-08	2.65126e-06	Q8LGU1	AB8C	AT3G21250	49.51	511	256	1	1e-141	449	1767	1464
comp42500_c0_seq2	93.8658	3.38609	0.634344	9.4009e-08	2.67871e-06	F4IHT0	F4IHT0	AT2G28320	65.93	317	95	3	4e-132	397	950	737
comp30272_c0_seq1	2874.5	3.03493	0.569104	9.66973e-08	2.75174e-06	O82485	OPT7	AT4G10770	78.9	763	148	1	0	1206	2585	766
comp29740_c0_seq1	166.935	1.6241	0.305082	1.018e-07	2.8932e-06	Q9LU91	SKI14	AT3G26000	49.19	185	94	0	2e-52	186	1555	453
comp51042_c0_seq1	4681.9	3.81322	0.717362	1.06296e-07	3.01707e-06	Q9SB38	Q9SB38	AT4G25250	41.36	162	89	2	2e-37	138	1637	199
comp61196_c0_seq1	71.4552	1.67887	0.316104	1.08941e-07	3.08816e-06	Q9LCZ9	Q9LCZ9	AT3G54040	55.63	151	61	4	2e-51	166	579	183
comp52054_c0_seq1	778.911	1.28511	0.242142	1.11278e-07	3.15035e-06	Q8LFV5	Q8LFV5	AT1G11380	58.06	217	82	6	4e-76	244	1558	254
comp14847_c0_seq1	35.6054	2.03817	0.384182	1.12542e-07	3.18202e-06	Q94B77	FH5	AT5G54650	58.91	202	75	3	8e-66	224	956	900
comp48305_c0_seq1	2445.83	0.950281	0.179359	1.16937e-07	3.30204e-06	Q9S757	CYSC1	AT3G61440	84.55	246	38	0	1e-131	386	1128	368
comp30879_c0_seq1	353.978	-1.11109	0.209797	1.18351e-07	3.33769e-06	Q9FH92	IX15L	AT5G67210	60.83	314	116	1	2e-133	393	1482	317
comp19431_c0_seq1	289.283	1.3412	0.253427	1.20811e-07	3.4027e-06	Q9LP24	Y1571	AT1G35710	40.65	123	61	1	3e-29	77	2114	1120
comp22813_c0_seq2	40.0385	1.32329	0.250162	1.22506e-07	3.44602e-06	F4HQL7	F4HQL7	AT1G07330	50.94	53	22	2	0.0004	43.9	2130	685
comp31322_c0_seq1	15.4367	1.87245	0.354217	1.2491e-07	3.50914e-06	Q9LNR2	Q9LNR2	AT1G17430	45.93	209	107	3	2e-52	177	849	332
comp56942_c0_seq1	260.258	1.03051	0.19512	1.28212e-07	3.59731e-06	Q9LUH6	Q9LUH6	AT5G43180	54.3	221	84	2	1e-48	167	1069	239
comp56583_c0_seq1	360.932	-1.09935	0.208211	1.29196e-07	3.6203e-06	Q9LQ32	GXM3	AT1G33800	68.22	236	71	2	5e-121	358	1274	297
comp14590_c0_seq1	89.7808	1.42359	0.269959	1.33969e-07	3.74925e-06	Q1PEB2	Q1PEB2	AT4G06536	54.6	163	60	2	2e-47	166	1783	169
comp55246_c0_seq1	448.206	1.47485	0.279822	1.35926e-07	3.79917e-06	Q39108	GGR	AT4G38460	33.33	234	149	3	5e-39	144	1174	326
comp46426_c2_seq2	1955.32	-1.34793	0.255999	1.39895e-07	3.90514e-06	Q9SCZ0	NLTPC	AT3G51590	53.33	90	41	1	1e-23	92	513	119
comp30264_c0_seq1	2539.93	3.98586	0.757349	1.41798e-07	3.95326e-06	Q9FJ47	Q9FJ47	AT5G45890	56.76	340	140	4	5e-139	407	1434	346
comp17985_c0_seq2	1726.08	-0.678478	0.129179	1.50268e-07	4.18407e-06	A8MRC7	B3GT2	AT1G05170	76.64	411	92	2	0	639	2316	407
comp30203_c0_seq1	4650.67	3.42266	0.652105	1.53229e-07	4.26113e-06	Q9LUE3	SWT10	AT5G50790	49.82	281	123	5	5e-83	266	1918	289
comp48311_c0_seq2	3714.05	3.17182	0.604475	1.54404e-07	4.28837e-06	P42813	RNS1	AT2G02990	63.68	201	69	3	3e-85	261	1051	230
comp52702_c0_seq1	962.415	0.724831	0.138187	1.56022e-07	4.32784e-06	Q9LP41	Q9LP41	AT1G29100	40	60	36	0	6e-10	59.3	2520	141
comp47821_c0_seq1	239.95	-1.72975	0.329927	1.58132e-07	4.38085e-06	Q9SWW6	CESA7	AT5G17420	77.33	344	61	4	2e-171	508	1082	1026
comp44484_c0_seq2	207.358	1.94929	0.37188	1.59086e-07	4.40028e-06	Q9LZM9	Q9LZM9	AT5G02020	71.88	64	16	1	2e-21	92.8	2160	149
comp40170_c0_seq2	12.0561	2.50077	0.477104	1.59235e-07	4.40028e-06
comp50679_c0_seq1	275.636	4.2101	0.805043	1.69824e-07	4.68702e-06	Q9ZVI2	Q9ZVI2	AT2G38600	56.42	257	106	3	8e-97	295	1329	251
comp42444_c1_seq3	1655	-0.460885	0.0883246	1.8079e-07	4.98341e-06	Q9ZU41	Q9ZU41	AT2G01260	51.71	410	152	11	1e-113	357	2861	369
comp18844_c1_seq1	35.0988	3.4336	0.658265	1.82689e-07	5.02944e-06	Q9C519	WRKY6	AT1G62300	53.51	185	55	9	1e-46	162	538	553
comp47397_c0_seq4	974.882	0.609522	0.117069	1.92409e-07	5.2904e-06	P0DH79	Y5064	At5g50640	72.75	455	115	4	0	645	2328	548
comp31518_c0_seq2	389.629	1.67666	0.322117	1.93855e-07	5.32351e-06	Q8W4K6	Q8W4K6	AT4G13350	37.48	571	267	19	1e-79	272	2630	602
comp26758_c0_seq1	278.517	1.71071	0.328738	1.95165e-07	5.35279e-06	Q9FGL6	Q9FGL6	AT5G51920	28.8	184	121	5	1e-18	89.4	1683	570
comp48192_c0_seq1	1032.36	3.94804	0.758804	1.96118e-07	5.37222e-06	Q9LVA3	Q9LVA3	AT5G62360	56.06	198	84	2	3e-62	202	1153	203
comp43337_c1_seq3	217.92	1.37286	0.263947	1.97944e-07	5.41547e-06	Q9SY14	Q9SY14	AT4G02900	72.57	474	130	0	0	664	3102	785
comp16267_c0_seq1	20.9939	2.35484	0.453278	2.04571e-07	5.58981e-06	Q9SSL1	Q9SSL1	AT1G70810	63.98	161	58	0	7e-73	223	732	165
comp50245_c0_seq1	588.595	1.88475	0.363247	2.11867e-07	5.782e-06	Q9FLF4	PUB27	AT5G64660	40.33	419	221	7	1e-85	275	1655	420
comp67654_c0_seq1	24.7473	3.0094	0.580903	2.21223e-07	6.02984e-06	Q6K1M3	Q6K1M3	AT4G36950	51.76	170	76	3	6e-53	174	508	336
comp31198_c0_seq2	154.842	2.75426	0.53182	2.23152e-07	6.07487e-06	O65782	C83B1	AT4G31500	48.76	283	144	1	2e-86	270	849	499
comp47873_c0_seq1	26.1132	4.17528	0.807266	2.31455e-07	6.2931e-06	Q9XIB5	REM19	AT1G49480	31.86	113	71	4	1e-09	58.9	2165	226
comp48781_c1_seq41	630.341	1.55971	0.301605	2.32388e-07	6.31068e-06	P92934	AAP6	AT5G49630	76.78	478	109	2	0	709	2140	481
comp18204_c0_seq1	150.192	1.76916	0.342224	2.34601e-07	6.36289e-06	Q9SZA7	DRL29	At4g33300	53.38	828	370	7	0	815	2890	816
comp41575_c0_seq2	349.481	1.89439	0.366466	2.349e-07	6.36314e-06	Q9LFR1	PTR50	AT5G14940	73.17	82	22	0	1e-30	125	1588	552
comp55926_c0_seq1	294.44	2.0103	0.389031	2.37309e-07	6.41783e-06
comp56524_c0_seq1	126.306	2.21073	0.427831	2.37503e-07	6.41783e-06	Q9SKK0	EBF1	AT2G25490	50.75	134	62	2	2e-37	135	401	628
comp48458_c0_seq2	92.9103	1.37693	0.267308	2.58988e-07	6.98982e-06	Q3EBZ2	SKI23	AT2G17030	23.87	398	230	13	4e-11	63.9	1101	407
comp31864_c0_seq1	1196.76	-0.526889	0.102324	2.61535e-07	7.0499e-06	Q940Y1	ORP2A	AT4G22540	69.11	738	194	9	0	981	3151	721
comp48817_c0_seq1	29.2335	3.25568	0.632412	2.63237e-07	7.08709e-06	F4HSD4	OBGM	AT1G07615	51.85	405	131	6	9e-105	332	2057	493
comp58429_c0_seq1	238.173	-1.10338	0.214548	2.70674e-07	7.27795e-06	Q8LEE9	FLA12	AT5G60490	61.07	149	58	0	3e-61	198	898	249
comp47325_c0_seq2	118.809	2.85061	0.554315	2.70989e-07	7.27795e-06	F4IPV3	F4IPV3	AT2G30990	33.54	653	329	25	1e-61	224	4195	593
comp46090_c0_seq9	707.772	2.90271	0.564523	2.72005e-07	7.29631e-06	Q9SRX9	BAH1	AT1G02860	65.69	341	101	5	2e-149	437	1735	335
comp77870_c0_seq1	11.5824	2.71658	0.529191	2.84451e-07	7.62085e-06	Q9LZQ0	CX5C2	At3g62400	45.9	61	33	0	1e-13	62.8	375	64
comp19776_c1_seq1	246.527	0.833978	0.16261	2.91767e-07	7.80733e-06	O82730	MGDG2	AT5G20410	77.88	104	23	0	1e-48	172	1073	468
comp48472_c1_seq1	1209.77	2.22575	0.434029	2.92655e-07	7.82158e-06	Q9SZ83	Y4967	AT4G09670	61.28	359	139	0	1e-156	453	1480	362
comp55948_c0_seq1	92.5439	2.37178	0.462582	2.93987e-07	7.84762e-06	Q708Y0	EBF2	AT5G25350	62.73	110	41	0	1e-43	151	334	623
comp30430_c0_seq1	141.548	3.24996	0.634734	3.05226e-07	8.13775e-06	Q84JS8	Q84JS8	AT2G38790	38.71	93	40	4	6e-07	49.3	884	204
comp57906_c0_seq1	171.184	1.0306	0.201447	3.12143e-07	8.31208e-06	F4JIR5	F4JIR5	AT4G27100	75.21	117	29	0	9e-49	165	492	433
comp44664_c0_seq5	10415	1.91844	0.375224	3.17443e-07	8.44299e-06	Q93ZA0	NYC1	AT4G13250	65.33	499	157	3	0	653	2284	496
comp47623_c0_seq8	177.18	2.40579	0.471475	3.34854e-07	8.89529e-06	Q8H157	PTR19	AT1G69850	60.62	259	84	6	7e-93	294	1193	585
comp38872_c0_seq2	51.0523	1.08118	0.211956	3.379e-07	8.96537e-06	F4JQZ3	REN1	AT4G24580	79.14	302	62	1	6e-148	449	1456	920
comp26910_c0_seq1	50.4848	1.4046	0.275579	3.45281e-07	9.15015e-06	Q9SHT0	Q9SHT0	AT2G27180	35	140	78	1	9e-14	68.6	923	165
comp52171_c0_seq1	1382.8	-0.876492	0.172013	3.4785e-07	9.19605e-06	O65581	O65581	AT4G26530	88.83	358	39	1	0	649	1605	358
comp48128_c1_seq3	346.61	2.18093	0.428009	3.47797e-07	9.19605e-06	Q93VB2	AT18A	AT3G62770	66.22	370	124	1	4e-165	486	2126	425
comp52953_c0_seq1	1443.17	1.99539	0.391729	3.50951e-07	9.25611e-06	F4JKF8	F4JKF8	AT4G28000	71.64	804	220	4	0	1111	3318	830
comp55111_c0_seq1	81.6412	1.46434	0.287474	3.50964e-07	9.25611e-06	Q9LJU1	Q9LJU1	AT3G20570	45.65	184	89	3	4e-42	147	992	203
comp36325_c0_seq1	20.834	1.68566	0.331031	3.54024e-07	9.32561e-06	F4K5U7	F4K5U7	AT5G36930	38.78	392	221	5	4e-59	209	1195	1188
comp52604_c0_seq1	375.3	3.8134	0.749238	3.58613e-07	9.43518e-06	Q4PSP3	Q4PSP3	AT3G14880	34.68	248	136	4	1e-42	152	1271	237
comp32710_c0_seq1	20.5063	3.33644	0.655611	3.59855e-07	9.45652e-06	Q9SLL2	Q9SLL2	AT1G54200	38.5	226	121	8	2e-19	88.6	1125	366
comp46801_c2_seq3	146.739	1.30454	0.256667	3.72292e-07	9.77166e-06	Q9SF22	Q9SF22	AT3G11760	49.68	783	252	24	0	627	2722	702
comp30272_c0_seq2	74.7703	2.80016	0.550969	3.72993e-07	9.77838e-06	O82485	OPT7	AT4G10770	82.18	348	62	0	0	595	1811	766
comp50751_c0_seq1	2079.48	1.91967	0.377921	3.78333e-07	9.90655e-06	Q67YC0	PPSP1	AT1G73010	61.84	283	87	5	3e-120	355	1252	295
comp29149_c0_seq2	2325.25	3.03756	0.598235	3.82363e-07	1.00002e-05	Q9FY94	SWT15	AT5G13170	53.21	265	119	3	7e-91	281	1381	292
comp42520_c0_seq2	450.413	1.75152	0.345211	3.90051e-07	1.01891e-05	Q02283	HAT5	AT3G01470	46.32	190	83	4	6e-40	149	2128	272
comp46873_c1_seq3	736.601	0.841344	0.165997	4.01104e-07	1.04654e-05	Q9LSY8	U71B2	AT3G21760	47.97	492	235	9	5e-147	437	1735	485
comp51488_c0_seq1	517.11	3.28881	0.648938	4.02043e-07	1.04775e-05	O22259	ERF71	AT2G47520	39.51	243	72	7	2e-40	142	1065	171
comp51989_c0_seq1	1703.98	0.839284	0.165638	4.042e-07	1.05212e-05	O64637	C76C2	AT2G45570	37.29	472	275	10	2e-85	280	1949	512
comp34498_c0_seq1	18.1502	2.1923	0.433168	4.1686e-07	1.08379e-05	Q38907	XTH25	AT5G57550	72.19	169	47	0	3e-87	265	796	284
comp53337_c0_seq1	374.375	2.34271	0.463671	4.36014e-07	1.13224e-05	P42736	RAP23	AT3G16770	42.38	269	122	10	4e-38	140	1217	248
comp44833_c0_seq3	112.098	-0.781855	0.154796	4.39784e-07	1.14069e-05	Q9ZPY6	ARFK	AT2G46530	52.68	224	99	5	4e-61	220	2890	622
comp44248_c0_seq1	14.8313	3.09804	0.61402	4.52341e-07	1.17187e-05	Q9ZUA5	VIT1	At2g01770	28	100	72	0	2e-07	50.1	619	250
comp64197_c0_seq1	33.4089	2.30647	0.45759	4.64402e-07	1.2017e-05	Q9FKR1	Q9FKR1	AT5G38760	73.44	64	17	0	3e-24	92	488	67
comp30887_c0_seq2	12568.1	1.63603	0.324866	4.75306e-07	1.22847e-05	F4J3R7	F4J3R7	AT3G10420	60.78	747	222	10	0	793	3412	684
comp18002_c0_seq2	74.6859	-0.855049	0.169821	4.77865e-07	1.23363e-05	P92949	FRO2	AT1G01580	54.51	554	246	4	0	589	3377	725
comp50350_c0_seq1	1780.83	0.698253	0.138727	4.82185e-07	1.24314e-05	Q9S812	Q9S812	AT1G70780	59.57	141	51	3	1e-45	159	1747	140
comp48261_c0_seq1	2320.9	2.90189	0.576564	4.82681e-07	1.24314e-05	O65782	C83B1	AT4G31500	49	500	249	3	3e-151	447	1656	499
comp55925_c0_seq1	186.589	2.07071	0.4115	4.85171e-07	1.24663e-05	Q9LNE7	CML7	AT1G05990	70.27	148	41	1	5e-61	194	873	150
comp19123_c0_seq1	160.193	1.60157	0.318268	4.8504e-07	1.24663e-05
comp40205_c0_seq1	31066.6	1.55884	0.310161	5.01036e-07	1.2859e-05	Q0WPQ2	ETR2	AT3G23150	57.87	788	289	15	0	745	4942	773
comp57322_c0_seq1	182.936	1.84809	0.367731	5.01727e-07	1.28617e-05	Q9ZV52	EGC2	AT2G18660	28.46	130	78	5	1e-10	59.3	1001	130
comp49725_c0_seq1	1267.33	0.794396	0.158086	5.03179e-07	1.28838e-05	Q9FE67	ERF80	AT5G44210	63.46	104	28	1	1e-25	103	1120	200
comp67362_c0_seq1	31.422	2.55494	0.508704	5.10163e-07	1.30475e-05	Q9FX58	Q9FX58	AT1G13390	30.48	105	60	2	0.0001	42	719	176
comp48958_c2_seq12	323.541	2.97407	0.592572	5.19621e-07	1.32739e-05	Q682U6	Q682U6	AT5G26940	37.21	215	104	7	6e-31	125	2442	316
comp22129_c0_seq1	12.9499	2.0254	0.403613	5.21675e-07	1.33109e-05	Q9LZ59	Q9LZ59	AT5G02430	56.39	321	109	3	5e-107	335	948	905
comp50503_c0_seq1	3482.53	3.59315	0.716215	5.25233e-07	1.33861e-05	Q9LMU2	Q9LMU2	AT1G17860	33.52	179	105	5	1e-13	68.9	1048	196
comp14951_c0_seq1	119.587	1.58439	0.315894	5.28777e-07	1.34608e-05	P0C883	SCL33	AT2G29060	43.85	691	303	16	1e-163	498	2642	694
comp15156_c0_seq1	264.824	-0.758792	0.151494	5.47964e-07	1.39331e-05	O80386	O80386	AT4G27430	52.88	365	133	9	3e-111	380	4528	1058
comp49712_c0_seq1	4688.15	0.837942	0.167352	5.52632e-07	1.40356e-05	Q8VYW2	BAM9	AT5G18670	57.17	537	202	7	0	560	2219	536
comp44883_c1_seq1	44.98	2.79569	0.558445	5.55143e-07	1.40831e-05	Q6ID88	Q6ID88	AT3G26510	67.59	108	29	2	2e-39	148	3910	196
comp50115_c0_seq1	1837.39	0.477511	0.0955308	5.77769e-07	1.46401e-05	Q93Z32	SIPL1	AT4G33410	77.31	379	78	2	0	604	1913	372
comp47952_c0_seq6	41.6887	1.36067	0.27236	5.85762e-07	1.48256e-05	Q7XJJ7	FAAH	AT5G64440	62.5	408	153	0	2e-146	439	1630	607
comp49527_c0_seq1	4029.6	2.97236	0.595284	5.93928e-07	1.5015e-05	Q94A94	DCDA2	AT5G11880	22.98	383	257	10	2e-12	70.9	2987	489
comp30621_c0_seq2	48.5949	3.10455	0.622289	6.07179e-07	1.53323e-05	Q9SRQ7	NPC4	AT3G03530	67.15	481	154	3	0	663	1762	538
comp47958_c1_seq10	159.26	0.997915	0.200054	6.09369e-07	1.53699e-05	Q9SJ56	BLH1	AT2G35940	48.23	481	147	16	3e-91	308	2986	680
comp45031_c0_seq1	5691.65	2.14499	0.431527	6.67137e-07	1.6795e-05	F4JJL0	ENDO4	AT4G21585	70.35	199	55	3	2e-97	302	2303	299
comp19510_c0_seq1	114.887	3.37749	0.679491	6.67398e-07	1.6795e-05	Q9ZUX8	Q9ZUX8	AT2G27770	45.48	321	143	10	8e-75	240	1343	320
comp49562_c0_seq1	2586.52	1.07046	0.215456	6.753e-07	1.69745e-05	Q39129	STR16	AT5G66040	72.82	103	28	0	2e-47	161	1311	120
comp47385_c1_seq12	527.905	2.12121	0.426979	6.76604e-07	1.69878e-05	Q9LTL8	C71BO	AT3G26230	60.7	201	75	2	2e-72	251	3392	498
comp40675_c0_seq1	32.8196	1.56456	0.315037	6.82533e-07	1.71171e-05	Q9FZ82	Q9FZ82	AT1G18610	37.05	305	178	7	2e-54	198	2274	556
comp60940_c0_seq1	86.9694	-1.39472	0.280872	6.84643e-07	1.71504e-05	Q29PT1	Q29PT1	AT5G47635	39.74	151	79	2	1e-27	107	977	164
comp47104_c0_seq4	65.9708	2.16229	0.435528	6.87873e-07	1.72117e-05	Q9FGY3	Q9FGY3	AT5G49620	53.27	321	114	7	2e-83	263	1419	307
comp50192_c0_seq1	3584.75	1.25604	0.253149	6.98963e-07	1.74693e-05	Q9LUX9	Q9LUX9	AT5G58800	78.61	201	43	0	7e-115	337	1163	207
comp45083_c1_seq4	586.733	-1.00648	0.202881	7.01499e-07	1.75128e-05	O80513	CCU41	AT2G44740	69.27	179	52	2	1e-86	266	1318	202
comp59287_c0_seq1	156.945	3.56475	0.719012	7.12805e-07	1.77748e-05	Q9SW40	Q9SW40	AT4G34950	61.73	371	111	3	1e-109	338	1323	567
comp46076_c0_seq7	311.26	2.07881	0.419611	7.26541e-07	1.80968e-05	Q8GSI6	Q8GSI6	AT4G19645	60.23	264	104	1	7e-105	336	4370	268
comp53937_c0_seq1	429.051	1.25238	0.253099	7.49069e-07	1.86368e-05	Q9LYA1	Q9LYA1	AT5G14280	48.2	222	105	3	4e-61	209	1180	572
comp37707_c0_seq2	860.813	-1.68706	0.341069	7.55964e-07	1.87871e-05	O80434	LAC4	AT2G38080	76.55	550	123	3	0	890	2123	558
comp51328_c0_seq1	1489.64	0.964667	0.195062	7.59748e-07	1.88598e-05	O48832	O48832	AT2G17840	55.89	433	163	7	6e-148	440	1890	452
comp44872_c0_seq2	5911.36	2.37797	0.480869	7.60833e-07	1.88654e-05	Q9ZSB0	Q9ZSB0	AT4G10520	41.41	483	253	12	4e-161	340	2945	756
comp17710_c0_seq2	2781.01	-0.692836	0.140129	7.64288e-07	1.89297e-05	Q8LDR0	DOF54	AT5G60850	78.95	76	13	1	4e-35	134	1436	307
comp37466_c0_seq2	1051.37	3.34975	0.678672	7.98489e-07	1.97545e-05	Q1PDF2	Q1PDF2	AT5G67550	27.12	472	317	6	4e-47	176	2292	509
comp48276_c3_seq1	796.052	3.8194	0.774797	8.24178e-07	2.03671e-05	Q6NLQ4	Q6NLQ4	AT4G25433	51.89	106	41	2	6e-33	117	679	110
comp56169_c0_seq1	140.968	2.25826	0.458308	8.33346e-07	2.05705e-05	Q9SKK0	EBF1	AT2G25490	61.76	136	52	0	2e-48	165	412	628
comp46801_c0_seq4	4644.87	-0.510031	0.103548	8.41224e-07	2.07417e-05	Q9C566	CYP40	AT2G15790	76.11	360	86	0	0	538	1896	361
comp42312_c0_seq2	304.192	1.00655	0.204396	8.45642e-07	2.08272e-05	Q9FY46	SUT41	AT5G13550	72.97	455	121	1	0	642	2205	685
comp47268_c0_seq2	155.989	3.53039	0.717095	8.51513e-07	2.09484e-05	B6EXY6	LUP4	AT1G78950	74.7	759	190	2	0	1206	2778	759
comp42745_c0_seq3	96.2951	1.68287	0.34219	8.74574e-07	2.14916e-05	Q9M8J2	GATL4	AT3G06260	74.92	323	79	2	0	527	1703	351
comp37765_c0_seq1	27.081	1.98317	0.403656	8.96817e-07	2.20136e-05	B3LF83	B3LF83	AT4G15440	56.22	386	164	4	5e-159	460	1402	384
comp37500_c0_seq2	12.1975	2.55586	0.520391	9.04203e-07	2.21454e-05	Q9SVS5	Q9SVS5	AT4G21720	66.67	102	34	0	4e-49	157	418	139
comp47835_c0_seq8	1240.68	1.37039	0.279012	9.03394e-07	2.21454e-05	Q9LD18	POT4	AT3G02050	73.03	775	204	4	0	1105	4028	789
comp20236_c0_seq1	254.873	3.35789	0.684226	9.22128e-07	2.25593e-05	O82637	P2C61	AT4G32950	50.6	332	127	6	1e-99	309	1721	326
comp42435_c1_seq4	16.738	2.59871	0.52977	9.32574e-07	2.27895e-05	Q501A2	Q501A2	AT5G61830	67.02	188	60	1	1e-86	261	560	316
comp38195_c0_seq1	46.7697	1.61837	0.330016	9.39487e-07	2.29329e-05	Q8L7A0	Q8L7A0	AT2G25737	60.23	259	99	2	3e-79	258	1490	476
comp53046_c0_seq1	18871.8	-0.500514	0.102102	9.48139e-07	2.31184e-05	Q8LC41	Q8LC41	AT1G52855	72.06	68	19	0	4e-31	114	952	68
comp48159_c0_seq9	93.1204	0.763013	0.15573	9.60397e-07	2.33913e-05	Q8RXN6	Q8RXN6	AT1G60170	38.87	283	133	7	6e-44	161	1226	485
comp46917_c0_seq10	384.003	3.31802	0.677276	9.62926e-07	2.34269e-05
comp50443_c0_seq1	1530.06	0.551918	0.112917	1.01959e-06	2.47782e-05	Q84W43	Q84W43	AT5G12960	53.89	334	148	4	4e-107	339	1279	865
comp59647_c0_seq1	195.152	-1.68089	0.343983	1.02623e-06	2.49118e-05	Q9LKA0	Q9LKA0	AT3G15050	52.97	236	91	3	2e-64	211	1317	259
comp58068_c0_seq1	174.676	-0.950049	0.194491	1.03529e-06	2.5104e-05	O80932	EXPA3	AT2G37640	80.33	244	48	0	6e-147	426	1509	262
comp48305_c0_seq2	954.114	0.992153	0.203431	1.07653e-06	2.60754e-05	Q9S757	CYSC1	AT3G61440	84.55	246	38	0	7e-146	421	1030	368
comp17956_c0_seq1	1472.16	-0.43613	0.0895505	1.11479e-06	2.69724e-05	Q93ZH7	Q93ZH7	AT5G03040	50.42	476	203	12	7e-103	326	2102	461
comp34958_c0_seq2	383.951	1.66021	0.34099	1.12274e-06	2.71348e-05	Q9LZW4	CIPKE	AT5G01820	61.11	360	131	4	5e-137	408	1631	442
comp47819_c3_seq4	58280	2.18052	0.448299	1.15044e-06	2.77433e-05	Q06588	ACCO4	AT1G05010	75.23	323	76	3	5e-162	465	1445	323
comp38349_c0_seq1	25.1818	3.22248	0.662513	1.15021e-06	2.77433e-05	Q9SFB7	QRT2	AT3G07970	53.21	374	166	6	3e-130	389	1452	439
comp25052_c0_seq1	12.0708	2.67329	0.549976	1.16946e-06	2.81708e-05	O48716	O48716	AT2G26490	71.79	156	44	0	1e-76	239	468	465
comp46613_c1_seq3	27.0079	1.7219	0.354362	1.17883e-06	2.83656e-05	O48587	O48587	AT5G44730	75.78	256	60	2	1e-145	423	1563	255
comp50183_c0_seq1	2055.75	0.621487	0.127961	1.19263e-06	2.86662e-05	Q8S3D1	BH068	AT4G29100	49.43	435	140	20	3e-90	288	1813	407
comp56808_c0_seq1	48.5757	2.91062	0.599827	1.21956e-06	2.92813e-05	Q9LIP4	C71BX	AT3G26320	55.56	108	47	1	4e-34	125	463	500
comp37263_c0_seq3	10248.1	-0.28535	0.0588203	1.22709e-06	2.94302e-05	Q8LF20	CAP2	AT2G25430	72.56	656	136	14	0	830	2732	653
comp30264_c0_seq2	479.166	3.77625	0.778514	1.23098e-06	2.94912e-05	Q9FJ47	Q9FJ47	AT5G45890	66.84	196	63	1	2e-89	285	1872	346
comp44369_c0_seq5	233.472	1.20314	0.248138	1.24294e-06	2.97454e-05	Q9FFZ1	PPH	AT5G13800	57.81	493	177	10	0	544	2048	484
comp40408_c1_seq1	815.095	2.24262	0.462655	1.25162e-06	2.99204e-05	Q9SCV9	BGAL3	AT4G36360	71.33	722	206	1	0	1142	2838	856
comp54750_c0_seq1	969.307	-1.4769	0.30492	1.27536e-06	3.04548e-05	Q42600	C84A1	AT4G36220	70.63	521	150	3	0	717	2130	520
comp50792_c0_seq1	3078.49	-0.849535	0.175445	1.28425e-06	3.06337e-05	Q9C636	Q9C636	AT1G45688	44.86	321	144	5	3e-61	208	1641	342
comp50619_c0_seq1	1344.19	0.857546	0.177317	1.32327e-06	3.15302e-05	Q8GYG0	Q8GYG0	AT5G08139	45.41	218	95	9	1e-42	159	2084	376
comp15419_c0_seq2	58.3583	-1.34108	0.277412	1.33661e-06	3.18136e-05	Q9C6T1	Q9C6T1	AT1G31910	65.27	167	58	0	9e-58	191	502	505
comp19579_c0_seq1	60.6662	3.40868	0.706189	1.387e-06	3.29773e-05	Q9M393	Q9M393	AT3G54100	38.55	166	83	6	7e-26	106	655	638
comp46873_c1_seq2	1007.19	0.858116	0.177877	1.40566e-06	3.33849e-05	Q9LSY8	U71B2	AT3G21760	50.81	494	219	10	5e-155	460	1984	485
comp14956_c1_seq1	24.0276	2.09613	0.43515	1.45718e-06	3.45709e-05	O81832	Y4729	At4g27290	54.2	131	53	2	2e-39	143	491	783
comp55204_c0_seq1	560.159	-0.535664	0.111237	1.46811e-06	3.47554e-05	Q9C518	TCP8	AT1G58100	45.17	321	125	9	2e-59	206	1824	401
comp30440_c0_seq1	261.507	3.65388	0.758761	1.46767e-06	3.47554e-05	Q682H0	HA22F	AT2G42820	60.76	158	60	1	2e-69	218	1084	158
comp46980_c0_seq3	1118.09	2.90322	0.603474	1.50295e-06	3.55417e-05	Q9S7R2	Q9S7R2	AT3G01930	73.99	592	137	3	0	802	2506	584
comp47873_c0_seq13	172.469	3.00289	0.624293	1.50886e-06	3.56433e-05	Q8L3W1	VRN1	AT3G18990	29.17	336	205	5	2e-38	144	1270	341
comp47304_c2_seq2	479.615	1.90722	0.396526	1.5107e-06	3.56484e-05	Q9C9X8	Q9C9X8	AT1G68140	55.43	258	95	4	1e-77	262	4114	334
comp28811_c1_seq2	132.825	2.47806	0.515498	1.53123e-06	3.60934e-05	F4IKY7	F4IKY7	AT2G41640	57.26	241	90	2	5e-93	291	1165	492
comp50939_c0_seq1	917.511	1.67673	0.348817	1.53285e-06	3.60934e-05	Q9LQQ3	Q9LQQ3	AT1G07750	39.31	346	195	5	3e-85	268	1334	356
comp28811_c0_seq1	112	2.46721	0.513337	1.53816e-06	3.61797e-05	O22225	O22225	AT2G41640	72.51	171	46	1	7e-85	266	825	500
comp22426_c0_seq1	797.372	1.70874	0.355794	1.56608e-06	3.67969e-05	Q9FLF4	PUB27	AT5G64660	46.21	435	204	12	5e-105	326	1680	420
comp33629_c0_seq1	29.1348	1.24469	0.2592	1.57053e-06	3.68622e-05	Q42545	FTSZ1	AT5G55280	87.14	140	16	1	4e-77	243	783	433
comp38866_c1_seq2	367.456	2.92638	0.609599	1.5827e-06	3.71081e-05	F4K4M9	F4K4M9	AT5G43230	49.09	220	105	3	1e-54	196	1384	848
comp27689_c0_seq1	16.4459	1.49425	0.311402	1.59908e-06	3.74523e-05	Q9FY95	Q9FY95	AT5G13150	61.42	324	114	3	1e-138	412	1055	653
comp18256_c0_seq1	1011.81	1.82369	0.380152	1.60847e-06	3.76319e-05	Q94BN0	BT2	AT3G48360	61.52	330	113	4	1e-132	392	1417	364
comp18926_c0_seq2	36.1489	2.49899	0.520962	1.61152e-06	3.76633e-05	Q9FFC6	GDL78	AT5G22810	69.35	336	100	1	2e-158	457	1380	362
comp56852_c0_seq1	231.772	1.67158	0.348746	1.64214e-06	3.83382e-05	Q9ZV02	SWET9	AT2G39060	54.15	253	115	1	6e-82	255	1188	258
comp14845_c0_seq1	126.607	-1.19224	0.248861	1.66141e-06	3.87469e-05	Q8GWW4	GUX2	AT4G33330	64.36	578	200	4	0	756	2290	596
comp19114_c0_seq2	23.7888	1.62266	0.338762	1.66805e-06	3.88604e-05
comp38335_c0_seq1	15.7961	2.33639	0.487869	1.67644e-06	3.90145e-05	Q9SU64	CNG16	AT3G48010	72.59	332	80	3	4e-167	488	1094	705
comp46789_c0_seq1	88.1913	1.81012	0.378101	1.68965e-06	3.92803e-05	Q9LD18	POT4	AT3G02050	62.69	67	25	0	2e-19	92	1481	789
comp61703_c0_seq1	146.598	-1.63364	0.342041	1.78686e-06	4.14964e-05	Q9LN49	KCS4	AT1G19440	82.76	464	79	1	0	820	1700	516
comp30900_c0_seq1	337.944	0.828425	0.173571	1.81648e-06	4.21397e-05	Q9FMF7	DIT21	AT5G64290	69.49	472	144	0	0	627	2409	563
comp30136_c0_seq4	317.051	3.21543	0.675162	1.91253e-06	4.43211e-05	Q9FY93	Q9FY93	AT5G13180	57.87	254	84	7	4e-85	267	1582	252
comp49209_c0_seq1	812.996	-0.981794	0.206238	1.93124e-06	4.47074e-05	Q9SSK9	MLP28	AT1G70830	47.25	309	145	3	6e-99	301	1200	335
comp51188_c0_seq1	1995	1.37584	0.289149	1.95296e-06	4.51626e-05	Q39218	SAT3	AT3G13110	67.26	339	100	4	4e-153	447	1611	391
comp44997_c0_seq2	462.063	1.82226	0.383048	1.96229e-06	4.53307e-05	Q39152	FACR1	AT5G22500	51.83	492	230	3	3e-179	521	1817	491
comp54261_c0_seq1	487.71	1.93867	0.407552	1.96625e-06	4.53745e-05	Q6K1M3	Q6K1M3	AT4G36950	48.63	364	153	10	2e-106	325	1591	336
comp47464_c0_seq14	29.0271	1.66992	0.351109	1.97335e-06	4.54907e-05	F4JKY6	F4JKY6	AT4G15960	56.93	332	134	4	1e-137	405	1446	375
comp29892_c0_seq3	94.6363	2.32249	0.48849	1.99015e-06	4.58299e-05	Q9LT17	BBR	AT3G19910	59.25	265	100	3	3e-72	237	1677	340
comp30026_c0_seq1	2261.48	0.619818	0.130501	2.03888e-06	4.69027e-05	O48780	KCS11	AT2G26640	81.62	495	91	0	0	876	2289	509
comp33804_c0_seq1	14.1798	2.50504	0.527482	2.04379e-06	4.69665e-05	Q9LPS9	PRNL1	AT1G50590	62.32	207	71	3	9e-85	258	692	310
comp48388_c0_seq7	117.28	2.59283	0.546008	2.04728e-06	4.69975e-05	Q8H1R1	Q8H1R1	AT4G27250	31.34	335	202	8	1e-50	180	1825	354
comp50730_c0_seq1	651.817	0.881249	0.185657	2.06822e-06	4.74287e-05	F4KI78	F4KI78	AT5G10600	44.02	343	183	5	8e-99	307	1215	516
comp47104_c0_seq2	152.778	1.22055	0.25716	2.07183e-06	4.7462e-05	Q9FGY3	Q9FGY3	AT5G49620	53.8	329	108	10	1e-84	267	1506	307
comp54395_c0_seq1	221.441	3.24264	0.683311	2.08015e-06	4.76029e-05	F4ICW8	F4ICW8	AT1G52343	36.99	146	81	4	6e-22	95.9	1517	249
comp82474_c0_seq1	11.9937	-2.40766	0.507562	2.09979e-06	4.80024e-05	F4IRU6	F4IRU6	AT2G31930	38.3	141	57	7	4e-14	67.4	641	143
comp58049_c0_seq1	110.888	-1.46325	0.308764	2.1472e-06	4.90351e-05	Q84JA6	CESA4	AT5G44030	91.94	211	17	0	3e-139	419	633	1049
comp42625_c0_seq1	41.3843	1.18007	0.249584	2.26605e-06	5.16957e-05	F4KG57	F4KG57	AT5G52340	73.96	503	130	1	0	708	2045	631
comp20135_c0_seq1	25.9798	1.58425	0.335095	2.27005e-06	5.17331e-05	Q9LKB9	MYO6	AT5G43900	84.96	246	37	0	4e-146	452	1050	1505
comp15923_c0_seq1	12.755	-2.00632	0.424556	2.29331e-06	5.22091e-05	Q8RWK2	Q8RWK2	AT5G50130	69.71	241	72	1	5e-114	337	902	339
comp36955_c0_seq3	34.6451	2.40831	0.509652	2.2966e-06	5.22299e-05	Q8L9J7	SWET1	AT1G21460	63.82	152	52	1	2e-51	160	1258	247
comp28474_c0_seq1	9134.99	1.27734	0.270378	2.30939e-06	5.24664e-05	F4HWQ8	CVIF1	AT1G47960	41.67	144	81	2	1e-28	112	1093	205
comp31257_c0_seq1	122.167	3.09997	0.656867	2.36633e-06	5.37043e-05	P46897	ATHB7	AT2G46680	46.51	258	118	9	1e-59	199	1376	258
comp46862_c0_seq1	1278.3	0.656876	0.139344	2.4284e-06	5.50562e-05	P14891	HMDH1	At1g76490	66.15	520	131	4	0	660	1838	592
comp18939_c0_seq1	45.965	3.55616	0.754525	2.43966e-06	5.52545e-05
comp18162_c0_seq1	2995.89	0.731177	0.155234	2.47535e-06	5.6005e-05	Q9C519	WRKY6	AT1G62300	54.17	456	151	11	3e-112	355	2316	553
comp47057_c0_seq2	1016.78	0.887751	0.188519	2.48852e-06	5.62451e-05	Q38872	CDPK6	AT2G17290	84.13	542	80	3	0	897	2638	544
comp27541_c0_seq1	153.209	0.831809	0.17672	2.51467e-06	5.67779e-05	Q9SGR6	Q9SGR6	AT1G76160	71.74	499	140	1	0	764	1659	541
comp46653_c0_seq9	177.355	2.09499	0.44528	2.54008e-06	5.72925e-05	O82081	O82081	AT2G32300	30.83	120	83	0	4e-18	81.6	850	261
comp29149_c0_seq1	2425.03	2.87646	0.61184	2.58479e-06	5.82414e-05	Q9FY94	SWT15	AT5G13170	52.3	239	106	3	3e-72	238	2005	292
comp15876_c1_seq1	22.8492	2.19837	0.46768	2.59415e-06	5.83924e-05	F4JEQ2	F4JEQ2	AT3G20530	78.76	113	23	1	4e-45	152	345	386
comp57101_c0_seq1	589.884	0.911273	0.193899	2.60501e-06	5.85768e-05	Q9M817	PTR6	AT1G52190	60.84	549	205	4	0	648	2105	607
comp36351_c0_seq2	988.232	-0.700207	0.149186	2.68537e-06	6.03219e-05	F4I1C6	F4I1C6	AT1G22360	60.95	210	80	1	1e-91	283	826	469
comp30044_c0_seq2	6028.73	0.689291	0.146952	2.72414e-06	6.11303e-05	Q9M156	U72B1	AT4G01070	64.62	455	158	3	0	606	2308	480
comp60094_c0_seq1	175.333	-1.24875	0.266241	2.72799e-06	6.11543e-05	Q9FLT3	GL34	AT5G61750	56.57	175	76	0	8e-66	213	1350	210
comp63028_c0_seq1	48.1267	1.53109	0.326454	2.73143e-06	6.1169e-05	Q8GYX2	Q8GYX2	AT5G20700	29.87	154	91	7	8e-07	49.3	776	248
comp48411_c0_seq2	1714.09	0.289725	0.0618635	2.82297e-06	6.31545e-05	Q84WV3	Q84WV3	AT3G07565	67.16	201	65	1	1e-73	235	1338	258
comp60620_c0_seq1	98.3804	-1.60354	0.342448	2.83292e-06	6.32484e-05	Q9SR48	Q9SR48	AT1G67590	51.45	344	116	10	1e-66	219	1302	347
comp40111_c0_seq1	3371.58	2.81775	0.601733	2.83093e-06	6.32484e-05	Q9STK6	WNK3	AT3G48260	37.5	48	30	0	0.0002	44.3	1471	516
comp30813_c0_seq2	1837.78	2.53832	0.542357	2.86641e-06	6.39312e-05	Q9FH99	FB302	AT5G67140	72.22	216	60	0	5e-109	325	1374	228
comp68412_c0_seq1	17.505	3.09131	0.660749	2.88991e-06	6.43899e-05	Q6NQ51	Q6NQ51	AT1G14020	62.35	170	34	1	4e-64	213	989	499
comp23860_c0_seq2	16.5236	1.82173	0.389532	2.91504e-06	6.48841e-05	F4HWY6	MYO11	AT1G54560	52.83	318	150	0	1e-80	275	1448	1529
comp50037_c0_seq1	17731.4	-0.607802	0.130049	2.95899e-06	6.57956e-05	Q9FK25	OMT1	AT5G54160	75.36	345	83	1	0	554	1881	363
comp23047_c0_seq1	15.5177	1.58272	0.338744	2.97794e-06	6.615e-05
comp17913_c0_seq1	165.908	1.25918	0.269549	2.99128e-06	6.63122e-05	Q9LPL5	ODBA1	AT1G21400	61.1	491	165	6	0	619	1784	472
comp47126_c2_seq2	1418.62	1.15563	0.247378	2.98962e-06	6.63122e-05	Q9SFC6	GDIR	AT3G07880	70.24	205	58	1	3e-101	305	1303	240
comp55266_c0_seq1	286.191	0.893897	0.191418	3.01407e-06	6.67501e-05	Q0WTF4	Q0WTF4	AT4G37400	54.55	121	54	1	8e-39	141	652	501
comp50951_c0_seq1	9748.12	1.18014	0.252795	3.0363e-06	6.71746e-05	Q9FKP1	CCX1	AT5G17860	49.34	527	246	8	2e-99	327	2954	570
comp57111_c0_seq1	321.828	-0.396295	0.0849502	3.08573e-06	6.81996e-05	Q9LS08	BH032	AT3G25710	37.85	214	109	5	2e-28	116	1508	344
comp2603_c0_seq1	12.9488	2.12315	0.45548	3.14144e-06	6.93612e-05	F4HWY6	MYO11	AT1G54560	89.16	286	31	0	0	553	977	1529
comp40228_c0_seq4	55.6092	-0.875473	0.187839	3.15036e-06	6.94881e-05	F4J8C7	F4J8C7	AT3G01310	83.95	891	134	4	0	1494	4383	1056
comp57936_c0_seq1	70.3561	3.0871	0.662421	3.15708e-06	6.95667e-05	Q9FJ47	Q9FJ47	AT5G45890	53.36	268	113	6	2e-84	264	1146	346
comp46557_c1_seq4	6310.13	-0.722299	0.155073	3.19615e-06	7.0357e-05	Q39196	PIP14	AT4G00430	88.46	286	32	1	0	523	1477	287
comp85279_c0_seq1	10.0345	2.64642	0.568464	3.23357e-06	7.11095e-05	F4JIW2	F4JIW2	AT4G27480	61.62	99	38	0	2e-40	144	544	421
comp56336_c0_seq1	236.115	2.91416	0.626232	3.26365e-06	7.16992e-05	Q9STW3	Q9STW3	AT4G24310	63.37	172	62	1	2e-70	223	1165	213
comp46155_c0_seq4	672.732	0.807855	0.173659	3.28793e-06	7.21604e-05	Q38872	CDPK6	AT2G17290	76.21	269	58	2	2e-143	421	1011	544
comp68213_c0_seq1	34.1649	1.9664	0.422783	3.3019e-06	7.23946e-05	Q9C7P9	Q9C7P9	AT1G29520	79.25	159	31	1	2e-60	193	938	158
comp47676_c0_seq5	85.4193	2.65898	0.571752	3.30997e-06	7.2463e-05	Q9LZF1	Q9LZF1	AT5G03380	59.38	64	23	1	4e-16	80.9	2002	392
comp53460_c0_seq1	478.02	-0.870779	0.187245	3.31161e-06	7.2463e-05	Q8L924	CSPL7	AT2G35760	65.17	201	69	1	3e-76	237	1070	201
comp48127_c0_seq1	68.8843	1.15636	0.248779	3.34939e-06	7.32166e-05	Q9SH30	HMA5	AT1G63440	71.91	883	242	3	0	1232	3118	995
comp48299_c0_seq1	191.946	-1.47869	0.318461	3.43007e-06	7.49057e-05	Q9FJZ9	PER72	AT5G66390	76.21	311	74	0	4e-168	484	1606	336
comp48820_c0_seq208	6520.52	-0.394428	0.0849768	3.45736e-06	7.54266e-05	Q9C6K3	Q9C6K3	AT1G76880	67.32	153	40	5	2e-55	206	4068	603
comp19404_c0_seq2	295.267	3.29643	0.710618	3.50413e-06	7.63712e-05	Q9LYN8	EXS	AT5G07280	40.15	954	510	9	4e-170	540	3668	1192
comp18144_c0_seq1	4039.08	-0.589343	0.127052	3.50789e-06	7.63775e-05	Q9LFU0	DOT3	At5g10250	32.33	532	305	10	7e-89	295	2352	607
comp30314_c0_seq1	4346.31	1.60912	0.347118	3.5579e-06	7.73897e-05	Q8LAN9	Q8LAN9	AT5G07680	39.74	229	97	5	1e-36	135	898	315
comp52688_c0_seq1	856.317	3.00518	0.64845	3.57962e-06	7.77851e-05	F4K4M9	F4K4M9	AT5G43230	50.97	308	108	5	2e-88	300	2369	848
comp19247_c0_seq1	87.3507	0.809145	0.174728	3.64124e-06	7.90459e-05	Q94CF0	Q94CF0	AT3G20290	91.15	113	10	0	2e-70	222	340	545
comp66960_c0_seq1	11.0713	2.58586	0.559486	3.80348e-06	8.24863e-05	Q9XI31	Q9XI31	AT1G15380	82.52	103	18	0	9e-59	182	379	174
comp30488_c0_seq1	38.3732	1.42244	0.307919	3.84624e-06	8.33315e-05	Q84RK2	FAP2	At2g26310	51.78	394	158	7	3e-110	343	2135	398
comp48958_c2_seq17	3181.82	2.95908	0.640793	3.87752e-06	8.38438e-05	Q682U6	Q682U6	AT5G26940	46.25	320	145	7	8e-83	267	2011	316
comp29892_c0_seq1	1113.56	1.79487	0.388672	3.87519e-06	8.38438e-05	Q9LT17	BBR	AT3G19910	60	275	102	3	5e-79	254	1595	340
comp39748_c0_seq3	46.5373	3.58529	0.776717	3.91307e-06	8.45292e-05	Q9M9C4	Q9M9C4	AT1G68390	63.55	310	109	3	3e-130	394	2010	408
comp27311_c0_seq1	20.5371	1.14669	0.248434	3.91809e-06	8.45545e-05	Q0WRZ8	Q0WRZ8	AT2G32660	41.18	408	228	6	6e-75	247	1206	589
comp52102_c0_seq1	587.665	2.65209	0.575175	4.00887e-06	8.64286e-05	Q9FJW1	Q9FJW1	AT5G67620	70.83	96	27	1	2e-32	122	1345	182
comp47104_c0_seq1	123.982	1.35788	0.294621	4.04817e-06	8.71905e-05	Q94FU0	Q94FU0	AT1G25340	72.37	152	41	1	2e-74	238	1296	283
comp57166_c0_seq1	267.272	0.591257	0.128315	4.06843e-06	8.75215e-05	Q0WV47	Q0WV47	AT5G54780	63.69	179	55	2	6e-63	210	1088	432
comp49941_c0_seq1	2160.97	0.997201	0.216421	4.07151e-06	8.75215e-05	Q9M0X9	4CLL7	AT4G05160	68.56	547	157	4	0	786	2041	544
comp23864_c0_seq1	80.0839	0.920032	0.19973	4.09756e-06	8.79954e-05	Q9LH89	Y3885	AT3G28850	42.68	478	184	15	2e-90	285	1458	428
comp24843_c0_seq1	17.0716	1.60008	0.347945	4.25244e-06	9.12322e-05	Q9SRM3	Q9SRM3	AT3G11180	68.75	160	49	1	3e-81	249	485	400
comp102313_c0_seq1	17.5206	1.77522	0.386169	4.28634e-06	9.18699e-05	Q9LHN9	Q9LHN9	AT3G13600	51.13	221	83	5	9e-60	202	841	605
comp18493_c0_seq1	2336.78	0.881195	0.19197	4.42684e-06	9.47887e-05
comp44980_c0_seq4	151.425	2.19338	0.477908	4.44193e-06	9.50193e-05	Q9LYS8	Q9LYS8	AT3G59080	67.92	505	152	5	0	633	2744	535
comp56026_c0_seq1	383.233	1.47438	0.321312	4.46177e-06	9.53509e-05	Q9C6F6	Q9C6F6	AT1G58120	41.22	393	199	16	3e-59	204	1563	420
comp19490_c1_seq1	124.567	0.897201	0.195544	4.4701e-06	9.54359e-05	Q9SUT9	RTNLB	AT4G11220	69.54	174	53	0	3e-77	238	766	271
comp16657_c0_seq1	26.997	3.18432	0.69421	4.49731e-06	9.57378e-05	Q38882	PLDA1	AT3G15730	66.41	128	43	0	1e-55	189	587	810
comp46448_c0_seq1	395.903	-0.715123	0.155903	4.4972e-06	9.57378e-05	Q9STV1	Q9STV1	AT4G24430	63.74	262	93	2	9e-114	368	2963	646
comp48538_c0_seq1	711.877	2.11974	0.462104	4.49339e-06	9.57378e-05	P42734	CADH9	AT4G39330	63.31	357	130	1	2e-147	432	1592	360
comp18318_c0_seq1	6450.46	1.08482	0.23655	4.51835e-06	9.60925e-05	F4IJ86	F4IJ86	AT2G46680	71.01	69	20	0	8e-27	108	1330	256
comp14507_c0_seq1	34.0445	2.7051	0.590026	4.54599e-06	9.65869e-05	F4IHT0	F4IHT0	AT2G28320	64.71	204	72	0	2e-77	251	747	737
comp47575_c0_seq8	1367.96	3.15354	0.688031	4.57413e-06	9.7091e-05	Q9LSQ4	GH36	AT5G54510	69.18	597	175	5	0	809	2133	612
comp32239_c0_seq1	589.037	-0.660759	0.144231	4.6219e-06	9.80101e-05	F4HVS0	F4HVS0	AT1G74770	46.09	1293	617	21	0	1061	4321	1259
comp86547_c0_seq1	27.9505	2.63464	0.576001	4.78442e-06	0.000101359	F4K956	F4K956	AT5G56980	36.59	123	52	4	8e-14	72	1028	379
comp58214_c0_seq1	81.9004	0.978079	0.213856	4.79562e-06	0.000101498	Q94CJ5	Q94CJ5	AT5G12470	75	144	36	0	1e-74	236	840	386
comp52303_c0_seq1	893.892	-0.540863	0.118277	4.81144e-06	0.000101735	Q43127	GLNA2	AT5G35630	83.8	432	68	2	0	689	1677	430
comp19713_c0_seq1	399.69	-0.697627	0.152617	4.85168e-06	0.000102487	Q9FJQ0	Q9FJQ0	AT5G65160	49.34	381	186	2	6e-125	390	2271	593
comp125263_c0_seq1	1508.43	-0.643686	0.140999	4.99059e-06	0.00010532	Q9LMF1	U85A3	AT1G22380	63.27	226	81	1	1e-103	312	677	488
comp30618_c0_seq2	885.62	3.73171	0.818956	5.19728e-06	0.000109472	O64864	YLS3	AT2G44290	37.66	154	96	0	1e-34	129	1214	205
comp51869_c0_seq1	3254.06	1.17538	0.257943	5.19539e-06	0.000109472	A8MRW6	A8MRW6	AT3G55470	45.75	153	81	2	7e-47	159	1086	155
comp48624_c1_seq72	284.099	-1.16675	0.256149	5.23998e-06	0.000110265	O80345	CDKF1	AT4G28980	55.52	317	128	3	6e-110	352	2946	479
comp50907_c0_seq1	2163.24	2.15174	0.472747	5.32457e-06	0.000111938	Q9SGU9	MGL	AT1G64660	80.5	400	78	0	0	642	1946	441
comp60332_c0_seq1	127.034	1.60612	0.352916	5.33876e-06	0.000112129	Q6NLQ3	Q6NLQ3	AT1G21360	52.56	215	96	2	4e-64	208	1272	223
comp50495_c0_seq1	2308.03	1.37416	0.302051	5.37905e-06	0.000112868	Q8RUN2	LOG1	AT2G28305	80.57	211	39	2	2e-107	321	1423	213
comp39857_c0_seq1	244.056	1.79201	0.393928	5.38788e-06	0.000112945	Q9FXG6	Q9FXG6	AT1G19680	39.79	470	227	16	8e-55	198	2986	444
comp57141_c0_seq1	310.033	-0.606125	0.133325	5.46195e-06	0.000114389	Q9SVY1	Q9SVY1	AT3G57670	72.76	257	40	4	2e-129	385	1506	383
comp50096_c0_seq1	23832	1.66991	0.367721	5.59246e-06	0.00011701	Q9SYH1	Q9SYH1	AT1G54130	68.46	723	193	8	0	937	2998	715
comp61904_c0_seq1	103.123	1.00874	0.222153	5.6055e-06	0.000117171	Q9FKU2	Q9FKU2	AT5G56050	50	230	110	2	2e-74	240	1550	283
comp38680_c0_seq1	30.1474	1.81618	0.4001	5.64375e-06	0.000117859	O80340	ERF78	AT3G15210	64.36	101	22	2	5e-24	99	1048	222
comp50781_c0_seq1	2363.58	1.07475	0.236856	5.69079e-06	0.000118728	Q6NLQ8	XB32	AT5G57740	65.9	522	143	12	0	610	3017	508
comp17207_c0_seq1	92.3384	1.29784	0.286169	5.75366e-06	0.000119813	Q9C5P7	SEC1A	AT1G02010	72.71	656	159	7	0	965	2565	673
comp30096_c0_seq2	1966.81	0.912448	0.201184	5.74958e-06	0.000119813	F4IJN8	F4IJN8	AT2G28930	64.16	413	133	1	3e-176	518	2437	415
comp63709_c0_seq1	122.812	-0.799794	0.17642	5.80218e-06	0.000120594	Q9M2W8	Y3990	At3g49900	44.1	449	202	9	2e-102	328	2307	517
comp47676_c0_seq1	172.088	2.28156	0.503252	5.79774e-06	0.000120594	Q9LZF1	Q9LZF1	AT5G03380	41.67	228	101	3	7e-27	112	1651	392
comp41055_c0_seq6	74.1069	3.05969	0.675172	5.85052e-06	0.000121484	Q9LIP3	C71BY	AT3G26330	40.98	327	170	7	1e-73	241	1208	500
comp18084_c0_seq1	2500.79	0.500637	0.110488	5.86686e-06	0.000121708	Q940H6	SRK2E	AT4G33950	76.39	305	71	1	1e-173	499	1692	362
comp52079_c0_seq1	1021.62	-0.895069	0.197569	5.88721e-06	0.000122015	Q94CH6	EXL3	AT1G75900	57.06	333	141	2	1e-135	401	1573	364
comp29541_c0_seq1	123.137	1.41001	0.311582	6.0305e-06	0.000124867	Q9LVZ8	LOR12	AT3G15810	62.44	213	79	1	2e-92	278	1029	220
comp86609_c0_seq1	12.1976	2.31103	0.511332	6.19505e-06	0.000128153	Q8LF21	DRP1C	AT1G14830	82.62	351	60	1	0	615	1052	614
comp51847_c0_seq1	1571.96	1.37348	0.303924	6.20848e-06	0.000128311	Q9LZP8	Q9LZP8	AT3G62420	49.65	143	63	4	9e-31	118	1785	146
comp56203_c0_seq1	93.4021	1.86414	0.412628	6.25079e-06	0.000129064
comp50051_c0_seq1	2652.21	0.941776	0.208613	6.34769e-06	0.000130941	Q5XET7	Q5XET7	AT4G28070	80.62	418	81	0	0	710	2306	473
comp30167_c0_seq1	1734.5	2.07655	0.460156	6.40067e-06	0.00013191
comp56413_c0_seq2	199.958	1.47991	0.32807	6.45346e-06	0.000132874
comp18845_c0_seq1	45.577	2.60897	0.578403	6.46317e-06	0.000132949	Q7X887	Q7X887	AT2G02060	68.85	61	19	0	5e-22	93.6	917	256
comp50209_c0_seq1	250.715	2.12719	0.471762	6.51247e-06	0.000133838
comp28938_c0_seq2	138.539	1.42834	0.31681	6.52808e-06	0.000134033	Q9FJ08	Q9FJ08	AT5G49320	58.9	219	80	3	1e-67	221	1492	257
comp63139_c0_seq1	46.2295	3.338	0.740619	6.57379e-06	0.000134846	Q8L9W3	ATL23	AT5G42200	54.21	107	42	3	4e-30	109	454	163
comp36816_c0_seq1	1724.64	1.15158	0.255649	6.65224e-06	0.000136327	Q9ZQ97	U73C4	AT2G36770	27.9	491	296	14	1e-52	191	2289	496
comp18327_c0_seq1	2826.34	2.4389	0.541694	6.72063e-06	0.00013753	O65390	APA1	AT1G11910	77.05	244	55	1	6e-134	398	1281	506
comp53649_c0_seq1	319.429	1.94695	0.432439	6.72343e-06	0.00013753	Q9M8L3	Q9M8L3	AT1G80450	41.06	151	67	6	3e-17	79.3	1137	177
comp43545_c0_seq1	176.933	2.04266	0.453872	6.77837e-06	0.000138525	F4HRB5	F4HRB5	AT1G45207	50.09	573	238	15	3e-114	361	2351	555
comp55920_c0_seq1	265.076	1.32547	0.294845	6.94172e-06	0.000141731	Q8VYX0	ILL6	AT1G44350	64.25	442	149	3	0	572	1868	464
comp59837_c0_seq1	50.365	3.23054	0.71875	6.96773e-06	0.00014213	Q9SH89	Q9SH89	AT2G37980	81.89	127	23	0	5e-63	205	384	638
comp47549_c0_seq14	117.951	1.77716	0.396295	7.31083e-06	0.00014899	Q9ZQ89	UPS2	AT2G03530	74.45	407	95	2	0	548	1879	398
comp45083_c1_seq1	268.837	-0.835552	0.186369	7.34931e-06	0.000149636	O80513	CCU41	AT2G44740	69.3	114	33	1	2e-49	176	3185	202
comp35632_c0_seq1	135.97	1.25088	0.279307	7.51611e-06	0.00015289	Q9SU79	PAO5	AT4G29720	57.9	544	185	11	0	580	2082	533
comp17578_c0_seq1	2637.68	1.34311	0.3001	7.62174e-06	0.000154896	Q56Y11	DDPS2	AT5G58770	56.55	267	105	1	1e-97	314	3126	310
comp41332_c0_seq2	68.4103	0.963049	0.215206	7.64065e-06	0.000155136
comp84218_c0_seq1	21.8794	1.61174	0.361224	8.12366e-06	0.000164791	B3H641	B3H641	AT4G21895	55.36	56	25	0	6e-13	68.9	1660	239
comp29939_c1_seq2	91.8887	1.40001	0.313802	8.14171e-06	0.000165005	Q02283	HAT5	AT3G01470	49.69	159	68	4	1e-38	145	2078	272
comp47000_c0_seq7	197.21	-0.538055	0.120617	8.16272e-06	0.000165278
comp22136_c0_seq1	16.3043	-1.44604	0.324308	8.23978e-06	0.000166685	Q9SX76	Q9SX76	AT1G47410	52.27	88	33	1	2e-15	72.8	856	189
comp17540_c0_seq1	5519.58	1.70141	0.381612	8.25404e-06	0.00016682	Q9FI36	Q9FI36	AT5G48020	77.59	357	77	1	0	582	1609	355
comp39318_c0_seq1	31.9498	1.42273	0.319442	8.43669e-06	0.000170355
comp62620_c0_seq1	190.467	-0.946289	0.212774	8.69224e-06	0.000175192	Q07970	ATK1	AT4G21270	62.25	808	280	7	0	955	2781	793
comp36651_c0_seq1	5559.4	0.7089	0.159395	8.69003e-06	0.000175192	Q9LPL4	SKP2A	AT1G21410	74.85	338	83	1	0	534	2821	360
comp45833_c0_seq7	83.3325	2.2505	0.506316	8.79477e-06	0.000177096	Q8L7U7	Q8L7U7	AT4G39670	65.87	208	66	1	2e-90	281	1730	229
comp18945_c0_seq2	1285.78	1.97198	0.443875	8.88579e-06	0.000178706	Q9SJ52	YLS9	AT2G35980	49.53	212	99	4	2e-59	197	1331	227
comp40161_c0_seq4	2002.13	3.67877	0.828081	8.89099e-06	0.000178706
comp55167_c0_seq1	206.678	3.01169	0.677968	8.90329e-06	0.00017879	Q9LMU2	Q9LMU2	AT1G17860	57.71	201	75	5	2e-72	229	1291	196
comp49912_c0_seq1	2745.7	1.26819	0.285769	9.08718e-06	0.000182316	O80632	MTP11	AT2G39450	83.68	386	61	2	0	597	2062	394
comp47676_c0_seq2	569.56	2.72837	0.615044	9.16236e-06	0.000183657	Q9FJH5	Q9FJH5	AT5G60800	50.86	175	85	1	2e-34	132	1771	283
comp41278_c1_seq1	224.769	3.14684	0.709976	9.32232e-06	0.000186693	Q9FZ21	G2OX6	AT1G02400	50.7	357	140	8	8e-114	343	1469	329
comp24269_c1_seq1	7585.06	-0.396861	0.0895656	9.38189e-06	0.000187715	Q9CAL2	CRK3	AT1G70530	40.76	552	293	13	5e-120	380	2413	646
comp58341_c0_seq1	371.836	1.84009	0.415631	9.54536e-06	0.000190638	Q9FG14	Q9FG14	AT5G06560	54.62	509	210	12	6e-159	471	1980	518
comp46076_c0_seq12	38.5276	1.93771	0.437666	9.53888e-06	0.000190638	Q93Z82	Q93Z82	AT1G31300	58.76	177	73	0	2e-67	220	1386	278
comp15369_c0_seq1	67.7574	0.887295	0.200529	9.65402e-06	0.000192633	Q9FXA4	PUB26	AT1G49780	57.53	405	164	5	6e-150	439	1459	421
comp43832_c1_seq5	1512.57	2.48766	0.562263	9.67251e-06	0.000192827	F4INJ6	F4INJ6	AT2G17550	36.13	905	416	24	3e-129	426	5029	779
comp32328_c0_seq3	10.8979	2.83747	0.641356	9.68135e-06	0.000192828	O64823	O64823	AT2G23790	69.12	136	39	2	4e-61	203	1152	336
comp42770_c0_seq1	554.947	0.579734	0.13122	9.95993e-06	0.000198003	Q9M325	IPCS1	AT3G54020	76.7	309	67	2	1e-173	497	1635	305
comp65320_c0_seq1	54.8244	-1.24795	0.282457	9.95345e-06	0.000198003	Q9SMN0	CXE12	AT3G48690	40	120	52	6	3e-16	72.8	345	324
comp32908_c0_seq1	199.028	1.25252	0.283521	9.97388e-06	0.000198003	Q9LY04	Q9LY04	AT3G56360	39.91	213	108	7	9e-39	142	1295	233
comp39031_c0_seq4	398.191	0.434051	0.0982534	9.97719e-06	0.000198003	Q6NQ97	Q6NQ97	AT2G15560	55.79	518	179	14	2e-171	527	4575	489
comp49981_c0_seq1	1716.34	1.23549	0.279717	1.00116e-05	0.000198507	Q9M0Z3	KEA3	AT4G04850	72.87	726	170	6	0	849	3359	776
comp42568_c0_seq4	3138.36	-0.42929	0.0971967	1.00214e-05	0.000198521	P57720	AROC	AT1G48850	87.38	206	26	0	5e-108	356	6832	436
comp55004_c0_seq1	364.333	1.93565	0.438443	1.01093e-05	0.000200082	Q9LYM2	Q9LYM2	AT3G56200	59.57	235	90	2	1e-68	226	1116	435
comp50938_c0_seq1	1926.53	0.631206	0.14303	1.01899e-05	0.000201496	Q9FHB7	Q9FHB7	AT5G52430	44.71	454	179	16	2e-76	254	2001	438
comp21490_c0_seq1	113.468	2.73818	0.621228	1.04475e-05	0.000206218
comp52092_c0_seq1	876.28	2.91823	0.662058	1.04416e-05	0.000206218	Q9LYG8	Q9LYG8	AT5G11620	41.46	246	101	6	8e-53	180	1268	273
comp53924_c0_seq1	321.383	-1.15858	0.262978	1.05482e-05	0.000208019	Q9C936	Q9C936	AT1G52820	38.85	260	144	6	3e-49	167	755	317
comp50539_c0_seq1	2701.23	2.75032	0.624352	1.05745e-05	0.00020835
comp50460_c0_seq1	933.318	1.59001	0.361053	1.06366e-05	0.000209386	Q9SYZ7	U496A	AT4G34320	76.22	370	85	2	7e-162	474	1967	374
comp45951_c0_seq5	15.322	2.10519	0.478407	1.08042e-05	0.000212495	Q8H101	Q8H101	AT1G10660	49.5	202	87	5	8e-73	190	1561	320
comp53038_c0_seq1	900.532	-0.364565	0.0828587	1.0833e-05	0.000212871	Q9FME3	TCP5	AT5G60970	79.17	96	14	2	3e-43	161	2334	360
comp42387_c0_seq4	1249.59	0.649701	0.147675	1.08486e-05	0.000212988	O82391	JOSL	AT2G29640	61.99	171	61	3	1e-53	191	2328	360
comp47652_c0_seq1	197.472	1.88604	0.428737	1.08726e-05	0.000213267	F4JEQ2	F4JEQ2	AT3G20530	73.16	231	60	2	9e-114	340	1085	386
comp36131_c0_seq2	64.8054	1.65465	0.376269	1.09492e-05	0.000214578	Q9STN3	SPT51	At4g08350	51.74	373	167	8	4e-112	361	1649	1041
comp42080_c0_seq3	525.465	1.24016	0.282219	1.11126e-05	0.000217586	Q9LXM2	CAF1I	AT3G44260	77.23	101	22	1	2e-51	167	431	280
comp33273_c0_seq4	1664.33	0.434697	0.0989418	1.1156e-05	0.000218243	O80611	O80611	AT2G02960	73.48	181	44	3	7e-67	220	1542	271
comp46379_c0_seq5	4260.64	1.0654	0.242683	1.13298e-05	0.000221445	Q07473	CB4A	AT5G01530	82.78	273	44	3	1e-144	442	3712	290
comp64960_c0_seq1	90.7036	1.22924	0.280059	1.13765e-05	0.000222161	Q93ZE3	Q93ZE3	AT1G26761	55.12	410	140	8	1e-139	418	1889	444
comp47385_c2_seq1	3712.56	0.70117	0.159788	1.14326e-05	0.000223058	Q8W576	Q8W576	AT1G61065	68.26	167	50	2	4e-71	230	1847	180
comp112491_c0_seq1	10.9994	1.88316	0.429721	1.17436e-05	0.000228922	Q9SD02	P2C47	AT3G51470	76.12	289	65	1	1e-134	391	1015	361
comp59225_c0_seq1	394.654	0.826572	0.188675	1.18172e-05	0.000230152	O48724	WEB1	AT2G26570	54.23	142	49	4	7e-38	148	1510	807
comp45006_c0_seq5	4985.38	-0.44465	0.101509	1.18459e-05	0.000230507	Q9FT81	TT8	AT4G09820	69.65	201	60	1	3e-92	307	3098	518
comp29946_c0_seq1	4821.51	0.908251	0.20742	1.19336e-05	0.000232008	P11035	NIA2	AT1G37130	78.89	521	105	5	0	845	3224	917
comp45710_c0_seq6	61.7662	1.53715	0.351093	1.19667e-05	0.000232445	Q9FIL6	Q9FIL6	AT5G58950	56.93	534	192	5	0	618	3186	525
comp38711_c0_seq2	19.1658	2.23161	0.510146	1.21742e-05	0.000236267	Q9SWG3	FAR1	AT4G15090	33.72	86	56	1	8e-14	59.3	963	827
comp43933_c0_seq1	19.4184	2.26034	0.516874	1.22492e-05	0.000237513	Q9LFJ8	U78D2	AT5G17050	48.69	382	194	2	2e-129	385	1278	460
comp49761_c0_seq1	3764.69	2.39086	0.546965	1.23596e-05	0.000239442	Q9ZQ98	U73C2	AT2G36760	56.24	489	206	4	0	578	2044	496
comp19463_c0_seq1	3703.42	1.57444	0.36033	1.24576e-05	0.000241129	F4ILY9	F4ILY9	AT2G42005	68.69	412	111	3	4e-178	522	2444	413
comp31721_c0_seq2	244.984	1.79671	0.411254	1.24901e-05	0.000241545	Q9LIP3	C71BY	AT3G26330	41.46	480	260	8	2e-100	317	1782	500
comp21812_c0_seq2	240.223	1.39524	0.319414	1.25318e-05	0.000242139	Q93ZM9	TIF9	AT5G13220	38.54	192	92	3	2e-31	119	1143	197
comp58813_c0_seq1	218.519	-1.68218	0.385247	1.26259e-05	0.000243743	F4IHS9	F4IHS9	AT2G28315	79.88	338	66	2	0	539	1371	342
comp41677_c0_seq3	1355.97	0.593518	0.136001	1.27654e-05	0.00024622	Q9C6B2	NRAM2	AT1G47240	77.29	458	101	1	0	735	2265	530
comp43806_c0_seq5	49.2234	1.0716	0.245716	1.29384e-05	0.000249336	Q94CC1	Q94CC1	AT5G27730	68.46	482	134	3	0	615	2162	472
comp30924_c0_seq1	1548.69	-0.80457	0.184534	1.30049e-05	0.000250398	Q9FIU1	Q9FIU1	AT5G54630	61.36	471	122	12	1e-172	510	2424	472
comp46426_c0_seq1	16997	1.01942	0.233891	1.30952e-05	0.000251917	Q501F8	WTR32	AT4G08300	60.68	351	134	2	8e-153	445	1560	373
comp17338_c0_seq1	49.8825	3.08349	0.708458	1.3466e-05	0.000258822	Q9FXA0	Q9FXA0	AT1G49740	71.39	332	95	0	2e-175	506	1859	359
comp39985_c0_seq4	16807.6	1.09196	0.251073	1.36639e-05	0.000262397	F4HX35	F4HX35	AT1G62040	85.25	122	18	0	4e-61	198	1291	133
comp30879_c0_seq2	71.9197	-1.35728	0.312115	1.3698e-05	0.000262823	Q9FH92	IX15L	AT5G67210	53.38	133	55	2	1e-39	139	521	317
comp16618_c1_seq1	57.4971	0.696078	0.160265	1.40356e-05	0.000268831	Q9FLT2	IPMKB	AT5G61760	60.21	284	108	2	3e-127	372	1122	300
comp33327_c1_seq1	193.195	1.76907	0.407303	1.4031e-05	0.000268831	F4KGY8	F4KGY8	AT5G17310	76.92	26	6	0	6e-16	48.1	3456	390
comp29229_c0_seq2	53.1902	-1.55192	0.357582	1.42454e-05	0.000272611
comp43546_c0_seq1	223.253	1.97957	0.456253	1.43293e-05	0.000273977	Q9FKS8	LHT1	AT5G40780	81.91	398	71	1	0	643	1545	446
comp57839_c0_seq1	212.469	2.1201	0.488993	1.45336e-05	0.000277643	Q9FYE2	PKS4	AT5G04190	31.62	427	147	18	1e-28	119	1908	406
comp45785_c0_seq17	191.873	1.18508	0.273369	1.45696e-05	0.000278089	F4JUN0	F4JUN0	AT4G14210	30	110	71	2	0.0002	45.1	2694	566
comp65278_c0_seq1	19.3697	3.01215	0.695413	1.48126e-05	0.000282481
comp19425_c0_seq1	244.076	1.1639	0.268847	1.4964e-05	0.000284711	F4I7W9	F4I7W9	AT1G40390	29.59	98	67	1	7e-10	48.9	2077	426
comp50228_c0_seq1	13626.3	1.6642	0.384416	1.49684e-05	0.000284711	Q9LVI9	Q9LVI9	AT3G17810	79.58	431	78	4	0	703	2064	426
comp51909_c0_seq1	2058.11	-0.94447	0.218153	1.4952e-05	0.000284711	O81755	PER48	At4g33870	53.42	73	34	0	2e-19	90.9	1667	404
comp51240_c0_seq1	2983.15	0.923019	0.213488	1.53565e-05	0.000291839	F4I5M8	F4I5M8	AT1G77280	58.59	780	265	12	0	863	2954	794
comp20780_c0_seq1	16.9639	2.1466	0.496957	1.56385e-05	0.000296943	Q9SKU1	CLC1	AT2G20760	74.29	140	36	0	7e-56	189	1165	338
comp41876_c0_seq3	2621.53	3.27746	0.758824	1.56642e-05	0.000297174	Q7Y220	Q7Y220	AT3G61680	52.72	681	247	13	0	597	3218	649
comp17945_c0_seq1	2713.31	1.50691	0.348999	1.57584e-05	0.000298702	Q9LR65	P2C01	AT1G03590	70	470	121	6	0	632	2303	462
comp39714_c0_seq2	18.391	2.03369	0.471203	1.58925e-05	0.000300985	Q9C522	ACLB1	AT3G06650	74.24	66	16	1	2e-31	94.4	919	608
comp53600_c0_seq1	712.005	3.21137	0.744446	1.60491e-05	0.000303689	Q9SA85	Q9SA85	AT1G30700	58.38	507	203	6	3e-175	511	1786	527
comp46225_c0_seq4	173.065	-0.982126	0.228036	1.65573e-05	0.000313036	C0LGE0	Y1765	AT1G07650	66.49	964	311	8	0	1272	3218	1014
comp48077_c0_seq2	3909.3	1.65403	0.384116	1.66186e-05	0.000313925	Q39030	KPK2	AT3G08720	66.16	331	98	5	2e-144	434	2081	471
comp44369_c0_seq3	44.9754	1.49773	0.347835	1.66332e-05	0.00031393	Q9FFZ1	PPH	AT5G13800	67.05	261	83	2	3e-111	355	2828	484
comp16971_c0_seq1	29.1726	1.61032	0.374409	1.70052e-05	0.000320676	Q9FFZ0	Q9FFZ0	AT5G13810	40.52	153	73	5	2e-20	87.8	691	274
comp34968_c1_seq1	110.892	0.9341	0.217219	1.70592e-05	0.000321419	Q9FL28	FLS2	AT5G46330	55.57	808	349	8	0	785	3247	1173
comp48561_c0_seq8	333.988	1.35606	0.315399	1.71175e-05	0.000322241	Q9ZVC3	Q9ZVC3	AT2G41380	56.48	216	89	2	1e-79	254	1689	269
comp36371_c0_seq1	11.5473	2.45847	0.571834	1.71361e-05	0.000322313	P0C041	ATL53	AT4G17905	40.37	109	52	4	1e-13	69.3	811	310
comp29229_c0_seq1	384.627	-1.48473	0.345384	1.71735e-05	0.000322742
comp34023_c0_seq1	4971.61	-0.410708	0.0955578	1.72343e-05	0.000323608
comp28105_c0_seq2	10.1521	2.24933	0.523835	1.75507e-05	0.000329268	Q9LXF8	Q9LXF8	AT5G15240	59.6	349	137	4	2e-134	395	1162	423
comp36377_c1_seq3	69.4714	1.52871	0.356075	1.76098e-05	0.000330094	Q9T070	COX6A	AT4G37830	58.43	89	34	1	5e-22	89.4	834	102
comp37453_c0_seq1	258.317	-0.895107	0.208524	1.7661e-05	0.000330771	O81016	AB32G	AT2G26910	71.55	1132	318	3	0	1633	4540	1420
comp50476_c0_seq1	1600.63	1.84213	0.42941	1.78744e-05	0.000334468
comp39857_c0_seq2	518.753	1.69242	0.394529	1.78889e-05	0.000334468	Q9T023	Q9T023	AT4G39140	44.27	445	212	13	4e-89	294	2887	429
comp48747_c0_seq5	242.392	0.969255	0.226074	1.80828e-05	0.000337519	Q9C8L4	ETHE1	AT1G53580	74.47	188	40	2	8e-90	280	1534	294
comp48204_c0_seq1	3798.49	1.051	0.245134	1.80734e-05	0.000337519	Q9XIB3	Q9XIB3	AT1G49470	49.16	297	138	5	3e-81	259	1595	302
comp33372_c0_seq1	56.3055	-0.863525	0.201461	1.81666e-05	0.000338796
comp51433_c0_seq1	735.838	-0.62497	0.145821	1.82021e-05	0.000339171	Q9SJU4	ALFC1	AT2G21330	88.24	187	22	0	6e-120	353	896	399
comp45245_c0_seq1	102.804	3.0978	0.722904	1.82563e-05	0.000339892	Q9FPR6	ARR17	AT3G56380	74.63	134	34	0	1e-56	183	946	153
comp15662_c0_seq1	33.5421	1.71176	0.399783	1.85449e-05	0.000344973	Q9FMG1	MCA3	AT5G64240	53.89	193	83	3	3e-53	180	840	362
comp26284_c0_seq1	10.5674	2.65648	0.620548	1.86166e-05	0.000346014	Q941R4	GONS1	AT2G13650	57.14	42	11	2	3e-06	45.4	446	333
comp51248_c0_seq1	1652.44	1.64748	0.384986	1.87469e-05	0.00034814	O48828	O48828	AT2G17880	54.55	99	37	2	7e-26	103	1258	160
comp19776_c0_seq1	189.133	1.00255	0.234408	1.89475e-05	0.00035157	O82730	MGDG2	AT5G20410	78.9	109	23	0	8e-46	155	331	468
comp51221_c0_seq1	826.451	1.18602	0.277391	1.90592e-05	0.000353343	F4HW02	GAT1	AT1G08230	68.42	437	136	1	0	570	1952	451
comp55484_c0_seq1	1375.53	0.649074	0.151829	1.91111e-05	0.000354007	O23617	TPS5	AT4G17770	78.42	862	178	3	0	1416	3146	862
comp37503_c0_seq2	63.0786	-0.743511	0.173963	1.92023e-05	0.000355396	Q6NKR8	Q6NKR8	AT3G14170	50.67	521	222	10	4e-135	408	1845	505
comp30619_c0_seq1	1705.99	0.55692	0.130426	1.95464e-05	0.00036146	Q9FGR9	CEP1	AT5G50260	73.8	187	49	0	2e-99	299	831	361
comp28363_c1_seq2	168.802	3.04311	0.71295	1.96935e-05	0.000363874	Q8L7B4	Q8L7B4	AT5G08250	74.05	131	32	1	5e-64	213	939	488
comp29532_c0_seq1	1043.06	1.7356	0.406666	1.97342e-05	0.000364319	Q9SFU3	PPA15	AT3G07130	76	500	117	1	0	814	2821	532
comp40408_c1_seq2	97.1595	2.2218	0.520631	1.97671e-05	0.000364622	Q9SCV9	BGAL3	AT4G36360	73.57	541	142	1	0	875	3075	856
comp41943_c0_seq1	191.381	0.844749	0.198055	1.99697e-05	0.000368049	Q9ZU77	GGPP7	AT2G18620	57.5	200	76	3	2e-69	231	1808	347
comp53013_c0_seq1	417.472	1.48786	0.348954	2.0101e-05	0.000370158	Q9FLC9	Q9FLC9	AT5G05250	44.44	153	68	4	5e-31	119	1061	239
comp19262_c0_seq2	96.1474	2.15345	0.505126	2.01527e-05	0.000370799	Q9SWG0	IVD	AT3G45300	83.66	361	55	1	0	605	2191	409
comp54893_c0_seq1	850.168	-0.72695	0.170556	2.02391e-05	0.000372077	O82383	U71D1	AT2G29730	38.95	267	146	6	3e-51	186	2211	467
comp50566_c0_seq1	2051.22	1.50013	0.352095	2.03907e-05	0.000374551	F4IJ77	F4IJ77	AT2G46620	60.38	472	170	7	0	531	1974	491
comp31383_c0_seq3	220.814	1.63236	0.383222	2.04817e-05	0.000375909	Q9LSB1	GUX1	AT3G18660	57.55	384	137	6	6e-138	416	1494	659
comp47291_c0_seq1	887.779	-0.751592	0.176516	2.0633e-05	0.000377929	P92942	CLCB	AT3G27170	80.34	763	150	0	0	1087	3189	780
comp50084_c0_seq1	50366.4	-0.312738	0.0734493	2.06382e-05	0.000377929	B9DHQ0	TBA5		97.87	423	9	0	0	803	1917	450
comp46330_c0_seq5	41.6361	1.48813	0.349506	2.06434e-05	0.000377929	Q94AM5	Q94AM5	AT1G73480	47.58	227	104	6	4e-40	152	1462	463
comp18387_c0_seq1	6594.93	-0.519425	0.122104	2.10015e-05	0.000384165	Q94AP3	WAT1	AT1G75500	73.74	396	87	6	0	547	1667	389
comp54565_c0_seq1	1106.71	1.64348	0.386469	2.11341e-05	0.00038625	Q8W4B5	Q8W4B5	AT1G09970	58.41	969	383	11	0	995	3429	976
comp40148_c0_seq1	1389.75	0.864317	0.203255	2.11507e-05	0.00038625	O64823	O64823	AT2G23790	66.67	135	43	2	2e-57	201	2316	336
comp40385_c0_seq1	8002.55	0.912156	0.214563	2.12605e-05	0.000387934	Q9LVA4	Q9LVA4	AT5G62350	61.11	162	62	1	2e-64	205	923	202
comp49524_c0_seq1	6768.23	0.323515	0.0761623	2.15968e-05	0.000393744	Q9FFE9	AAE6	AT5G16340	68.75	544	160	5	0	790	2171	550
comp49782_c0_seq1	4606.41	-0.649337	0.152915	2.17231e-05	0.000395718	Q9LFA2	KIPK	AT3G52890	64.81	557	146	10	0	719	3647	934
comp33538_c0_seq1	3134.69	2.49961	0.588745	2.17951e-05	0.0003967	Q93ZB9	FACR3	AT4G33790	60.08	491	194	2	0	604	1947	493
comp43687_c0_seq2	10.2718	2.16	0.508814	2.18438e-05	0.000397257
comp47309_c0_seq1	42.6387	3.28191	0.773392	2.20029e-05	0.000399745	Q9M0B3	Q9M0B3	AT4G30470	56.98	351	101	4	2e-119	359	1686	303
comp49936_c0_seq1	2095.7	0.970635	0.228741	2.2017e-05	0.000399745	Q8LDU4	RCCR	AT4G37000	50.18	273	131	2	3e-91	283	1359	319
comp39408_c1_seq1	2924.63	0.868055	0.204668	2.22246e-05	0.000403181	Q9SJY5	PUMP5	AT2G22500	73.37	323	74	3	3e-139	416	2172	313
comp44403_c0_seq2	556.98	2.632	0.620697	2.23126e-05	0.00040421	Q9LQL2	PTR14	AT1G32450	71.67	593	154	5	0	850	2261	614
comp50265_c0_seq1	2906.56	0.875807	0.206542	2.23183e-05	0.00040421	P46604	HAT22	AT4G37790	55.48	283	97	5	6e-85	264	1262	278
comp68385_c0_seq1	32.347	1.49917	0.353565	2.23365e-05	0.00040421	Q9XI99	Q9XI99	AT1G49320	46.75	246	122	3	2e-78	244	967	280
comp24221_c1_seq1	12.0598	2.31391	0.54575	2.23646e-05	0.000404385	Q9M1L7	Q9M1L7	AT3G42880	62.26	106	40	0	2e-41	144	319	633
comp30167_c0_seq2	2474.07	1.74246	0.411355	2.2762e-05	0.000411233	O65687	O65687	AT4G34630	58.54	41	14	2	0.0001	41.6	562	199
comp48365_c1_seq21	3760.68	-0.717584	0.169465	2.29161e-05	0.000413676	Q9SGZ8	Q9SGZ8	AT1G78020	45.67	127	48	3	7e-27	106	1375	162
comp17872_c0_seq1	2073.25	0.429368	0.101496	2.33268e-05	0.000420744	O82355	LEA2R	AT2G46140	58.78	148	61	0	4e-56	184	1119	166
comp54293_c0_seq1	359.539	0.668265	0.158008	2.3441e-05	0.000422129	Q9LZC0	Q9LZC0	AT5G03890	38.38	185	81	7	8e-24	96.7	838	179
comp39626_c0_seq2	252.068	0.37504	0.0886765	2.3442e-05	0.000422129	Q9SXC4	IRX9H	AT1G27600	41.78	359	160	7	3e-80	261	1771	394
comp60171_c0_seq1	71.462	1.40515	0.332672	2.40198e-05	0.000432179	Q9M9A2	Q9M9A2	AT1G49000	40.79	152	63	3	2e-25	100	769	156
comp34505_c1_seq1	11257.5	0.682901	0.161725	2.41488e-05	0.000434146	Q39231	SUC2	AT1G22710	64.89	507	171	2	0	625	2274	512
comp49891_c0_seq1	1461.06	2.68473	0.635848	2.41845e-05	0.000434431	F4J864	F4J864	AT3G52970	46.02	465	240	8	8e-139	418	1859	516
comp18787_c0_seq1	89.3996	-1.15006	0.27262	2.459e-05	0.000441355	Q9LID5	DIR7	AT3G13650	53.37	163	71	2	8e-54	177	923	186
comp40311_c0_seq2	415.15	1.02546	0.243194	2.47974e-05	0.000444714	Q9SFB0	FRD3	AT3G08040	63.5	537	175	5	0	593	2324	526
comp17580_c0_seq1	2388.22	0.367803	0.087231	2.48199e-05	0.000444754	Q7X911	SAC6	AT5G66020	73.56	590	155	1	0	955	2459	593
comp26204_c0_seq1	1889.84	-0.542593	0.128713	2.49209e-05	0.000446199	Q0WQB7	Q0WQB7	AT2G25800	71.92	1008	245	9	0	1390	3479	987
comp56194_c0_seq1	302.632	-0.949396	0.225254	2.50014e-05	0.000447277	Q9LIS3	GAE6	AT3G23820	74.84	306	70	1	1e-147	429	1105	460
comp18803_c0_seq1	3753.36	1.5555	0.369103	2.50595e-05	0.000447951	Q9LMJ7	Q9LMJ7	AT1G07040	70.49	305	90	0	3e-157	460	1809	371
comp33633_c0_seq1	25.7983	-1.44539	0.343227	2.54031e-05	0.000453724	F4HYK7	F4HYK7	AT1G54820	48.82	211	80	7	6e-48	170	1042	458
comp55885_c0_seq1	24.3337	2.5021	0.594574	2.57391e-05	0.000459351	Q9LPK5	CML44	AT1G21550	47.33	150	74	4	3e-31	117	1049	155
comp48792_c0_seq1	8300.54	0.358502	0.0852147	2.58733e-05	0.000461371	Q8L7A0	Q8L7A0	AT2G25737	70.78	462	127	4	0	537	2291	476
comp59215_c0_seq1	229.809	1.30143	0.309496	2.6109e-05	0.000465198	Q94C59	PATL4	AT1G30690	45.57	327	167	6	7e-92	296	1727	540
comp29585_c0_seq1	413.326	-0.748396	0.178054	2.63166e-05	0.000468516	Q9SMM9	CXE13	AT3G48700	40.41	339	166	12	2e-71	232	1326	329
comp112333_c0_seq1	10.0225	1.87626	0.446435	2.63672e-05	0.000469036	C0LGP4	Y3475	AT3G47570	39.12	363	195	6	2e-71	242	1144	1010
comp34481_c1_seq1	929.473	0.874876	0.208189	2.64192e-05	0.000469582	Q9SN83	Q9SN83	AT3G47550	58.33	276	97	5	5e-76	246	1669	288
comp19035_c0_seq1	48.0093	1.62741	0.387366	2.65498e-05	0.000471522	Q9STS0	Q9STS0	AT3G48180	48.78	82	37	1	4e-16	72	709	77
comp54757_c0_seq1	419.862	2.34717	0.558863	2.67025e-05	0.00047385	Q9C6M2	LHTL6	AT1G25530	76.42	424	100	0	0	635	1732	440
comp61544_c0_seq1	80.8471	1.30017	0.309641	2.68141e-05	0.000475446	Q8RXV2	Q8RXV2	AT3G61770	71.86	199	55	1	1e-91	285	1584	284
comp18179_c0_seq1	293.77	1.18584	0.282954	2.77836e-05	0.000492241	Q9C8Y1	CML23	AT1G66400	56.83	139	58	1	3e-48	160	862	157
comp46615_c0_seq4	33.4592	2.47943	0.591783	2.79244e-05	0.000494335	F4I7U9	F4I7U9	AT1G31040	63.83	235	74	6	2e-78	247	1309	243
comp36894_c0_seq1	370.693	1.76863	0.422425	2.82867e-05	0.000500347	Q9FJJ3	SRO5	At5g62520	45.13	277	138	5	1e-69	232	1948	309
comp61842_c0_seq1	146.198	0.95653	0.228547	2.84839e-05	0.000503399	F4JQZ3	REN1	AT4G24580	44.97	318	146	8	9e-56	204	1984	920
comp47309_c0_seq10	395.51	3.49628	0.835412	2.85051e-05	0.000503399	Q9M0B3	Q9M0B3	AT4G30470	64.92	305	101	4	1e-126	375	1542	303
comp59596_c0_seq1	96.1106	2.82726	0.675692	2.86124e-05	0.000504888	Q8LEE7	AOX3	AT1G32350	68.35	316	85	3	3e-153	444	1535	318
comp19462_c1_seq1	172.005	0.870493	0.208099	2.87585e-05	0.00050706	Q9FLG3	Q9FLG3	AT5G64550	44.77	239	102	7	4e-32	129	1257	634
comp18160_c0_seq1	2296.68	1.568	0.375015	2.90019e-05	0.00051094	Q9SIJ8	Q9SIJ8	AT2G21620	76.27	177	42	0	3e-85	262	1280	187
comp38423_c0_seq1	480.306	2.94121	0.704099	2.95035e-05	0.000519362	Q9LXD9	PME51	AT5G09760	66.27	507	167	1	0	711	2203	551
comp57330_c0_seq1	127.887	1.00096	0.239731	2.97518e-05	0.000523313	Q9FLS0	FB253	AT5G07610	34.62	104	64	2	5e-11	62.4	767	420
comp47414_c2_seq3	300.455	2.06867	0.495828	3.01746e-05	0.000530324	Q9ZQ23	FLA3	AT2G24450	44.91	167	90	1	4e-44	156	1106	280
comp55388_c0_seq1	248.067	0.621267	0.148987	3.04664e-05	0.000535025	Q9LXU4	Q9LXU4	AT5G12950	62.59	139	47	3	5e-45	166	1074	861
comp47385_c1_seq3	28.5531	1.55381	0.373118	3.12186e-05	0.000547797	Q66WT5	SGR2	AT4G11910	69.61	102	27	1	3e-39	140	778	271
comp20724_c0_seq1	498.711	1.34332	0.322823	3.16644e-05	0.000555176	Q9ZPX9	KIC	AT2G46600	70.25	121	30	1	8e-53	175	1143	135
comp46680_c1_seq1	10.3066	1.4048	0.338084	3.25049e-05	0.000569004	F4HZF0	F4HZF0	AT1G09170	62.94	143	15	1	9e-50	172	447	1010
comp50299_c0_seq1	39484.3	0.653704	0.157321	3.2496e-05	0.000569004	P19456	PMA2	AT4G30190	88.81	947	105	1	0	1595	3587	948
comp48538_c0_seq3	19.4505	2.90123	0.698541	3.27749e-05	0.000573274	Q02972	CADH8	AT4G37990	70.13	231	68	1	5e-88	273	1092	359
comp52956_c0_seq1	1074.42	0.932583	0.224629	3.30072e-05	0.000576851	Q9ZUS1	WTR13	AT2G37460	62.43	378	129	4	5e-160	466	1699	380
comp49838_c0_seq1	764.323	-0.372704	0.0897761	3.3032e-05	0.000576851	O82499	IF1C	AT4G11175	71.64	67	19	0	5e-28	108	1194	141
comp49628_c0_seq1	4452.44	-0.487636	0.117506	3.32649e-05	0.000580458	Q9LQQ3	Q9LQQ3	AT1G07750	81.18	356	67	0	0	561	1572	356
comp32724_c0_seq1	61.863	-1.21758	0.293656	3.37904e-05	0.00058916	Q6NMK1	GXM1	AT1G09610	77.35	234	48	2	4e-137	395	1071	282
comp51194_c0_seq1	1482.96	-0.66888	0.161359	3.39394e-05	0.000591289	Q9LP48	Q9LP48	AT1G29195	56.61	189	67	2	6e-39	142	1539	193
comp48747_c0_seq1	5466.6	0.738001	0.178071	3.40685e-05	0.000593066	Q9C8L4	ETHE1	AT1G53580	78.31	272	51	2	3e-149	435	1731	294
comp41802_c0_seq1	82.2498	1.44545	0.348861	3.42256e-05	0.00059533	Q9LUN9	Q9LUN9	AT3G17580	59.15	71	26	1	6e-22	86.7	507	80
comp18531_c0_seq1	73.3793	-1.22672	0.296106	3.43044e-05	0.00059623	Q9SAR0	1A16	AT4G11280	77.78	162	36	0	2e-91	278	487	495
comp56731_c0_seq1	117.92	2.78533	0.672782	3.47275e-05	0.000603105	Q9LYN8	EXS	AT5G07280	64.53	203	69	2	6e-85	280	1041	1192
comp45530_c0_seq3	752.094	0.345094	0.0833624	3.47781e-05	0.000603507	F4HP06	F4HP06	AT1G12990	77.12	389	85	1	0	649	2015	392
comp47385_c1_seq15	557.451	2.747	0.663928	3.51117e-05	0.000607856	Q9LIP6	C71BV	AT3G26300	46.86	493	250	6	1e-148	443	1846	500
comp51075_c0_seq1	16516.9	-0.598798	0.144718	3.50815e-05	0.000607856	Q9SA06	Q9SA06	AT1G31130	58.44	320	128	4	1e-91	296	2694	321
comp45252_c0_seq1	588.859	0.682089	0.164852	3.50997e-05	0.000607856	Q43314	DHE1	AT5G18170	88.92	343	38	0	0	645	1411	411
comp41721_c1_seq1	18.2088	-1.25656	0.303719	3.51476e-05	0.000607999
comp54719_c0_seq1	162.952	2.516	0.608716	3.57606e-05	0.000618115
comp30312_c0_seq3	108.309	1.55201	0.375616	3.59767e-05	0.000621362	Q9ZUF7	LOR6	AT2G05910	60.26	156	58	1	1e-50	174	1519	191
comp26822_c0_seq1	15.1352	1.72301	0.417159	3.62227e-05	0.000625118	Q9SCW1	BGAL1	AT3G13750	65.79	152	51	1	2e-65	221	860	847
comp34956_c0_seq1	13.6226	1.83013	0.443259	3.6466e-05	0.000628824	Q6J9S1	RA211	AT5G19790	86.84	76	10	0	9e-32	117	505	253
comp48161_c0_seq6	96.8458	1.11926	0.27127	3.69136e-05	0.000636043	Q9SQQ9	Q9SQQ9	AT3G04030	52.16	416	169	7	3e-126	385	2208	394
comp21002_c0_seq1	491.721	-0.493109	0.119533	3.70251e-05	0.000637464	Q9LF61	XPT	AT5G17630	67.97	409	114	6	1e-178	516	1842	417
comp52619_c0_seq1	3117.72	-0.932559	0.226182	3.73885e-05	0.000643216	O64586	O64586	AT2G34700	45.59	136	61	4	8e-29	112	1368	175
comp30188_c0_seq1	2305.03	-0.509294	0.123576	3.76733e-05	0.000647609	Q8H1E4	RAP24	AT1G78080	45.1	357	133	9	6e-52	184	1963	334
comp48441_c3_seq2	2821.08	0.84161	0.204279	3.79029e-05	0.000651047	Q9LUM0	FAB1B	AT3G14270	58.63	510	172	11	2e-150	494	3202	1791
comp36955_c0_seq2	27.6843	2.35721	0.572549	3.83766e-05	0.000657779	Q8L9J7	SWET1	AT1G21460	65.27	167	55	1	2e-60	187	1321	247
comp19248_c0_seq1	272.304	-0.696859	0.169262	3.83765e-05	0.000657779	Q9SLM8	Q9SLM8	AT2G43880	61.96	368	136	2	4e-168	483	1393	394
comp46613_c1_seq13	60.3747	1.67701	0.407338	3.83847e-05	0.000657779	O48587	O48587	AT5G44730	75.78	256	60	2	2e-145	423	1629	255
comp48453_c1_seq61	239.175	2.37971	0.578195	3.85916e-05	0.00066081	F4JT13	F4JT13	AT4G13400	74.62	130	33	0	5e-59	208	3172	357
comp30957_c0_seq2	459.247	0.65767	0.15981	3.86653e-05	0.000661556	Q8L7M7	Q8L7M7	AT1G17820	40.42	851	393	21	1e-153	477	2816	803
comp99532_c0_seq1	909.708	1.06786	0.259957	3.9938e-05	0.000682801	Q9C5L3	GLPT1	AT3G47420	67.17	265	77	3	2e-115	345	777	523
comp82523_c0_seq1	10.9674	2.31059	0.563063	4.06768e-05	0.00069489
comp54679_c0_seq1	632.37	0.433625	0.105745	4.11963e-05	0.000703217	Q9ZQ85	Q9ZQ85	AT2G03500	50	390	141	10	1e-91	294	1941	432
comp49099_c2_seq3	63.3554	-1.55997	0.380455	4.12655e-05	0.000703308	Q9M0F0	Q9M0F0	AT4G29310	66.82	425	131	6	0	529	1810	424
comp42077_c0_seq3	4163.04	1.19356	0.291093	4.12656e-05	0.000703308	Q9SZG0	Q9SZG0	AT4G37680	76.62	402	69	4	0	632	1876	385
comp27206_c0_seq1	11.486	2.239	0.546396	4.17173e-05	0.000710455	A0MFL4	LOR17	AT5G41590	45.36	194	89	6	8e-44	150	773	221
comp45746_c2_seq1	146.398	0.871874	0.212946	4.23376e-05	0.00072046	Q8LFP9	Q8LFP9	AT1G67080	68.05	169	54	0	4e-78	257	3164	220
comp37475_c0_seq1	274.001	1.64979	0.40297	4.23852e-05	0.000720712	Q9C8R6	Q9C8R6	AT1G30050	50.93	322	103	10	1e-63	211	1120	389
comp19558_c0_seq1	69.1578	3.12175	0.762586	4.2466e-05	0.000721528	Q9LSQ4	GH36	AT5G54510	74.36	156	37	1	2e-74	238	536	612
comp40170_c0_seq1	12.6629	2.17282	0.530878	4.26046e-05	0.000723323
comp47024_c1_seq2	5901.02	1.23149	0.300922	4.2696e-05	0.000724315	Q38879	TRXH2	AT5G39950	50.38	133	65	1	1e-34	126	1066	133
comp56294_c0_seq1	598.231	1.72954	0.422656	4.27521e-05	0.000724707	Q9LVV0	Q9LVV0	AT5G53020	41.61	793	363	20	1e-138	438	3178	720
comp43551_c0_seq1	123.155	0.775948	0.189636	4.28081e-05	0.000725097	P92934	AAP6	AT5G49630	80.92	262	50	0	2e-129	399	2440	481
comp53546_c0_seq1	300.181	2.64238	0.6462	4.33029e-05	0.000732914	Q9LQL2	PTR14	AT1G32450	71	231	58	3	2e-117	351	670	614
comp29939_c1_seq1	304.752	1.30806	0.319996	4.35591e-05	0.000736682	Q02283	HAT5	AT3G01470	43.83	235	103	9	4e-45	162	1641	272
comp48499_c0_seq1	55.1053	-1.10369	0.270258	4.43002e-05	0.000748638	Q9C6K9	Q9C6K9	AT1G25390	48.12	559	252	10	6e-146	441	1877	629
comp49893_c0_seq1	1399.43	1.02788	0.251731	4.44142e-05	0.000749989	Q9LYM2	Q9LYM2	AT3G56200	62.62	428	154	3	3e-149	442	1847	435
comp54086_c0_seq1	326.682	0.531066	0.130078	4.45228e-05	0.000751246
comp48930_c0_seq15	421.307	1.73899	0.426237	4.50604e-05	0.000759734
comp55302_c0_seq1	340.065	-0.834503	0.204604	4.53026e-05	0.00076323	Q9ASZ6	Q9ASZ6	AT4G35320	48.68	76	39	0	1e-22	94	1186	147
comp51228_c0_seq1	4958.37	1.34851	0.330645	4.53444e-05	0.000763349	O48782	HMOX1	At2g26670	69.15	282	82	3	1e-135	396	1395	282
comp34530_c0_seq1	69.9898	1.68509	0.413291	4.55746e-05	0.000766637	Q9CAW9	Q9CAW9	AT3G11590	42.92	636	252	17	9e-118	375	2650	622
comp53508_c0_seq1	620.303	0.85257	0.209137	4.56974e-05	0.000768115	B9DG97	B9DG97	AT1G24350	83.72	129	21	0	3e-74	233	1246	168
comp41055_c0_seq4	17.6105	2.9608	0.726929	4.64059e-05	0.000778847	F4JT00	F4JT00	AT4G13310	38.92	185	107	3	2e-39	142	678	390
comp30163_c0_seq1	431.745	1.40867	0.345852	4.64068e-05	0.000778847	F4HXL0	F4HXL0	AT1G02660	64.1	454	133	6	6e-173	526	3031	713
comp28966_c0_seq2	1837.9	1.09136	0.268129	4.69569e-05	0.000787479	Q9LTG0	BCH2	AT5G52570	71.38	290	77	3	1e-128	382	1623	303
comp30636_c0_seq2	2460.95	1.65173	0.405955	4.72642e-05	0.000792027	Q0WQH3	Q0WQH3	AT1G27100	52.79	519	215	8	2e-160	478	2222	519
comp47299_c0_seq7	2647.95	2.465	0.606423	4.80702e-05	0.000804292	Q9FM29	Q9FM29	AT5G40690	44.95	218	81	6	2e-44	159	2076	210
comp42353_c0_seq1	40.9727	2.22109	0.546434	4.80957e-05	0.000804292	Q9FLR0	Q9FLR0	AT5G07710	39.85	261	139	6	4e-46	164	894	468
comp54577_c0_seq1	628.424	0.668759	0.164531	4.8106e-05	0.000804292	Q84VV3	Q84VV3	AT5G20120	60.11	178	70	1	2e-61	203	1595	188
comp47840_c0_seq2	10308.4	-0.729911	0.179595	4.81984e-05	0.000805226	Q8LER3	XTH7	AT4G37800	79.5	278	56	1	1e-166	477	1543	293
comp57524_c0_seq1	131.385	1.95361	0.480752	4.83111e-05	0.000806494	P49598	P2C37	AT3G11410	36.57	134	63	4	6e-09	54.3	551	399
comp45351_c0_seq1	45.3384	-0.924598	0.227652	4.87679e-05	0.000813501	Q9XEF2	Q9XEF2	AT2G40230	62.36	441	149	7	0	524	1489	433
comp27018_c0_seq1	13.4338	-1.57176	0.387079	4.89571e-05	0.000816039	P0DKC6	HSD1B		50.36	276	135	2	3e-94	287	941	349
comp17956_c0_seq2	35.6689	-1.0891	0.268411	4.95872e-05	0.000825914	Q93ZH7	Q93ZH7	AT5G03040	54	250	103	3	3e-46	168	1397	461
comp29827_c0_seq2	2883.82	1.10465	0.272345	4.9906e-05	0.000830594	F4I8E9	F4I8E9	AT1G71110	59.38	517	197	6	0	582	2420	557
comp48964_c1_seq2	97.7099	1.49561	0.368925	5.03589e-05	0.000837498
comp50902_c0_seq1	2280.54	0.938837	0.231685	5.0737e-05	0.000843147	O82225	O82225	AT2G23970	51.42	247	116	1	4e-90	277	1301	251
comp57181_c0_seq1	200.258	-1.05291	0.259861	5.08242e-05	0.000843958	Q8RX60	Q8RX60	AT1G79720	62.12	433	158	3	0	531	1772	484
comp34227_c0_seq2	107.901	0.785545	0.193944	5.11356e-05	0.000848488	Q9LNQ4	ALA4	AT1G17500	67.21	183	57	3	2e-74	250	985	1216
comp42910_c0_seq2	79.1056	1.46746	0.362617	5.19059e-05	0.00086062	Q1PF03	Q1PF03	AT2G24370	51.72	524	217	10	2e-124	386	1570	788
comp68246_c0_seq1	74.3825	2.14973	0.531413	5.22557e-05	0.000865765	F4J394	F4J394	AT3G51150	51.89	185	89	0	2e-61	220	1732	1054
comp30312_c0_seq4	20.8789	2.05849	0.508991	5.24874e-05	0.000868949	Q9ZUF7	LOR6	AT2G05910	49.23	130	56	2	2e-36	131	916	191
comp60840_c0_seq1	150.437	1.53793	0.380732	5.35863e-05	0.000886474	P92519	M810	ATMG00810	51.38	218	103	2	2e-70	229	1681	240
comp21195_c0_seq1	1963.62	-0.321049	0.0794971	5.37933e-05	0.000889228	F4JFJ3	F4JFJ3	AT3G02060	82.52	755	127	3	0	1229	3144	823
comp49577_c0_seq1	1870.42	1.1262	0.278953	5.40885e-05	0.000893436	Q9M9C9	Q9M9C9	AT1G68440	28.88	329	183	10	1e-22	98.2	1389	306
comp21778_c0_seq1	377.691	0.752101	0.186397	5.46177e-05	0.0009015	Q9FZK1	FBX6	AT1G27340	65.88	469	142	6	0	607	1802	467
comp84649_c0_seq1	11.8603	1.46847	0.364145	5.51537e-05	0.00090917	Q8RUI1	Q8RUI1	AT2G25735	43.75	48	24	1	5e-05	41.2	586	119
comp42473_c0_seq6	48.459	2.22202	0.55104	5.52066e-05	0.00090917	Q0WW43	Q0WW43	AT5G39520	40.82	98	57	1	1e-12	66.2	902	230
comp47310_c0_seq1	2528.44	1.11955	0.277635	5.51995e-05	0.00090917	P32826	SCP49	AT3G10410	63.55	214	73	3	6e-89	279	965	516
comp18900_c0_seq1	706.785	-0.351311	0.0871314	5.53129e-05	0.000910238	Q8VYY8	Q8VYY8	AT2G43630	46.15	182	87	2	5e-41	149	1378	274
comp40133_c0_seq2	1255.76	-0.590295	0.146463	5.56997e-05	0.000915918	Q940N7	Q940N7	AT4G05150	45.28	466	164	21	2e-69	236	1874	477
comp49764_c0_seq1	1110.04	1.63272	0.405207	5.59345e-05	0.000919092	Q9LU58	Q9LU58	AT5G51160	33.69	377	239	5	5e-46	170	1790	442
comp72945_c0_seq1	24.3291	2.71387	0.674136	5.6807e-05	0.000932033	Q9LFR7	CXE17	AT5G16080	57.28	323	131	5	2e-121	360	1269	344
comp49963_c0_seq1	3371.58	1.03027	0.255918	5.6785e-05	0.000932033	Q9ASW8	Q9ASW8	AT1G54460	50.23	219	89	3	9e-51	181	2018	338
comp43093_c0_seq1	132.776	-0.789693	0.196507	5.85316e-05	0.000959613	O64794	O64794	AT1G67510	65.68	405	127	3	4e-177	521	1653	719
comp14945_c0_seq1	150.114	-0.550777	0.137137	5.91263e-05	0.00096864	Q6NM73	CRR3	AT1G04520	65.96	282	85	4	2e-102	312	1468	307
comp59056_c0_seq1	246.823	-1.5512	0.38647	5.97572e-05	0.000978246	Q9LFW3	COBL4	AT5G15630	84.1	390	62	0	0	717	1732	431
comp54181_c0_seq1	1434.83	1.2705	0.316766	6.05017e-05	0.000989223	O82318	Y2579	AT2G25790	51.49	942	424	15	0	882	3297	960
comp46090_c0_seq11	10167.7	1.73118	0.431631	6.05178e-05	0.000989223	Q9LU80	Q9LU80	AT3G26100	80.74	462	88	1	0	696	6006	532
comp42359_c0_seq1	3741.98	1.3531	0.337386	6.05825e-05	0.000989543	Q9C509	SGPL	AT1G27980	83.48	345	57	0	0	615	1826	544
comp54454_c0_seq1	504.133	-0.31215	0.0778426	6.07147e-05	0.000990966	Q9S7L6	Q9S7L6	AT2G05230	65.58	154	53	0	7e-68	230	1197	706
comp58427_c0_seq1	198.601	1.90311	0.474848	6.12771e-05	0.000999403	Q9XIN3	Q9XIN3	AT2G27260	22.15	149	110	3	9e-07	50.1	1428	243
comp41022_c0_seq1	10.8543	1.51202	0.377314	6.14136e-05	0.00100014	Q9C7V1	Q9C7V1	AT1G64260	20.94	191	123	5	2e-07	53.1	1215	719
comp45500_c0_seq1	24.6818	1.16456	0.290601	6.13898e-05	0.00100014	Q08AA8	Q08AA8	AT5G27290	68.66	67	21	0	2e-23	99.8	1165	341
comp20208_c0_seq1	1387.37	0.583013	0.145503	6.15241e-05	0.00100077	Q9LVS0	Q9LVS0	AT5G47390	45.6	375	164	11	4e-68	229	1862	365
comp45921_c0_seq7	5648.94	-0.47726	0.119112	6.15434e-05	0.00100077	Q39183	Q39183	AT5G47750	83.1	290	45	3	2e-160	491	3258	586
comp55696_c0_seq1	355.739	1.17672	0.293718	6.16774e-05	0.00100221	O64594	O64594	AT1G70420	37.78	225	97	6	6e-25	103	1295	272
comp45716_c0_seq2	2952.81	1.00434	0.250742	6.18907e-05	0.00100493	Q9S9T7	VP282	AT4G05000	84.76	210	32	0	2e-117	345	1272	210
comp54471_c0_seq1	341.079	0.751764	0.187747	6.22447e-05	0.00100994	Q9M9P5	Q9M9P5	AT3G03270	73.25	157	42	0	6e-57	183	807	159
comp47904_c0_seq1	665.396	-0.647704	0.16179	6.24512e-05	0.00101254	O81800	O81800	AT4G35690	31.97	269	161	6	3e-30	119	1440	284
comp19397_c0_seq2	407.071	2.33805	0.584432	6.31963e-05	0.00102386	Q8LFM2	GASAA	AT5G59845	71.64	67	18	1	5e-24	94.4	781	89
comp34887_c0_seq2	2899	2.52713	0.631956	6.36382e-05	0.00103026	Q9LY71	CKX6	AT3G63440	66.98	524	171	2	0	729	2213	533
comp34866_c1_seq1	18.3715	1.63959	0.410128	6.39469e-05	0.001034	Q9SYM5	RHM1	AT1G78570	70.03	327	79	2	2e-166	482	928	669
comp41100_c0_seq1	679.322	1.14102	0.28542	6.39633e-05	0.001034	Q8S8G6	Q8S8G6	AT2G18245	56.38	298	122	3	6e-91	291	1976	398
comp45833_c0_seq6	13.102	2.50402	0.626433	6.40765e-05	0.00103507	Q8L7U7	Q8L7U7	AT4G39670	70.42	142	42	0	4e-71	211	1848	229
comp30736_c0_seq1	671.748	-0.759652	0.190092	6.43597e-05	0.00103888
comp44700_c0_seq4	2043.67	1.11635	0.279377	6.4462e-05	0.00103977	Q6NPD1	Q6NPD1	AT5G62960	46.85	333	164	5	9e-89	283	1860	347
comp60949_c0_seq1	149.602	1.06291	0.26609	6.48147e-05	0.00104469	Q2HIW6	Q2HIW6	AT5G51840	60.16	246	90	3	1e-90	277	1204	245
comp32066_c0_seq3	143.609	0.926989	0.232084	6.49146e-05	0.00104553	Q8LFU0	NFYAA	AT5G06510	35.76	302	141	11	5e-43	156	1693	269
comp52904_c0_seq1	689.908	1.10964	0.277843	6.50296e-05	0.00104662	O82812	O82812	AT2G46000	55.8	181	77	3	6e-49	169	1472	208
comp15569_c0_seq1	17.6667	1.19791	0.300076	6.55127e-05	0.00105362	F4IIZ8	F4IIZ8	AT2G40815	63.12	141	47	2	2e-52	181	1143	367
comp27970_c0_seq2	10.595	1.64081	0.411097	6.57161e-05	0.00105612	F4I8U6	F4I8U6	AT1G11330	65.75	181	60	1	1e-79	255	550	840
comp43466_c0_seq2	102.484	1.58979	0.3984	6.59495e-05	0.0010591	Q8L7Z7	Q8L7Z7	AT3G60070	68.86	350	109	0	1e-172	519	3294	458
comp45971_c0_seq1	1135.06	1.18808	0.297798	6.6197e-05	0.00106229	Q8S307	BZR1	AT1G75080	66.45	301	78	10	2e-87	276	1555	336
comp43040_c0_seq3	58.7157	1.3633	0.341776	6.63893e-05	0.0010646	Q9FLV9	SLAH3	AT5G24030	45.96	272	113	5	3e-61	216	1690	635
comp55251_c0_seq1	170.451	2.64413	0.662958	6.65229e-05	0.00106597	Q8LD48	Q8LD48	AT3G29370	56.14	57	24	1	5e-12	60.8	681	101
comp17901_c0_seq2	3361.75	-0.805542	0.202248	6.80663e-05	0.0010899	O64619	O64619	AT2G18890	66.85	365	112	7	2e-164	479	1833	392
comp28340_c0_seq1	44.1397	1.62394	0.407779	6.82235e-05	0.00109083
comp15189_c0_seq1	75.7245	0.830358	0.2085	6.81854e-05	0.00109083	O22978	O22978	AT4G24130	69.93	143	42	1	2e-65	207	1066	157
comp52256_c0_seq1	1795.57	0.334669	0.084116	6.9303e-05	0.00110729	Q8LG60	Q8LG60	AT5G27760	76.09	92	21	1	1e-30	113	953	96
comp49911_c0_seq1	2629.53	-0.337424	0.084822	6.94881e-05	0.00110944	Q9SUV1	BRT1	AT4G32400	67.77	391	119	3	2e-165	482	1854	392
comp58895_c0_seq1	162.896	0.669368	0.168358	7.01281e-05	0.00111884	F4HNU8	F4HNU8	AT1G06920	39.29	196	90	6	2e-30	120	1245	315
comp16944_c0_seq1	164.471	-1.08243	0.272313	7.0394e-05	0.00112227	Q9SLN1	FPP7	AT2G23360	31.88	734	356	21	5e-76	271	3648	898
comp45826_c0_seq1	27.4059	0.939379	0.236496	7.12495e-05	0.00113508	Q9ZPV4	Q9ZPV4	AT2G18210	56.41	39	14	1	2e-07	48.9	705	124
comp39081_c0_seq4	6533.04	1.02912	0.259158	7.15742e-05	0.00113943	Q9FE29	CSPLM	AT4G15610	54.33	127	57	1	4e-24	101	1794	193
comp39013_c0_seq3	1057.66	1.14075	0.287293	7.1671e-05	0.00114014	Q8W1E8	Q8W1E8	AT2G17710	61.22	49	19	0	5e-05	42.7	855	152
comp54630_c0_seq1	418.979	1.24837	0.314502	7.20657e-05	0.00114559	O80482	BH149	AT1G09250	43.39	189	76	5	3e-31	119	963	207
comp53312_c0_seq1	306.042	1.22089	0.307614	7.22076e-05	0.00114702	Q9FGB1	Q9FGB1	AT5G50000	66.9	145	44	2	3e-55	184	678	385
comp18996_c0_seq1	3234.49	-0.597129	0.150551	7.30022e-05	0.0011588	F4J8L3	F4J8L3	AT3G12020	66.63	998	276	9	0	1215	3695	965
comp52032_c0_seq1	1962.17	1.52528	0.384731	7.35364e-05	0.00116644	Q84JL2	ODBA2	AT5G09300	69.98	403	120	1	0	626	1784	472
comp48457_c3_seq8	6925.16	-0.355163	0.0895992	7.3734e-05	0.00116873	O49726	PUP9	AT4G18220	52.34	363	164	4	5e-108	333	1789	390
comp48621_c3_seq1	4226.54	1.17962	0.297845	7.47908e-05	0.00118463	Q9M7Z1	ODB2	AT3G06850	62.96	432	148	3	0	556	2114	483
comp41906_c0_seq3	25816.5	0.87599	0.221214	7.49718e-05	0.00118664	Q9LSU6	Q9LSU6	AT3G25570	66.18	346	115	2	4e-139	416	2110	349
comp50855_c0_seq1	1130.8	0.883513	0.223149	7.51718e-05	0.00118895	Q94F23	Q94F23	AT1G27290	47.5	120	45	2	4e-25	101	1465	142
comp30251_c0_seq2	454.861	0.952154	0.240542	7.54611e-05	0.00119267	Q9M8M7	ARGD	AT1G80600	72.44	439	116	3	0	666	2210	457
comp49959_c0_seq1	926.761	1.21328	0.306758	7.64753e-05	0.00120696	Q1G3I2	Q1G3I2	AT4G15248	60	70	28	0	8e-23	92	788	117
comp52730_c0_seq1	931.596	-0.526426	0.133096	7.64612e-05	0.00120696	Q9SCU7	Q9SCU7	AT3G28910	69.13	230	58	3	2e-97	301	1542	323
comp42656_c0_seq3	159.059	1.17383	0.296863	7.68218e-05	0.00121156	Q9SUW0	TPPG	AT4G22590	65.23	256	75	4	3e-109	330	1216	377
comp15296_c0_seq1	75.0242	1.49163	0.37744	7.75076e-05	0.0012215
comp48444_c2_seq2	812.764	-0.819732	0.207668	7.903e-05	0.0012446	Q9FJ82	DAPB3	AT5G52100	80.14	141	28	0	1e-126	238	1900	298
comp46545_c0_seq4	1071.64	2.21258	0.561038	8.02282e-05	0.00126256	Q9FN30	TAT2	AT5G53970	69.29	280	69	3	4e-125	404	7586	414
comp33732_c0_seq1	30.475	1.51569	0.384954	8.23928e-05	0.0012957	Q9FL59	Q9FL59	AT5G06850	76.74	503	116	1	0	842	1510	794
comp47602_c0_seq2	145.616	0.622804	0.158229	8.2817e-05	0.00130144	Q9SVS5	Q9SVS5	AT4G21720	66.67	102	34	0	7e-47	157	903	139
comp44980_c0_seq3	83.4295	1.16813	0.296812	8.29943e-05	0.00130329	Q9LYS8	Q9LYS8	AT3G59080	78.1	379	80	3	0	558	1414	535
comp30636_c0_seq1	762.831	1.57294	0.399768	8.33233e-05	0.00130752	Q9XIF7	Q9XIF7	AT1G59710	54.49	301	131	3	2e-98	304	1616	300
comp47577_c0_seq2	115.612	1.28312	0.32617	8.35738e-05	0.00131052	Q9LNQ4	ALA4	AT1G17500	69.82	222	67	0	7e-96	323	2010	1216
comp36537_c0_seq1	37.0058	2.41452	0.6139	8.38653e-05	0.00131415	Q9SK09	Q9SK09	AT2G28490	50.47	430	194	6	9e-124	377	1642	511
comp53206_c0_seq1	502.672	-0.502855	0.127977	8.52049e-05	0.00133419	Q9LSE7	Q9LSE7	AT3G25290	60.58	312	111	7	7e-119	352	1023	393
comp41335_c0_seq1	6733.38	0.776127	0.197536	8.52863e-05	0.00133451	Q9LNV0	Q9LNV0	AT1G07310	56.92	130	53	1	5e-40	152	2244	352
comp31574_c0_seq1	1443.39	1.66805	0.424631	8.55752e-05	0.00133808	Q8LFR2	DRE2C	AT2G40340	40.64	342	159	10	2e-37	144	2339	341
comp42170_c0_seq3	718.443	0.461592	0.117541	8.59869e-05	0.00134356	Q67YS6	ALIS2	AT5G46150	66	350	111	3	3e-154	457	2336	343
comp19565_c0_seq2	4554.11	1.37023	0.349087	8.66674e-05	0.00135323	Q9LPM3	Q9LPM3	AT1G50020	60.25	161	61	1	9e-46	163	2004	209
comp47258_c0_seq5	667.404	0.898117	0.228846	8.68921e-05	0.00135481	Q9SLD2	DGAT1	AT2G19450	79.65	226	45	1	0	392	2311	520
comp33327_c0_seq1	178.865	1.73582	0.442284	8.68433e-05	0.00135481	P57751	UGPA1	AT5G17310	56.76	74	4	1	3e-29	72.4	2376	470
comp30672_c0_seq4	14.2038	3.27484	0.834686	8.72933e-05	0.0013601	F4JJ23	F4JJ23	AT4G39810	59.86	289	71	4	9e-105	319	1719	255
comp66121_c0_seq1	43.8215	-1.06193	0.270805	8.80342e-05	0.00137068	F4HXW0	F4HXW0	AT1G14890	55.87	179	66	4	5e-59	192	1017	219
comp37040_c0_seq1	35.9626	1.73697	0.443171	8.87665e-05	0.0013811	Q9SAU9	Q9SAU9	AT1G52080	42.37	118	61	1	2e-18	85.5	880	573
comp19571_c0_seq1	119.235	1.80159	0.45978	8.91456e-05	0.00138602
comp32021_c0_seq2	222.356	-1.35626	0.346234	8.95992e-05	0.00139208	F4I2G1	F4I2G1	AT1G03670	30.07	542	341	13	6e-55	199	2010	616
comp14862_c0_seq1	62.8222	2.24518	0.573543	9.05589e-05	0.001406	F4JW26	F4JW26	AT4G39490	51.82	521	228	7	0	554	1770	519
comp19061_c0_seq1	33.0131	2.28473	0.583843	9.1059e-05	0.00141276
comp46062_c0_seq4	3310.19	-0.525438	0.134295	9.1319e-05	0.0014158	Q9ZQC5	ICR2	AT2G37080	49.52	630	248	13	3e-131	416	3433	583
comp29886_c0_seq3	262.865	-0.762992	0.195022	9.14097e-05	0.00141621	Q8GZ10	Q8GZ10	AT2G40095	61.21	214	71	3	7e-63	204	1218	209
comp57478_c0_seq1	83.9123	1.77721	0.454601	9.25338e-05	0.00143261	Q9M8M7	ARGD	AT1G80600	73.48	181	48	0	3e-91	286	1224	457
comp46898_c0_seq1	30.0527	1.74867	0.447729	9.39721e-05	0.00145385	Q84UU4	HUMS	AT5G23960	38.91	550	328	6	4e-128	392	1862	547
comp57003_c0_seq1	136.143	-0.726051	0.186005	9.48559e-05	0.00146649	Q29PT3	Q29PT3	AT3G49760	39.1	133	72	2	2e-22	92.8	1090	156
comp19342_c0_seq1	81.8862	1.08032	0.276845	9.53038e-05	0.00147238	Q9FFF6	Q9FFF6	AT5G05600	68.69	99	31	0	2e-38	137	514	371
comp68841_c0_seq1	63.8497	2.3223	0.595294	9.57593e-05	0.00147838	Q9ZVS4	Q9ZVS4	AT1G03220	54.44	417	172	6	2e-144	430	1850	433
comp67350_c0_seq1	33.52	1.23602	0.316893	9.60188e-05	0.00148135
comp41213_c0_seq2	44.2847	2.28271	0.585355	9.63086e-05	0.00148477	Q940V3	U91A1	AT2G22590	37.63	473	270	11	3e-106	329	1563	470
comp46978_c0_seq22	146.483	1.04207	0.267231	9.6386e-05	0.00148493	Q9FKY4	Q9FKY4	AT5G65980	62.83	417	133	3	1e-180	535	3094	395
comp53169_c0_seq1	1338.83	-0.590876	0.151668	9.78583e-05	0.00150655	Q9FLW0	Y5241	AT5G24010	62.79	809	287	9	0	939	4885	824
comp15412_c0_seq1	70.8847	2.66317	0.683785	9.83036e-05	0.00151235	Q9FZ95	PUP3	AT1G28220	40	325	193	1	1e-71	233	1362	351
comp40562_c0_seq1	36.1617	1.46557	0.376396	9.87257e-05	0.00151778	Q9XIR4	APO1	AT1G64810	70.11	281	81	1	5e-145	432	1877	436
comp44213_c0_seq1	19.8689	2.70227	0.694051	9.88171e-05	0.00151812	O80969	O80969	AT2G14830	39.17	120	73	0	6e-20	93.2	1849	454
comp43999_c0_seq10	49.6588	-0.903243	0.232086	9.94825e-05	0.00152728	Q9C7Z9	SCP18	At1g33540	42.15	325	159	3	4e-78	252	1189	464
comp47549_c0_seq5	64.0697	1.49233	0.383496	9.96719e-05	0.00152911	Q9ZPR7	UPS1	AT2G03590	75.18	407	84	3	0	555	2170	390
comp46162_c0_seq1	5192.96	1.60144	0.411589	9.9886e-05	0.00153133	Q9STK6	WNK3	AT3G48260	66.11	475	126	9	0	595	2995	516
comp50171_c0_seq1	4260.92	-0.336892	0.0865953	0.000100071	0.0015331	O22768	UNE12	AT4G02590	51.1	319	123	8	5e-61	207	1686	310
comp104179_c0_seq1	172.685	-0.588754	0.151353	0.000100268	0.00153504
comp45531_c0_seq1	123.331	0.509111	0.130905	0.000100584	0.00153881	P17839	AG	At4g18960	68.1	232	67	3	4e-106	317	1159	252
comp38407_c1_seq1	12.0045	2.6517	0.681936	0.000100872	0.00154213	O80337	EF100	AT4G17500	47.42	213	73	8	3e-37	134	693	268
comp42075_c0_seq1	3938.38	1.18553	0.305031	0.00010166	0.00155311	Q9M8Z1	Q9M8Z1	AT3G04350	61.04	575	205	5	0	685	2367	567
comp48972_c1_seq25	3409.75	1.04291	0.268393	0.000102016	0.00155638	Q56WF8	SCP48	AT3G45010	70.34	236	67	2	1e-112	357	2521	510
comp32258_c0_seq1	2833.39	-0.479693	0.123447	0.000101989	0.00155638	Q9C5G6	Q9C5G6	AT1G23440	72.35	217	60	0	3e-110	339	2447	217
comp44344_c0_seq1	5844.27	0.494293	0.127243	0.000102487	0.00156249	Q949Y3	PPA26	AT5G34850	80.67	419	81	0	0	729	1707	475
comp69893_c0_seq1	18.7535	-1.3673	0.352033	0.000102747	0.00156535	Q9C9U8	CML26	AT1G73630	33.33	78	52	0	4e-10	55.5	537	163
comp57930_c0_seq1	154.305	1.65843	0.42724	0.000103711	0.00157896	Q9C9R9	Q9C9R9	AT1G78130	69.38	209	61	2	1e-74	239	898	490
comp53710_c0_seq1	742.524	0.384916	0.099216	0.000104639	0.00159198	Q56WD3	UN931	AT1G18000	70.9	433	120	3	5e-175	512	2119	459
comp26103_c0_seq1	70.4384	2.20462	0.56855	0.000105485	0.00160374	F4IU12	F4IU12	AT2G38970	45.62	274	135	4	9e-67	224	942	692
comp47229_c0_seq2	268.388	0.717985	0.185247	0.000106267	0.0016145	Q9SHK9	Q9SHK9	AT2G17600	31.1	447	257	15	5e-44	166	1977	580
comp44670_c1_seq2	8379.89	1.4529	0.374967	0.000106734	0.00162048	O82240	O82240	AT2G47710	69.57	161	46	1	1e-69	224	1702	162
comp46799_c0_seq3	42.9068	-0.821243	0.211988	0.000107059	0.0016243	Q9LZQ1	TBL6	AT3G62390	71.1	263	74	1	2e-143	417	946	475
comp53075_c0_seq1	923.972	0.456247	0.117778	0.000107156	0.00162464	Q9CA90	HPR2	AT1G79870	77.81	311	69	0	2e-163	468	1395	313
comp50750_c0_seq1	12154.2	2.06574	0.533497	0.000107917	0.00163325	Q9FGY1	BXL1	AT5G49360	63.8	743	258	8	0	956	2799	774
comp18395_c0_seq1	1729.2	0.308909	0.0797803	0.000107946	0.00163325	O23129	O23129	AT1G22930	44.24	1155	576	23	0	851	3998	1131
comp58594_c0_seq1	216.127	0.595419	0.153767	0.000107854	0.00163325	Q8L798	Q8L798	AT1G19110	71.78	163	46	0	2e-83	264	490	754
comp18915_c1_seq1	119.698	-1.39387	0.360012	0.000108061	0.00163386	Q8LPK5	CESA8	AT4G18780	70.39	412	112	4	0	568	1374	985
comp56219_c0_seq1	315.782	0.531761	0.137353	0.000108175	0.00163445	O82359	LCKB2	AT2G46090	70.77	349	98	1	5e-149	436	1609	364
comp47346_c1_seq13	51.8711	2.39885	0.620268	0.000109982	0.00166061	Q42523	MCCA	AT1G03090	76.57	303	62	3	0	475	2084	734
comp33924_c0_seq1	423.086	0.872382	0.225675	0.000110794	0.00167173	Q84JS4	Q84JS4	AT5G47740	34.98	203	121	6	1e-27	110	1192	244
comp26605_c0_seq1	21.8543	1.01926	0.263804	0.000111687	0.00168404	Q9MA63	Y3550	AT3G05500	53.85	221	102	0	2e-76	239	1050	246
comp42460_c0_seq10	635.795	2.30002	0.595484	0.000112263	0.00169157	Q9SX27	PAN	AT1G68640	62.08	443	129	7	5e-130	398	2287	452
comp31215_c0_seq1	14.9298	1.58471	0.410399	0.00011275	0.00169774	Q9M7K4	POT5	AT4G13420	34.78	184	89	2	9e-25	104	816	785
comp45746_c2_seq2	264.369	1.03741	0.268721	0.000113142	0.00170248	Q8LFP9	Q8LFP9	AT1G67080	68.05	169	54	0	3e-79	256	2256	220
comp64394_c0_seq1	86.2369	-0.697862	0.180836	0.000113807	0.00171132	F4I5D7	F4I5D7	AT1G70280	60.57	492	168	8	0	551	1778	509
comp47713_c0_seq5	15226.1	0.492386	0.127625	0.000114282	0.00171728	Q9SMM5	SWT11	AT3G48740	50.86	291	123	4	1e-94	290	1350	289
comp30763_c0_seq2	389.294	1.10628	0.287086	0.000116458	0.00174878
comp18204_c0_seq2	59.1993	1.52605	0.39616	0.000117101	0.00175604	Q9SZA7	DRL29	At4g33300	56.02	598	249	5	0	631	3117	816
comp17913_c0_seq2	446.586	0.918074	0.238323	0.000117046	0.00175604	Q9LPL5	ODBA1	AT1G21400	66	447	146	3	0	622	1932	472
comp41910_c0_seq2	1057.42	0.322381	0.0837033	0.000117411	0.00175949	Q9C562	CIPKA	AT5G58380	63.94	452	151	2	0	558	2644	479
comp38426_c0_seq1	390.723	2.73789	0.711533	0.000119146	0.00178427	Q3EAL1	Q3EAL1	AT3G52525	63.24	68	25	0	4e-23	92.8	602	159
comp54116_c0_seq1	548.586	-0.447842	0.116506	0.000121069	0.00181183	Q9SB81	PER42	AT4G21960	84.72	301	46	0	0	545	1399	330
comp23783_c0_seq1	22.243	1.80461	0.470157	0.000123886	0.00185272
comp77397_c0_seq1	37.1746	0.910078	0.237116	0.000123986	0.00185295	Q944L3	Q944L3	AT3G45260	92.86	28	2	0	2e-09	59.3	1243	446
comp48614_c1_seq2	1583.95	2.09372	0.545602	0.000124322	0.00185667	Q9ZU72	U72D1	AT2G18570	47.36	473	233	6	2e-149	444	1840	470
comp52233_c0_seq1	2624.09	0.79988	0.20845	0.000124403	0.00185667	Q9MA63	Y3550	AT3G05500	56.77	229	86	2	2e-74	238	1506	246
comp51043_c0_seq1	2605.97	-0.204998	0.0534469	0.000125291	0.00186864	Q6AWX6	SCAR1	AT2G34150	53.36	268	105	2	4e-76	272	4419	821
comp24568_c0_seq1	13.5748	1.70194	0.443943	0.000126238	0.0018815	Q9LZ59	Q9LZ59	AT5G02430	48.04	102	45	3	6e-19	85.1	538	905
comp45993_c0_seq2	223.895	-0.419825	0.109563	0.000127202	0.00189458	Q6NKN9	BH074	AT1G10120	44.83	290	114	14	3e-34	134	1918	366
comp18230_c0_seq1	15307.6	0.971906	0.253677	0.000127485	0.00189751	Q9SKY1	Q9SKY1	AT2G32190	45.9	61	28	2	3e-09	53.5	851	71
comp30505_c0_seq2	2126.75	1.57856	0.412333	0.000128994	0.00191737	Q9LRZ5	PLDP1	AT3G16785	63.27	1100	352	6	0	1374	3604	1096
comp47464_c0_seq8	41.3671	0.987293	0.257887	0.000128981	0.00191737	Q9M9W5	Q9M9W5	AT3G05600	58.02	162	63	3	4e-61	208	1747	331
comp56844_c0_seq1	432.701	0.981232	0.256484	0.000130397	0.00193691	Q9ZTP3	EIN4	AT3G04580	51.3	384	182	5	2e-130	405	1917	766
comp17788_c0_seq1	1469.5	-0.176245	0.0461334	0.00013327	0.00197824	Q9FGR0	CPSF1	AT5G51660	68.6	1462	428	11	0	1986	5060	1442
comp59155_c0_seq1	94.455	-0.978742	0.256316	0.000134265	0.00199168	Q06429	1A11	AT3G61510	68.4	231	70	1	8e-115	341	696	488
comp41580_c0_seq1	1952.63	0.84483	0.221274	0.000134522	0.00199414	Q8LA14	PSK6	AT3G44735	56	50	22	0	1e-11	58.5	533	81
comp49822_c0_seq1	3129.42	0.724825	0.189975	0.000135976	0.00201434	Q9C5D0	CBSX2	AT4G34120	78.31	166	36	0	1e-86	270	1546	238
comp71795_c0_seq1	13.8746	2.48113	0.650356	0.000136162	0.00201574
comp56528_c0_seq1	165.632	-0.734084	0.192506	0.000137126	0.00202863	O49482	CADH5	AT4G34230	80.71	197	38	0	9e-101	299	594	357
comp42222_c0_seq3	6788.11	-0.743349	0.194972	0.000137517	0.00203305	O80492	P2C05	AT1G09160	75.41	431	98	4	0	653	1822	428
comp28979_c1_seq1	10998.5	-0.825008	0.216466	0.000138259	0.00204264	Q9LIS3	GAE6	AT3G23820	76.82	453	94	2	0	672	1892	460
comp5680_c0_seq1	323.956	-0.638084	0.167452	0.000138653	0.00204434	Q9SI75	EFGC	AT1G62750	80.28	142	28	0	1e-76	245	427	783
comp15480_c0_seq2	41.6601	-0.856282	0.224706	0.000138584	0.00204434	Q9SMM9	CXE13	AT3G48700	37.67	146	78	7	8e-18	79.7	564	329
comp15649_c0_seq1	13.3442	2.84392	0.746287	0.000138539	0.00204434	Q9LVW3	AXYLT	AT5G54060	58.3	458	188	3	0	549	1514	468
comp43768_c1_seq1	320.15	-0.681271	0.178804	0.000138879	0.00204544	Q8H130	Q8H130	AT1G65295	78.21	78	16	1	8e-36	130	1555	115
comp22746_c0_seq1	15.3339	1.13504	0.297903	0.000138914	0.00204544	Q06850	CDPK1	AT5G04870	78.09	178	39	0	7e-94	292	811	610
comp55500_c0_seq1	452.537	-0.414891	0.108918	0.000139423	0.00205051	Q9FHZ1	SCL23	AT5G41920	66.21	364	113	5	8e-147	434	1822	405
comp41066_c0_seq2	94.414	-1.01608	0.266747	0.000139445	0.00205051	O82293	O82293	AT2G35470	48.39	93	43	4	2e-14	72.8	1992	167
comp39476_c0_seq1	26.6639	2.14572	0.56381	0.000141379	0.00207756	Q8LE10	HA22I	AT5G42560	57.89	152	64	0	1e-64	211	1202	296
comp30695_c0_seq2	123.677	1.00883	0.265095	0.000141502	0.00207799	Q6R3K6	YSL6	AT3G27020	80.22	369	71	1	0	576	3253	676
comp33480_c0_seq2	10.4371	1.49294	0.392607	0.000143169	0.00210106	Q944C1	PLCD4	AT5G58700	37.5	136	74	4	3e-13	68.2	583	597
comp59443_c0_seq1	18.5277	-1.6525	0.434652	0.000143601	0.00210598
comp49111_c2_seq35	17.8593	1.04674	0.275561	0.000145528	0.00213282
comp25058_c0_seq1	19.754	1.63611	0.430866	0.000146313	0.00214289
comp51631_c0_seq1	1690.89	0.786563	0.207301	0.000148062	0.00216707	Q93WB2	Q93WB2	AT5G25280	58.78	131	44	3	1e-39	141	917	220
comp19114_c0_seq1	20.8942	1.20511	0.317707	0.000148756	0.00217577
comp58043_c0_seq1	253.72	-1.38642	0.365546	0.000148995	0.00217783	Q84M99	Q84M99	AT2G03200	60.45	440	149	6	5e-180	519	1631	461
comp31255_c1_seq3	630.24	0.974504	0.257023	0.000149739	0.00218725	Q9SCV0	BGA12	AT4G26140	65.65	294	100	1	5e-134	409	1510	728
comp50142_c0_seq1	674.655	1.2051	0.317925	0.000150332	0.00219445
comp34358_c0_seq1	86.5562	1.81832	0.47973	0.000150469	0.00219499	F4JYJ3	SFH11	AT5G47510	52.24	379	159	4	6e-141	417	1734	376
comp47893_c1_seq19	305.059	-0.51397	0.135616	0.000150714	0.00219711	Q9FNN6	Q9FNN6	AT5G08520	60.71	280	83	8	9e-92	288	1832	298
comp21621_c0_seq1	16.6138	2.33132	0.615302	0.000151317	0.00220443	Q9SZ46	C82C4	At4g31940	44.18	378	193	6	7e-99	306	1111	524
comp51148_c0_seq1	4514.44	-0.745305	0.196774	0.000152103	0.00221442	Q9SVE5	EXLA2	AT4G38400	64.2	243	85	1	7e-105	318	1512	265
comp69311_c0_seq1	23.2194	-1.11805	0.29532	0.000153168	0.00222844
comp55935_c0_seq1	84.3587	-1.01822	0.268984	0.00015344	0.00223093	Q84JA6	CESA4	AT5G44030	79.24	395	72	2	0	581	1202	1049
comp19042_c0_seq1	274.488	1.20887	0.319454	0.000154216	0.00224072	Q9SVD0	Q9SVD0	AT3G52490	47.99	844	336	20	0	660	2930	815
comp49720_c0_seq1	4369.73	0.682189	0.180287	0.000154383	0.00224166	Q9SSC1	Q9SSC1	AT1G80180	45.83	120	49	4	4e-20	85.9	1072	138
comp15346_c0_seq1	19.6121	1.98374	0.524364	0.00015486	0.0022471	Q9LV95	Q9LV95	AT5G64820	35.14	148	86	5	8e-21	87.4	847	145
comp31683_c0_seq3	391.248	0.641436	0.169755	0.000157714	0.00228701	A8MR87	A8MR87	AT2G15000	60.42	48	18	1	1e-09	57.8	2741	101
comp55315_c0_seq1	241.912	0.368105	0.0974374	0.000158179	0.00229224	Q8LFK6	Q8LFK6	AT5G65650	59.26	189	60	3	1e-53	177	1006	185
comp42207_c0_seq1	5308.66	0.718634	0.190236	0.000158355	0.00229328	Q96287	KSG8	AT4G00720	74.36	468	110	3	0	742	2121	472
comp47054_c0_seq9	98.6006	2.11563	0.560137	0.000158734	0.00229625	Q8L7L1	SPHK1	AT4G21540	59.45	471	181	4	0	572	1970	485
comp59920_c0_seq1	184.22	-0.5661	0.149883	0.000158769	0.00229625	Q9LSY8	U71B2	AT3G21760	42.71	487	264	9	2e-113	350	1717	485
comp53628_c0_seq1	425.788	2.57647	0.682215	0.000158966	0.00229759	Q9LZZ4	Q9LZZ4	AT3G60690	44.74	152	72	3	2e-31	119	1157	170
comp55030_c0_seq1	708.559	-0.365744	0.0969304	0.000161123	0.00232723	Q9SQU6	PP216	AT3G06430	67.46	461	137	2	0	660	2024	486
comp35547_c1_seq1	28.7658	1.4854	0.393766	0.000161764	0.00233495	Q9ZVS8	Y1327	At1g03270	75.12	426	99	4	0	566	1425	499
comp51591_c0_seq1	823.71	0.979667	0.259725	0.000161978	0.0023365	Q9SVL6	CRPM2	AT3G50830	74.38	203	52	0	3e-102	303	1039	203
comp51617_c0_seq1	1994.6	0.267044	0.070854	0.000163945	0.00236333	Q9SK50	TIC55	AT2G24820	76.18	466	107	2	0	729	2056	539
comp46813_c0_seq1	10.0825	2.89123	0.767327	0.000164607	0.00237131	Q9XEC5	Q9XEC5	AT4G04480	48.84	344	161	4	2e-102	315	1352	398
comp46866_c0_seq2	31.5757	-1.20636	0.320236	0.000165151	0.00237759	Q94A57	Q94A57	AT3G24120	71	100	25	2	1e-38	147	2667	295
comp30626_c0_seq2	37.5863	1.04684	0.278044	0.000166539	0.00239601	Q6GKW4	Q6GKW4	AT5G35732	37.25	102	56	4	7e-13	65.9	1283	100
comp50517_c0_seq1	3373.38	0.541033	0.143725	0.000166972	0.00239909
comp49956_c0_seq1	1549.78	0.804791	0.213788	0.000166928	0.00239909	O22609	DEGP1	AT3G27925	89.44	360	36	1	0	644	1533	439
comp33079_c0_seq1	30.0033	0.880972	0.234085	0.000167577	0.00240621	O22141	GAE4	AT2G45310	92.38	105	8	0	8e-67	210	318	437
comp64945_c0_seq1	17.9425	2.63486	0.700187	0.000167838	0.00240838	F4IHT0	F4IHT0	AT2G28320	87.16	109	14	0	4e-53	178	330	737
comp28825_c0_seq1	14.832	-1.36386	0.36257	0.0001688	0.00241987	Q8GW37	Q8GW37	AT5G24230	55.08	236	98	3	2e-79	249	949	369
comp54944_c0_seq1	513.278	2.4221	0.643909	0.000168859	0.00241987	Q67YU0	CKX5	AT1G75450	74.03	516	125	5	0	785	2477	540
comp38522_c0_seq3	1083.78	-0.263955	0.0701816	0.000169218	0.00242344	Q9SYH2	TAF9	AT1G54140	73.91	184	46	2	9e-76	237	1223	183
comp67924_c0_seq1	21.7953	1.29227	0.343614	0.00016936	0.00242389	Q3EBI2	Q3EBI2	AT2G41905	45.45	66	30	4	0.0008	36.6	476	61
comp30474_c0_seq4	19.1358	2.17998	0.579802	0.000169994	0.00243139	Q9LHT0	Q9LHT0	AT5G06060	57.03	249	104	1	7e-99	301	1423	264
comp21230_c0_seq1	28.2126	1.54912	0.412602	0.000173677	0.00248082	Q8LBQ7	ERF34	AT2G44940	38.51	148	60	5	4e-14	70.1	701	295
comp48828_c1_seq11	322.751	1.23429	0.328745	0.000173648	0.00248082	Q9SZ46	C82C4	At4g31940	44.65	495	250	7	1e-145	441	2247	524
comp30632_c0_seq1	3798.57	0.855067	0.227812	0.000174464	0.00249045	Q9LUM0	FAB1B	AT3G14270	53.47	851	333	12	0	819	3906	1791
comp17864_c0_seq1	37202	-0.326503	0.0869932	0.000174587	0.00249058	O49482	CADH5	AT4G34230	78.65	356	76	0	3e-171	496	1909	357
comp46329_c0_seq3	931.013	-0.297862	0.0794119	0.000176235	0.00251139	Q9FJS2	HDG5	AT5G46880	61.84	718	235	11	0	867	3257	826
comp48243_c3_seq1	359.748	-0.407176	0.108557	0.000176274	0.00251139	Q9LIF6	Q9LIF6	AT3G21400	68.03	122	39	0	9e-56	182	911	188
comp30513_c0_seq1	1276.45	0.426202	0.11373	0.000178603	0.00254293	Q9M9W3	PP19	AT3G05580	90.78	293	27	0	0	555	1708	318
comp31471_c0_seq2	97.188	0.620095	0.165482	0.000178809	0.00254421	F4I8U6	F4I8U6	AT1G11330	65.77	111	38	0	4e-56	162	761	840
comp32802_c0_seq1	88.9655	-0.625813	0.167026	0.0001791	0.00254669	Q9C875	Q9C875	AT1G33330	71.28	94	26	1	3e-47	107	3035	257
comp56153_c0_seq1	197.647	-1.01963	0.272151	0.000179265	0.0025474	Q6NMR8	FAF3	AT5G19260	42.75	131	64	2	1e-20	91.7	1232	288
comp17243_c0_seq1	505.175	-0.259677	0.0693376	0.000180309	0.00255764	Q9FT47	Q9FT47	AT3G52350	49.62	133	54	1	1e-17	79.3	988	180
comp39704_c0_seq1	16.8942	1.75078	0.467469	0.000180229	0.00255764	Q9M2G8	Q9M2G8	AT3G58480	63.1	84	31	0	1e-31	122	676	575
comp53586_c0_seq1	990.055	-0.404509	0.108011	0.000180336	0.00255764	F4JF21	F4JF21	AT3G48500	72.99	633	162	4	0	855	2354	668
comp31290_c0_seq1	122.661	-1.0239	0.273581	0.000182128	0.00258032	Q9C754	Q9C754	AT1G30260	70.37	27	8	0	1e-06	44.7	488	97
comp58271_c0_seq1	624.993	0.640337	0.171097	0.000182169	0.00258032	Q9ZPY9	P4KG4	AT2G46500	67.48	286	87	2	3e-141	419	1317	566
comp49642_c0_seq1	4164.44	0.841017	0.224782	0.000182943	0.0025896	F4J864	F4J864	AT3G52970	43.23	502	272	10	1e-115	360	2020	516
comp40158_c1_seq1	836.17	0.859635	0.229811	0.000183563	0.00259671	Q9ZVQ5	Q9ZVQ5	AT2G02370	67.65	306	95	2	2e-122	373	2270	320
comp50062_c0_seq1	2577.85	1.03957	0.27802	0.000184621	0.00261	Q94F46	Q94F46	AT1G13990	70.47	193	52	2	1e-91	281	1222	277
comp49980_c0_seq1	2291.28	-0.488575	0.130706	0.000185506	0.00262082	Q9C9W5	HPR1	AT1G68010	90.41	386	37	0	0	692	2063	386
comp49621_c0_seq1	4976.69	1.52483	0.408011	0.000186067	0.00262706	Q9C5S2	IRE1A	AT2G17520	66.16	461	155	1	0	650	3187	841
comp63614_c0_seq1	31.271	-0.911525	0.244004	0.0001872	0.00264135	Q9FL56	Q9FL56	AT5G06900	42.37	118	59	3	1e-14	70.1	351	507
comp45405_c0_seq1	393.038	-0.51693	0.138396	0.000187595	0.00264523	P48731	ATH1	AT4G32980	51.7	323	116	7	3e-95	311	2690	473
comp60387_c0_seq1	184.165	-1.46223	0.391516	0.00018787	0.00264741	Q9LFW3	COBL4	AT5G15630	78.39	384	80	1	0	663	1424	431
comp89149_c0_seq1	10.7086	1.74808	0.468095	0.000188116	0.00264919	O64858	O64858	AT2G44230	57.49	167	66	4	5e-58	192	492	542
comp19600_c0_seq2	195.841	-0.603326	0.16161	0.000189049	0.00266061	O64785	O64785	AT1G61350	54.88	543	232	6	0	568	2105	573
comp32431_c0_seq1	44.0641	-2.30313	0.617341	0.000190931	0.00268402	Q93WU9	WRK51	AT5G64810	67.53	77	25	0	4e-21	89.7	942	194
comp5379_c0_seq1	217.285	0.663683	0.177898	0.000190957	0.00268402	Q9SYY4	Q9SYY4	AT4G36830	65.06	83	28	1	6e-30	110	338	289
comp53971_c0_seq1	363.002	1.16907	0.313379	0.000191089	0.00268417	Q9FII9	Q9FII9	AT5G47920	48.28	203	73	7	4e-35	130	1447	187
comp30673_c0_seq2	2862.76	-0.626061	0.168013	0.000194341	0.00272673	F4JKH6	F4JKH6	AT4G28080	59.67	1944	632	36	0	2045	6934	1819
comp39704_c1_seq2	15.0424	1.47899	0.396913	0.000194367	0.00272673	Q9M2G8	Q9M2G8	AT3G58480	45.2	250	111	7	1e-52	181	743	575
comp45961_c0_seq2	296.29	0.864801	0.232151	0.000195185	0.00273646	Q9SCT5	Q9SCT5	AT3G51730	48.57	140	72	0	3e-34	128	1191	213
comp49279_c0_seq1	23156.1	2.03737	0.547063	0.000195937	0.00274524	Q93VY3	NAC72	AT4G27410	72.52	262	56	3	3e-124	372	1781	297
comp26395_c0_seq1	49.7278	-0.934659	0.25104	0.000196751	0.00275489	Q9LSK9	Y5566	AT5G65660	64.55	110	30	4	8e-38	132	809	136
comp21974_c0_seq1	668.601	-0.718307	0.192963	0.000197251	0.00276013	Q84WL6	Q84WL6	AT3G23090	48.31	325	112	8	2e-65	220	1715	338
comp20964_c0_seq1	1257.81	1.18484	0.318415	0.000198385	0.00277424	Q0WUI9	TPS8	AT1G70290	47.14	140	63	4	2e-24	105	1002	856
comp53362_c0_seq1	347.2	0.692132	0.186021	0.000198657	0.00277626	Q93WI1	Q93WI1	AT1G32920	37.23	94	41	2	2e-07	49.7	1119	78
comp49394_c0_seq1	1357.16	-0.641478	0.172416	0.000198811	0.00277665	Q9LSR5	Q9LSR5	AT5G54400	75.6	291	67	2	9e-153	444	1753	292
comp46962_c0_seq14	651.044	-0.33487	0.0900361	0.000199786	0.0027885	B5X0N6	KEA6	AT5G11800	81.23	261	49	0	2e-115	375	3503	597
comp29593_c0_seq2	243.065	-0.426547	0.1147	0.000200159	0.00279193	Q9ZPQ3	GEK1	AT2G03800	63.51	148	53	1	3e-51	172	763	317
comp25331_c0_seq1	13.877	1.89825	0.510796	0.000202193	0.00281851	Q39016	CDPKB	AT1G35670	79.69	64	13	0	2e-32	119	323	495
comp47071_c0_seq6	66.6571	0.856112	0.230494	0.000203813	0.00283929	Q9ZPI6	AIM1	AT4G29010	61.78	437	167	0	0	563	1976	721
comp45278_c0_seq2	3372.14	1.13141	0.30467	0.000204358	0.00284509	Q9LUI6	Q9LUI6	AT3G22750	76.73	361	80	3	0	571	1791	378
comp35864_c0_seq1	100.619	1.8499	0.498439	0.000206125	0.00286605
comp59029_c0_seq1	110.485	0.749454	0.201932	0.000206108	0.00286605	Q3ECQ3	Q3ECQ3	AT1G54215	57.78	45	14	1	4e-06	46.6	1004	169
comp34970_c0_seq1	119.376	-1.14045	0.307339	0.000206683	0.00287199	Q8L868	E1311	AT1G32860	68.32	322	100	1	2e-157	465	2067	426
comp44587_c1_seq1	238.215	0.588338	0.158601	0.000207626	0.00288327	B3H6Z1	B3H6Z1	AT1G73390	72.51	211	51	2	4e-97	290	672	342
comp32699_c0_seq1	40.0581	-1.54824	0.41747	0.000208379	0.0028919	C0LGT2	C0LGT2	AT5G14210	62.98	289	106	1	2e-103	327	1247	775
comp46266_c1_seq7	302.537	-0.517028	0.139431	0.000208791	0.00289578	F4I1T9	F4I1T9	AT1G55550	50.78	451	198	9	4e-113	376	3486	859
comp47732_c5_seq3	375.586	-0.681203	0.18391	0.000212228	0.0029416	Q9ZQ71	Q9ZQ71	AT2G03350	73.71	175	46	0	2e-91	273	894	179
comp52996_c0_seq1	1326.45	0.98222	0.2652	0.000212482	0.00294326	Q9SSK4	Q9SSK4	AT1G70900	74.7	249	58	1	1e-132	387	1449	244
comp35564_c1_seq1	20.9542	1.25429	0.338713	0.000212979	0.00294829	Q9FLV9	SLAH3	AT5G24030	82.05	156	28	0	4e-89	275	471	635
comp51574_c0_seq1	11774.8	-0.708414	0.191357	0.000213857	0.00295858	Q08298	RD22	AT5G25610	60.32	252	91	7	4e-96	298	1390	392
comp15729_c0_seq1	26.9231	2.94332	0.795534	0.000215764	0.00298309	Q93VV5	PTR16	AT1G59740	75.17	298	59	6	3e-153	445	893	591
comp18085_c0_seq1	208.488	1.26339	0.341597	0.000216908	0.00299701	B9DFA8	B9DFA8	AT3G06500	66.81	681	194	13	0	907	2534	664
comp58986_c0_seq1	210.127	-0.842867	0.228135	0.000220241	0.00303796	Q9SJN0	ABI5	AT2G36270	47.69	411	142	7	2e-88	281	1549	442
comp38988_c0_seq2	24.2656	1.64555	0.445401	0.000220286	0.00303796	Q8LFI5	Q8LFI5	AT4G04630	38.37	172	71	4	2e-29	113	1064	168
comp18853_c1_seq1	28.2822	2.02551	0.54821	0.000220086	0.00303796	Q9LYG8	Q9LYG8	AT5G11620	41.52	224	95	5	1e-39	142	852	273
comp47279_c1_seq5	25.4816	-1.61674	0.437803	0.000221765	0.00305643	C0LGT2	C0LGT2	AT5G14210	53.66	464	206	5	6e-149	451	1674	775
comp28886_c0_seq1	124.865	-0.767957	0.20804	0.000223026	0.00307189	Q9LYP4	BAG3	AT5G07220	50	202	99	2	5e-52	177	1012	303
comp37221_c0_seq2	24.8454	-1.82616	0.495186	0.000226183	0.00311342	Q07488	BCB1	AT5G20230	46.46	99	51	2	1e-23	95.9	719	196
comp57903_c0_seq1	236.697	1.37845	0.373848	0.000226742	0.00311916	Q6K1M3	Q6K1M3	AT4G36950	46.18	288	137	7	8e-71	237	2164	336
comp43531_c1_seq1	59.8091	-0.857068	0.232639	0.000229503	0.00315516	O64635	C76C4	AT2G45550	46.06	241	126	1	8e-73	234	762	511
comp15000_c0_seq1	137.864	-1.33597	0.362812	0.000231163	0.00317599	Q9LXL5	SUS4	AT3G43190	70.35	678	190	5	0	982	2062	808
comp31158_c0_seq1	175.599	-0.583966	0.158619	0.000231802	0.00318279	Q8L4D8	IQD31	AT1G74690	45.22	387	160	15	2e-67	227	1228	587
comp67534_c0_seq1	53.4818	1.17646	0.319639	0.000232688	0.00319217	Q9MAA2	Q9MAA2	AT3G05170	54.81	270	119	2	2e-99	300	1002	316
comp22066_c0_seq1	767.91	0.884233	0.240248	0.000232776	0.00319217	Q9SA71	GLPT3	AT1G30560	81.37	102	19	0	1e-51	172	309	510
comp32127_c2_seq1	401.764	0.640556	0.174071	0.000233367	0.00319828	F4HWQ8	CVIF1	AT1G47960	42.96	142	77	3	2e-34	124	661	205
comp45556_c0_seq7	839.125	0.71582	0.194584	0.000234401	0.00321045	Q9SYD6	MATE1	AT1G51340	70.75	523	140	4	0	594	2258	515
comp47531_c0_seq1	722.252	1.53658	0.418028	0.000237112	0.00324555	Q9LDA7	P2C39	AT3G15260	76.47	289	60	2	6e-159	453	1201	289
comp51722_c0_seq1	6337.52	1.13408	0.30855	0.000237375	0.00324713	Q2MHE4	HT1	AT1G62400	63.73	295	102	2	2e-129	390	1895	390
comp34818_c0_seq1	95.6452	-0.485299	0.132045	0.000237615	0.0032484	Q9FFC2	Q9FFC2	AT5G22860	58.05	441	183	1	0	548	1682	502
comp19814_c0_seq1	15.1636	1.77351	0.48263	0.000238145	0.00325221	Q9LEX1	Q9LEX1	AT3G61050	68.85	321	84	2	7e-139	407	938	510
comp45782_c0_seq4	161.785	2.97959	0.810853	0.000238191	0.00325221	Q56Y11	DDPS2	AT5G58770	51.69	236	110	1	6e-83	259	1202	310
comp41234_c0_seq1	1169.25	1.03079	0.280729	0.000240825	0.00328614	F4HV65	F4HV65	AT1G54070	71.05	38	11	0	5e-11	60.8	1190	123
comp33061_c0_seq1	14.3602	-1.44494	0.393582	0.000241351	0.00329128	Q9LYE7	Q9LYE7	AT5G11420	59.43	244	93	2	5e-104	310	789	366
comp50407_c0_seq1	1434.41	0.556405	0.151616	0.000242708	0.00330773	Q84MD7	Q84MD7	AT1G72880	63.5	389	134	4	4e-133	398	1773	385
comp48312_c0_seq5	28813.4	-0.314383	0.0857553	0.000246325	0.00335494	Q38890	GUN25	AT5G49720	79.27	603	120	4	0	910	2954	621
comp19433_c0_seq1	347.554	0.928591	0.253395	0.000247721	0.00337187	Q4TU14	RHF1A	AT4G14220	38.05	318	162	6	2e-43	160	2011	371
comp29370_c0_seq3	88.4374	1.02132	0.278776	0.000248718	0.00338334	F4J341	F4J341	AT3G44510	56.87	313	132	1	9e-125	375	1819	325
comp36848_c0_seq2	76.1546	2.83156	0.7733	0.000250588	0.00340667	Q9M9W5	Q9M9W5	AT3G05600	63.14	274	94	4	1e-126	374	1294	331
comp98929_c0_seq1	12.482	1.80369	0.492938	0.000253148	0.00343934	Q9M886	LBD41	AT3G02550	56.13	269	88	8	7e-88	267	893	263
comp30626_c0_seq3	1690.42	0.612301	0.167398	0.000254445	0.00345482	Q6GKW4	Q6GKW4	AT5G35732	44.44	108	52	4	4e-19	86.7	3755	100
comp59789_c0_seq1	84.1739	-1.14197	0.312403	0.000256742	0.00348385
comp54505_c0_seq1	329.829	-0.534811	0.146313	0.000256936	0.00348433	Q9FZH6	Q9FZH6	AT1G67050	48.86	176	72	5	9e-24	102	2332	264
comp27924_c0_seq1	19.4256	-1.15342	0.315967	0.0002618	0.00354592	Q501F8	WTR32	AT4G08300	34.43	305	174	2	9e-55	190	1488	373
comp54262_c0_seq1	16.1673	1.90288	0.521274	0.000261786	0.00354592	O64861	O64861	AT2G44260	58.2	567	209	8	0	619	2103	553
comp52990_c0_seq1	2585.2	1.19932	0.328713	0.000263751	0.00357014	Q8RUS5	Q8RUS5	AT2G31260	68.11	809	221	12	0	1023	2808	866
comp52833_c0_seq1	1361.31	0.768136	0.210577	0.000264528	0.00357846	Q8VYH2	ERG16	AT4G37760	81.96	449	79	1	0	766	1749	525
comp47661_c1_seq23	772.508	1.39069	0.381281	0.000264887	0.00358111	Q9M0Y3	ENT3	AT4G05120	70.46	413	118	1	1e-179	519	1809	418
comp47084_c0_seq10	169.167	1.25975	0.345456	0.000265704	0.00358995	Q9ZU90	SKI28	AT2G01620	43.38	272	121	6	8e-70	226	1354	292
comp46389_c0_seq7	14.5733	2.3437	0.643023	0.000267578	0.00361304	O80961	MLO12	AT2G39200	62.86	35	13	0	2e-06	49.7	1036	576
comp18658_c0_seq2	109.705	1.4136	0.387937	0.000268557	0.00362404	Q9FN39	Q9FN39	AT5G53870	60.38	53	21	0	2e-17	82	945	370
comp48609_c2_seq3	865.557	0.623028	0.170987	0.000268736	0.00362423	Q9ZUM2	TOM3	AT2G02180	85.93	270	38	0	2e-147	430	1684	303
comp37448_c0_seq1	29.9164	-1.30025	0.356933	0.000269638	0.00363416	Q8GX29	SKI25	AT1G31350	42.08	385	199	7	6e-90	281	1234	395
comp46632_c1_seq2	31.3215	2.43633	0.669121	0.000271478	0.00365671	P25070	CML24	AT5G37770	42.11	57	33	0	2e-05	44.3	1137	161
comp44408_c0_seq3	207.948	1.76506	0.485156	0.000274621	0.00369451	Q9LFG8	AB20G	AT3G53510	48.92	323	134	6	3e-137	265	2646	739
comp23470_c0_seq1	796.828	-0.3009	0.0827048	0.000274507	0.00369451	Q93ZG9	FKB53	AT4G25340	56.69	127	54	1	9e-45	169	2411	477
comp43084_c0_seq2	12.8248	2.32032	0.638035	0.000276187	0.00371332	Q94CE4	Q94CE4	AT1G70410	64.64	280	97	2	2e-126	373	1420	280
comp55578_c0_seq1	369.285	0.642558	0.176697	0.000276363	0.00371341	O64531	O64531	AT1G79220	46.36	371	190	2	5e-113	352	2272	399
comp37271_c0_seq1	10.6461	-1.26541	0.348058	0.000277299	0.0037237
comp42118_c0_seq3	280.331	0.773222	0.212713	0.000277929	0.0037276
comp49785_c0_seq1	955.886	0.734412	0.202036	0.000277916	0.0037276	Q9FFB6	Q9FFB6	AT5G22920	69.12	272	82	1	8e-141	414	1778	291
comp18857_c0_seq1	1801.33	0.360814	0.0992731	0.000278456	0.00373239	Q9FL59	Q9FL59	AT5G06850	80.1	794	156	1	0	1357	3333	794
comp17579_c0_seq2	784.079	-0.451537	0.12426	0.000279259	0.00374088	Q9ZUJ3	Q9ZUJ3	AT1G60000	74.43	176	44	1	1e-90	280	1458	258
comp51261_c0_seq1	2405.17	-0.471277	0.129773	0.000281737	0.00377177	Q9C9U0	PP118	AT1G73710	60.32	925	352	5	0	1139	4730	991
comp49603_c0_seq1	2427.11	-0.676135	0.186338	0.00028502	0.0038134	Q9LXV0	U92A1	AT5G12890	49.08	487	228	8	5e-151	450	1988	488
comp62233_c0_seq1	123.264	-0.75476	0.208046	0.000285781	0.00382126	O64631	O64631	AT2G45510	62.67	509	189	1	0	677	2014	511
comp45339_c0_seq1	162.807	-0.458809	0.126544	0.000288179	0.00385098	F4IU60	F4IU60	AT2G44580	58.27	393	146	4	1e-139	417	1973	386
comp29224_c0_seq1	692.53	0.747361	0.206229	0.000290146	0.0038749	Q9FYE1	MCA9	AT5G04200	53.73	322	131	7	2e-107	326	1442	325
comp48456_c3_seq2	197.871	0.803521	0.221744	0.00029048	0.00387701	Q9C9X7	Q9C9X7	AT1G68130	53.64	412	116	11	4e-123	370	1503	419
comp48961_c0_seq4	403.265	-0.433222	0.119619	0.000292704	0.00390433	Q8VZG8	Y4885	AT4G08850	41.12	985	516	14	0	659	3908	1045
comp36259_c0_seq2	3717.53	-0.266954	0.0737155	0.00029301	0.00390603	Q9LFA2	KIPK	AT3G52890	62.22	487	174	6	0	590	3537	934
comp51486_c0_seq1	1486.08	0.418244	0.115498	0.000293233	0.00390663	O23166	TR164	AT4G37200	82.02	178	31	1	2e-104	313	1240	261
comp40119_c1_seq2	302.423	0.585552	0.161731	0.000294003	0.00391451	Q8H1S5	Q8H1S5	AT3G52610	51.28	468	206	9	7e-146	435	1883	475
comp15250_c0_seq1	76.4523	-1.45087	0.401108	0.000297852	0.00396336	Q66GI5	Q66GI5	AT1G12570	67.18	582	161	5	0	802	2171	572
comp37054_c0_seq1	2656.51	-0.334585	0.0925432	0.000299838	0.00398737	F4KF14	F4KF14	AT5G64580	84.23	444	70	0	0	760	2021	855
comp19592_c0_seq1	52.852	1.4825	0.410083	0.000300194	0.00398969	Q8LBQ7	ERF34	AT2G44940	50.5	200	74	6	2e-48	169	1280	295
comp36082_c0_seq1	13.8419	1.98972	0.550431	0.000300543	0.00399191	Q9LU58	Q9LU58	AT5G51160	34.72	360	215	5	9e-57	194	1073	442
comp44504_c1_seq7	143.178	1.02697	0.28413	0.000301011	0.00399571	Q39162	TGA4	AT5G10030	68.22	129	41	0	3e-51	183	1903	364
comp43288_c0_seq2	121.321	1.36595	0.378016	0.000302126	0.00400809	Q6NL06	Q6NL06	AT1G47570	58.58	466	188	4	0	556	1685	466
comp18085_c0_seq2	53.2999	1.17481	0.325181	0.000302929	0.00401632	Q9FXA8	Q9FXA8	AT1G56560	80.39	413	79	1	0	729	2953	616
comp51881_c0_seq1	1410.21	0.548181	0.151803	0.000304854	0.00403941	Q9FGR9	CEP1	AT5G50260	72.22	162	45	0	1e-61	198	571	361
comp47711_c0_seq18	87.4585	-0.544165	0.150779	0.000307362	0.00407018	Q9FWZ1	FBL13	AT1G69630	32.23	121	57	5	0.0009	42	1562	451
comp40294_c0_seq3	28.0037	-1.35976	0.376838	0.000308144	0.00407808	Q682Q9	Q682Q9	AT1G31910	71.92	203	53	2	2e-89	273	610	450
comp23622_c0_seq1	1178.69	0.476596	0.132117	0.000309292	0.00409081	Q8H0U2	Q8H0U2	AT2G12400	58.07	477	196	2	1e-179	531	2393	541
comp60767_c0_seq1	172.515	-0.888285	0.246256	0.000309564	0.00409195	Q9LSL6	DOF57	AT5G65590	81.4	43	8	0	5e-18	85.1	1598	316
comp18803_c0_seq2	121.281	1.86627	0.51744	0.000310076	0.00409624	Q9LMJ7	Q9LMJ7	AT1G07040	68.78	221	69	0	8e-105	325	1873	371
comp47991_c1_seq2	52.73	-0.885405	0.245507	0.000310429	0.00409844	Q9FVR6	Y1222	AT1G32220	71.76	170	47	1	6e-79	246	956	296
comp18986_c0_seq1	2782.08	1.14145	0.316694	0.000313033	0.00412639	O64594	O64594	AT1G70420	45.12	215	107	7	1e-43	156	1271	272
comp148404_c0_seq1	31.5948	2.83113	0.785469	0.000312895	0.00412639	Q9LYN8	EXS	AT5G07280	71.84	174	49	0	1e-88	283	525	1192
comp50637_c0_seq1	8176.25	1.09611	0.304119	0.000313109	0.00412639	Q9CA93	BAC2	AT1G79900	73.31	296	67	3	5e-144	422	1759	296
comp30488_c0_seq2	126.593	1.0383	0.288099	0.00031338	0.00412749	Q84RK2	FAP2	At2g26310	70.4	125	37	0	2e-50	185	3369	398
comp51588_c0_seq1	847.086	0.389168	0.108032	0.000315358	0.00415105	Q9ZU82	Q9ZU82	AT2G48070	81.29	139	26	0	3e-73	242	3303	197
comp19339_c0_seq2	22045.3	-0.444618	0.123479	0.000317295	0.00417404	O24407	IAA16	AT3G04730	66.13	248	50	7	6e-89	279	1851	236
comp61105_c0_seq1	124.671	1.39404	0.387191	0.000317745	0.00417746	Q9FMR2	Q9FMR2	AT5G22390	31.25	112	66	3	7e-10	59.3	1713	202
comp22001_c0_seq1	15.0801	1.9793	0.549825	0.000318374	0.00418322	F4I718	F4I718	AT1G77460	67.66	235	76	0	2e-107	347	1013	2136
comp45150_c1_seq4	58.8765	0.833489	0.231599	0.00031964	0.00419735	Q9C7J8	Q9C7J8	AT1G56230	52.33	774	332	11	0	761	3050	752
comp66012_c0_seq1	27.2678	1.49237	0.414735	0.00032022	0.00420245	Q9FKM0	Q9FKM0	AT5G57510	43.85	130	54	6	6e-19	80.5	576	130
comp19262_c0_seq1	1602.13	1.25804	0.349644	0.000320611	0.00420507	Q9SWG0	IVD	AT3G45300	84.35	409	60	1	0	695	1999	409
comp39081_c0_seq2	546.323	1.29705	0.360524	0.000321084	0.00420877	Q9FE29	CSPLM	AT4G15610	52.44	82	32	2	5e-10	59.7	1999	193
comp24108_c0_seq1	18.1777	1.51571	0.421434	0.000322462	0.00422431	Q8L7A0	Q8L7A0	AT2G25737	68.42	209	59	3	9e-70	223	627	476
comp67156_c0_seq1	63.0139	-1.04965	0.29188	0.000322935	0.00422799	Q9FH56	Q9FH56	AT5G66330	59.61	406	158	4	3e-146	432	1761	418
comp34919_c0_seq1	37.7149	0.924539	0.257222	0.000325229	0.00425548	Q9FLC8	C79A2	AT5G05260	52.7	315	147	2	3e-107	330	1242	529
comp54480_c0_seq1	407.385	0.823133	0.229049	0.000326017	0.00426326
comp30136_c0_seq3	64.8131	2.72623	0.758832	0.00032732	0.00427775	Q9FY93	Q9FY93	AT5G13180	50.51	198	75	7	2e-66	168	1659	252
comp19620_c0_seq2	2199.07	-0.50219	0.139901	0.00033116	0.00432536	O82083	O82083	AT1G08500	63.95	172	60	2	3e-64	207	1086	228
comp17574_c0_seq1	1666.89	1.4065	0.39186	0.000331581	0.00432828	Q9M069	E137	AT4G34480	65.53	470	136	3	0	603	1956	504
comp36322_c0_seq3	94.3339	1.06369	0.296433	0.000332846	0.00434221	Q9ZT92	Q9ZT92	AT4G02940	58.25	297	102	10	6e-91	303	2725	569
comp47239_c1_seq4	108.269	1.61579	0.450376	0.000333668	0.00435035	Q9S9W2	Q9S9W2	AT4G05530	70.54	129	38	0	9e-58	193	1260	254
comp19688_c0_seq1	215.371	1.85028	0.516023	0.000336236	0.00438124	Q9SNC4	Q9SNC4	AT3G46540	44.82	299	130	7	1e-66	220	1547	307
comp48748_c1_seq5	11530.6	0.789672	0.220243	0.000336488	0.00438192	Q9FI56	CLPC1	AT5G50920	87.55	683	83	2	0	1084	2325	929
comp15046_c0_seq2	135.54	-0.669723	0.187106	0.000344422	0.00448259	Q9LYY8	Q9LYY8	AT5G02970	53.99	526	228	5	0	620	2401	514
comp18661_c0_seq1	10717.3	0.868136	0.242608	0.000345782	0.00449496	F4I6W4	F4I6W4	AT1G70730	83.55	608	94	4	0	1010	2460	662
comp29116_c0_seq1	648.544	-0.379668	0.106098	0.000345614	0.00449496	Q8H0W0	LPA3	AT1G73060	66.33	196	57	1	3e-137	248	1544	358
comp60571_c0_seq1	248.651	-0.707463	0.197764	0.000347152	0.0045101	Q9SGP2	HSL1	AT1G28440	58.66	982	378	8	0	1073	3500	996
comp49308_c0_seq1	3947.93	0.459058	0.128339	0.000347691	0.00451443	Q9LFF9	Q9LFF9	AT3G53620	84.72	216	33	0	8e-133	386	1352	216
comp44403_c0_seq1	3325.48	2.03111	0.568078	0.00034968	0.00453758	Q9LQL2	PTR14	AT1G32450	71.79	585	151	5	0	838	3363	614
comp39959_c0_seq1	18.35	-2.37418	0.664069	0.000349961	0.00453855	F4K7Y4	F4K7Y4	AT5G01130	40.22	92	51	1	8e-14	69.7	645	452
comp58928_c0_seq1	160.217	-0.97355	0.272324	0.000350266	0.00453982	O49603	CVIF2	AT5G64620	55.41	157	62	2	9e-49	164	1006	180
comp57752_c0_seq1	169.064	0.954959	0.26725	0.000352547	0.00456669	Q940M5	Q940M5	AT3G10250	53.37	178	80	3	4e-45	157	840	324
comp48263_c1_seq7	32.8179	-0.808078	0.226229	0.000354343	0.00458724	Q9FYM1	Q9FYM1	AT1G24420	35.5	369	214	13	3e-48	172	1263	436
comp45133_c0_seq3	70.4616	0.725293	0.203091	0.000355248	0.00459625	Q9LF92	P2A15	AT3G53000	67.22	299	93	3	4e-137	402	1505	300
comp18095_c0_seq1	1775.69	-0.394878	0.110581	0.00035569	0.00459927	Q8L604	Q8L604	AT1G65230	62.17	304	97	4	1e-112	337	1382	286
comp46960_c1_seq1	259.473	-0.557169	0.156073	0.000357098	0.00461356	A8MRC7	B3GT2	AT1G05170	84.78	138	21	0	7e-86	263	638	407
comp15777_c0_seq1	10.1522	2.07442	0.581098	0.000357215	0.00461356	F4KHI4	F4KHI4	AT5G46530	72.63	95	26	0	2e-21	88.2	570	157
comp40766_c0_seq1	93.2054	-1.27751	0.357999	0.000359056	0.00463188	Q8L8Z1	CSPLO	AT4G15630	41.07	168	97	1	7e-29	113	1406	190
comp33975_c0_seq1	40.1922	0.835979	0.234261	0.000358913	0.00463188	Q2HIG9	Q2HIG9	AT5G59000	59	100	41	0	6e-38	136	878	231
comp18079_c0_seq1	3194.53	-0.257844	0.0722706	0.000360057	0.00464207	P92519	M810	ATMG00810	40.35	114	68	0	1e-34	99	4865	240
comp28529_c0_seq1	242.303	-0.872646	0.244634	0.000360885	0.00464857	Q9SJ41	C3H18	AT2G05160	57.25	400	137	7	1e-131	409	2709	536
comp50461_c0_seq1	42469.6	-0.576945	0.161742	0.000360993	0.00464857	Q38814	THI4	AT5G54770	81.79	324	53	2	0	548	1914	349
comp53548_c0_seq1	508.955	-0.688111	0.192914	0.000361196	0.00464857	Q9FJT7	Q9FJT7	AT5G56750	74.1	332	86	0	4e-180	511	1315	346
comp50545_c0_seq1	1997.32	0.744552	0.208772	0.000362016	0.0046564	Q9SCS2	CAMK5	AT3G50530	74.54	601	130	5	0	891	2562	601
comp46426_c2_seq1	5608.41	-0.87629	0.245738	0.000362549	0.00466052	Q9SCZ0	NLTPC	AT3G51590	52.75	91	42	1	2e-23	92	554	119
comp42568_c0_seq5	321.165	-0.479001	0.134341	0.00036309	0.00466475	F4I032	F4I032	AT1G48850	70.82	233	60	2	2e-95	308	2738	380
comp29952_c0_seq1	3192.94	-0.467793	0.131421	0.000371564	0.00477083	Q8LPQ8	MSSP2	AT4G35300	68.4	712	207	8	0	871	2899	729
comp17709_c0_seq1	1569.59	0.81086	0.227886	0.000373431	0.00479201	Q8L402	Q8L402	AT1G79910	53.59	181	84	0	1e-65	223	1925	381
comp51359_c0_seq1	8713.73	-0.426656	0.119965	0.000375816	0.00481979	Q9ZUU4	ROC1	AT2G37220	72.06	204	51	1	4e-87	275	1683	289
comp34191_c0_seq2	31.2338	0.854947	0.240654	0.000381448	0.00488916	Q9LH79	SWET2	AT3G14770	69.7	99	30	0	5e-45	159	1372	236
comp43288_c0_seq3	43.7356	1.48499	0.418236	0.000384334	0.00492328	Q6NL06	Q6NL06	AT1G47570	52.49	341	157	4	3e-108	343	2512	466
comp56776_c0_seq1	389.881	0.968616	0.272936	0.000386879	0.00495299	Q9LYH2	Q9LYH2	AT5G12010	68.93	428	129	3	0	596	2160	502
comp52031_c0_seq1	1047.67	0.621028	0.175004	0.000387217	0.00495443
comp18156_c0_seq2	4218.45	0.433242	0.12238	0.000399925	0.00510767	Q501F4	Q501F4	AT3G19990	74.22	415	102	4	0	613	1757	425
comp34944_c0_seq1	11.9226	-1.38368	0.390843	0.000399762	0.00510767	Q9M910	Q9M910	AT3G06890	78.18	110	24	0	2e-14	67.4	496	128
comp58946_c0_seq1	71.175	0.640602	0.180949	0.00039977	0.00510767	Q9SMN0	CXE12	AT3G48690	51.79	168	74	3	4e-54	178	634	324
comp49672_c0_seq1	2795.66	0.842998	0.238135	0.000400123	0.00510767	Q93Z81	CAX3	AT3G51860	73.29	438	111	4	0	555	2103	459
comp43769_c0_seq7	449.014	0.730994	0.206576	0.000402232	0.00513161	P23586	STP1	AT1G11260	79.84	506	95	2	0	728	2033	522
comp35263_c0_seq1	4350.9	1.10935	0.313924	0.000409622	0.00522285	Q8H183	Q8H183	AT5G64370	83.41	410	62	2	0	711	1620	408
comp50864_c0_seq1	1378.98	-0.363636	0.102911	0.000410072	0.00522556	Q9FLN4	RK27	AT5G40950	72.68	194	44	5	1e-74	234	1174	198
comp34931_c0_seq1	96.4157	1.01772	0.288372	0.000416813	0.00530839	P49078	ASNS1	AT3G47340	85.2	581	84	1	0	1021	2312	584
comp35564_c0_seq1	31.1172	1.29118	0.36599	0.000418839	0.0053311	Q9FLV9	SLAH3	AT5G24030	56.06	132	48	4	6e-29	116	809	635
comp43006_c0_seq4	282.064	0.726592	0.205989	0.000419773	0.00533989	Q9SRT2	BH062	AT3G07340	41.95	205	65	4	6e-31	123	1186	456
comp40099_c0_seq1	48.2193	-0.789544	0.223958	0.000422837	0.00537575	Q9M207	Q9M207	AT3G60520	51.88	133	53	3	1e-24	97.8	834	129
comp47516_c0_seq21	12032.7	-0.365963	0.103818	0.000423443	0.00538035	Q38920	FNTB	AT5G40280	68.32	202	64	0	7e-98	275	3387	482
comp39982_c1_seq2	1151.52	0.772405	0.219148	0.000424155	0.00538628	Q8S8Q6	TET8	AT2G23810	68.16	267	83	1	2e-104	317	1463	273
comp18582_c0_seq1	14409.6	0.6356	0.1804	0.00042625	0.00540976	Q8VY22	TBL38	AT1G29050	65.71	350	115	4	2e-172	500	1901	380
comp62519_c0_seq1	95.0499	-1.57914	0.448241	0.000426747	0.00541294	Q8LEJ6	FLA11	AT5G03170	75.32	154	37	1	3e-66	213	1075	246
comp48199_c1_seq1	782.925	1.30482	0.370466	0.00042814	0.00542747	Q8GWA1	NDA1	AT1G07180	69.71	482	146	0	0	696	2242	510
comp31522_c0_seq1	228.58	1.06434	0.302287	0.000429989	0.00544777	Q9LUK6	Q9LUK6	AT5G46840	66.96	224	65	2	8e-85	287	3830	501
comp50304_c0_seq1	4326.44	0.859557	0.244197	0.000431662	0.00546581	Q8H1Q5	AT18H	AT1G54710	54.48	971	364	21	0	882	4121	927
comp48380_c0_seq1	124.348	-0.638274	0.181396	0.000433697	0.00548842	Q9STX2	VEP1	AT4G24220	52.67	281	118	6	2e-96	300	1533	388
comp29206_c0_seq3	53.7118	-0.721931	0.20526	0.000436207	0.00551701	Q8GWZ6	SRR1	AT5G59560	33.91	230	131	9	9e-29	117	2109	275
comp45641_c0_seq3	61.3216	-0.644734	0.183403	0.00043908	0.00555015	F4HZS8	F4HZS8	AT1G22060	42.22	135	76	2	3e-27	121	4862	1999
comp48365_c1_seq20	451.402	-0.780336	0.222	0.000439719	0.00555502	Q9SGZ8	Q9SGZ8	AT1G78020	39.42	104	42	3	8e-14	68.6	978	162
comp44630_c2_seq2	118.253	0.748788	0.213058	0.000440629	0.00556012	F4HXY7	F4HXY7	AT1G15110	69.7	99	29	1	7e-38	140	892	425
comp53221_c0_seq1	1413.64	-0.622232	0.177047	0.000440568	0.00556012	Q9SR19	RAF2	AT3G04550	47.69	455	209	8	2e-119	365	1822	449
comp369251_c0_seq1	743.53	-0.485241	0.138163	0.000444582	0.00560678	Q56Z59	PATL3	AT1G72160	47.06	51	27	0	5e-07	47	306	490
comp52936_c0_seq1	1328.53	0.772238	0.219991	0.000447572	0.00564126	Q9M8T3	Y2910	AT3G02910	59.09	176	62	2	3e-67	213	1043	187
comp18668_c0_seq2	80.3702	1.10349	0.314403	0.000448456	0.00564915	Q9SF22	Q9SF22	AT3G11760	40.05	382	196	14	5e-56	200	1446	702
comp48579_c1_seq5	718.475	0.873813	0.248977	0.00044875	0.00564963	Q9LHE8	Q9LHE8	AT3G19970	59.55	445	169	4	3e-155	461	2182	434
comp19462_c0_seq1	93.5299	0.819078	0.233434	0.000450097	0.00566334	Q9FLG3	Q9FLG3	AT5G64550	82.24	107	19	0	1e-50	170	322	634
comp62322_c0_seq1	322.219	-0.924057	0.263539	0.000454311	0.00571309	Q9LX29	ACR4	AT3G59420	69	887	247	7	0	1189	3464	895
comp46762_c0_seq5	151.862	-0.667891	0.190537	0.000456073	0.00573196	Q0WV86	Q0WV86	AT3G48200	55.86	1076	444	14	0	986	3624	1088
comp61341_c0_seq1	125.308	1.74648	0.498565	0.000460015	0.0057782	F4ILT1	F4ILT1	AT2G36010	36.23	69	19	1	1e-07	48.1	1578	514
comp51160_c0_seq1	615.17	-0.380921	0.108812	0.000463993	0.00582484	F4KDA6	LPA2	AT5G51545	61.32	106	39	2	2e-25	104	1552	185
comp35757_c0_seq2	225.018	-0.322873	0.0922425	0.000464799	0.00583162	O48847	O48847	AT2G32700	41.18	136	69	4	9e-21	96.3	1515	787
comp68593_c0_seq1	37.3765	1.60417	0.458599	0.00046878	0.00587822	O04492	DRB1	AT1G09700	39.61	154	90	2	1e-24	104	1244	419
comp38073_c0_seq1	46.0114	-0.713304	0.204019	0.000471831	0.00591309	Q84K50	Q84K50	AT5G14600	82.67	150	26	0	2e-71	241	2973	318
comp46632_c0_seq2	10.9758	2.05171	0.587156	0.000475278	0.0059495	P25070	CML24	AT5G37770	39.06	64	39	0	6e-07	45.1	338	161
comp45834_c1_seq6	70.9088	0.683259	0.19553	0.000475143	0.0059495	Q9FJH6	AB1F	AT5G60790	87.5	352	44	0	0	659	3375	595
comp39583_c0_seq1	34.6315	-0.820085	0.234752	0.000476883	0.00596619
comp56209_c0_seq1	448.525	0.727076	0.208151	0.000477587	0.00597161	Q05085	PTR7	AT1G12110	66.95	593	183	8	0	712	2244	590
comp31286_c0_seq2	196.364	0.757102	0.216763	0.000478047	0.00597396	Q94JW8	SPL6	AT1G69170	91.43	35	3	0	1e-15	79	1504	405
comp21941_c0_seq1	191.925	0.804285	0.230293	0.000478624	0.00597777	Q7X887	Q7X887	AT2G02060	77.03	74	13	1	6e-31	122	1868	256
comp18915_c0_seq1	340.955	-1.72839	0.494952	0.000479348	0.0059834	Q8LPK5	CESA8	AT4G18780	83.36	583	91	2	0	959	2095	985
comp47233_c2_seq1	3118.17	-0.312165	0.0894082	0.000480393	0.00599304	P47927	AP2	AT4G36920	77.33	247	50	4	8e-108	335	1878	432
comp58003_c0_seq1	158.17	0.867153	0.248442	0.00048236	0.00601015	Q9STG2	COPT2	AT3G46900	44.35	115	63	1	8e-21	88.2	942	158
comp47934_c0_seq7	16.5848	1.84515	0.528659	0.000482585	0.00601015	F4JK37	F4JK37	AT4G15417	59.41	101	40	1	7e-28	116	3428	264
comp46678_c0_seq1	60.6949	1.13193	0.324308	0.00048251	0.00601015	Q9FHI8	Q9FHI8	AT5G45480	48.46	357	181	3	1e-100	334	2418	877
comp17576_c1_seq1	2890.8	0.718627	0.206001	0.000485789	0.00604663	F4KCH0	F4KCH0	AT5G08750	64.44	329	91	5	7e-128	385	1892	370
comp46213_c1_seq2	165.242	0.874123	0.250605	0.000486556	0.00605275	Q9FMP5	CDPKH	AT5G12180	86.43	199	22	3	4e-108	348	2864	528
comp18537_c0_seq1	13556.2	1.07366	0.307884	0.000488073	0.00606818	A0JPU2	A0JPU2	AT1G52565	41.86	129	56	5	9e-15	72	1247	129
comp31426_c0_seq1	246.84	0.420881	0.120804	0.000494004	0.00613845	Q8RXL0	Q8RXL0	AT2G39805	59.49	274	104	2	1e-105	317	1227	275
comp47877_c0_seq6	156.647	-0.540278	0.155094	0.000494803	0.00614489	Q9FY88	Q9FY88	AT5G09270	69.84	63	19	0	8e-23	96.7	2623	111
comp30600_c0_seq3	39234.1	-0.467828	0.13439	0.00049933	0.00619762	O65660	O65660	AT4G39730	66.2	142	48	0	4e-64	206	1140	181
comp53150_c0_seq1	308.116	0.367021	0.10547	0.00050167	0.00622315	Q9FYG2	CMTA4	AT1G67310	64.12	131	44	2	2e-24	100	440	1016
comp15024_c0_seq1	90.5595	-0.914318	0.262856	0.000504424	0.00624867	Q9LYR0	Q9LYR0	AT5G13460	42.18	467	219	18	2e-59	209	2111	443
comp58691_c0_seq1	152.022	0.647903	0.186269	0.000504581	0.00624867	Q9FRR1	PRA1E	AT1G08770	54.72	159	68	2	1e-33	127	1402	209
comp60100_c0_seq1	223.153	1.08845	0.312918	0.00050442	0.00624867	Q8GZ17	COBL7	AT4G16120	67.12	593	188	4	0	781	2342	661
comp44532_c0_seq2	1574.65	-0.404512	0.116333	0.00050668	0.00627113	Q39258	VATE1	AT4G11150	74.07	243	49	2	2e-118	348	1254	230
comp14849_c0_seq1	88.7059	-0.759014	0.218336	0.000508262	0.00628716	F4KHP4	F4KHP4	AT5G52950	34.86	898	453	25	9e-113	372	2753	948
comp55208_c0_seq1	270.773	-0.311806	0.0897098	0.000509483	0.00629872	Q8H0V5	Q8H0V5	AT5G11270	65.5	171	51	4	3e-54	186	1202	354
comp39719_c0_seq3	399.561	1.01203	0.291255	0.000511375	0.00631856	F4J3T0	F4J3T0	AT3G10490	61.21	232	76	4	3e-89	291	4249	238
comp40024_c0_seq3	4962.49	-0.627143	0.180517	0.000512482	0.00632868	Q9FIZ5	Q9FIZ5	AT5G44680	44.78	297	134	4	6e-65	224	3092	353
comp79979_c0_seq1	14.9491	2.14436	0.617317	0.000513362	0.00633598
comp19460_c0_seq1	1907.71	0.566107	0.163069	0.000517425	0.00638254	Q9LPF6	PUP11	AT1G44750	64.85	367	127	2	2e-129	392	2113	379
comp14843_c0_seq1	66.8747	-1.65601	0.477105	0.000518611	0.00639358	O49448	O49448	AT4G28380	73.8	332	85	1	2e-166	480	1484	391
comp40074_c0_seq2	108.115	0.711977	0.20514	0.000519117	0.00639624	Q9SI62	POED2	AT2G16530	59.68	310	124	1	3e-109	330	1329	343
comp81776_c0_seq1	11.6831	2.19024	0.631397	0.000522647	0.00643251	Q9LQP1	Q9LQP1	AT1G07645	72.26	137	37	1	9e-68	207	598	137
comp37691_c0_seq1	22.2779	0.914937	0.263754	0.000522595	0.00643251	Q9FH54	EF114	AT5G61890	58.28	151	52	2	6e-39	142	1221	248
comp39800_c0_seq1	668.117	-0.376562	0.108623	0.000526937	0.00648168	Q2HIW2	Q2HIW2	AT4G14965	75	112	28	0	2e-50	181	3948	245
comp33126_c0_seq1	57.3617	-0.900477	0.260004	0.000533539	0.00655921	Q9LIK7	ACA13	AT3G22910	73.45	840	209	5	0	1147	2725	1017
comp25134_c0_seq1	527.474	-0.31691	0.0915803	0.000539256	0.00662209	Q8GUL5	Q8GUL5	AT5G35400	55.4	417	174	3	8e-125	390	3097	420
comp30621_c0_seq1	15.7597	2.14331	0.619367	0.000539198	0.00662209	Q9SRQ7	NPC4	AT3G03530	67.98	331	105	1	0	469	1809	538
comp59656_c0_seq1	149.923	0.504801	0.145912	0.000540934	0.00663899	Q9SX78	CXE2	AT1G47480	56.73	312	128	2	4e-128	375	1163	314
comp40862_c0_seq3	84.96	-1.17125	0.33859	0.000541774	0.00664187	F4I7Q8	F4I7Q8	AT1G24030	77.07	362	80	3	0	593	1802	361
comp40358_c0_seq3	17.9172	2.57937	0.745629	0.00054153	0.00664187	Q9SD07	Q9SD07	AT3G51420	36.11	216	115	6	8e-34	133	1923	370
comp48600_c0_seq2	81.9756	1.82543	0.527961	0.000545192	0.00668004	Q8L850	PI5K9	AT3G09920	69.2	565	150	6	0	766	1650	815
comp48897_c1_seq18	255.749	2.13477	0.617511	0.000546101	0.00668035	Q0V842	Q0V842	AT5G61390	53.07	505	202	8	8e-169	495	1947	487
comp55377_c0_seq1	282.105	-0.348359	0.100767	0.000546075	0.00668035	Q9LFS3	Q9LFS3	AT5G16010	50	270	131	3	9e-81	251	1083	268
comp42680_c0_seq1	702.806	1.61244	0.466422	0.000546129	0.00668035	Q93Z72	Q93Z72	AT5G17000	61.04	154	55	3	3e-62	204	916	345
comp50765_c0_seq1	1013.27	-0.477425	0.138165	0.000549331	0.00671578	Q9ZU48	Q9ZU48	AT2G01190	39.76	327	130	10	2e-48	182	2287	720
comp46787_c0_seq6	241.126	0.686221	0.198679	0.000552504	0.00675082	Q9LMN5	Q9LMN5	AT1G21200	53.97	441	180	8	1e-121	386	3541	443
comp29075_c0_seq2	1033.76	0.383434	0.111043	0.000554324	0.00676929	Q9LZA6	SDP1	AT5G04040	74.57	822	164	12	0	1179	3565	825
comp47325_c0_seq6	45.6847	1.92712	0.558231	0.000556069	0.00678682	F4IPV3	F4IPV3	AT2G30990	33.54	653	329	25	8e-63	224	2674	593
comp77157_c0_seq1	51.5798	1.95273	0.566062	0.000561272	0.00684652	Q6NMF0	CLE13	AT1G73965	53.12	64	19	2	2e-11	60.8	960	107
comp43952_c0_seq23	59.0388	0.666768	0.193412	0.000566023	0.00690064	A1L4V1	A1L4V1	AT4G28550	63.21	443	134	3	0	565	1939	424
comp51962_c0_seq1	1290.49	-0.257604	0.0747517	0.000568683	0.00692923	Q9SYL7	Q9SYL7	AT1G78650	43.73	526	265	12	2e-103	328	2033	509
comp17269_c0_seq1	548.681	-0.460384	0.133633	0.000570791	0.00695105	Q9SUQ3	Y4374	AT4G23740	63.13	613	204	8	0	680	2320	638
comp49787_c0_seq1	7639.04	-0.393816	0.114326	0.000571768	0.00695909	P25697	KPPR	AT1G32060	83.97	393	53	3	0	683	1954	395
comp44477_c0_seq3	29.4994	0.967706	0.280989	0.000573331	0.00697425	P0C2F6	RNHX1	At1g65750	24.41	594	390	13	4e-52	192	2121	620
comp56948_c0_seq1	190.082	-0.378413	0.109923	0.000576294	0.00700643	Q9SG80	ASD1	AT3G10740	45.45	55	30	0	1e-08	57	1109	678
comp54298_c0_seq1	491.772	-0.227936	0.0662276	0.000578069	0.00702411	Q0WUY5	Q0WUY5	AT3G07660	49.59	121	52	6	4e-19	91.3	1593	841
comp50958_c0_seq1	31044.1	-0.287574	0.0835804	0.000580237	0.00704656	Q9FJI5	G6PD6	AT5G40760	85.96	513	69	2	0	920	2074	515
comp39497_c0_seq6	717.22	-0.409711	0.119085	0.000580632	0.00704746	F4IX65	F4IX65	AT3G02600	67.09	316	88	3	1e-143	421	1699	314
comp19608_c0_seq2	558.098	0.83704	0.243327	0.00058177	0.00705737	Q8VZ18	Q8VZ18	AT3G44150	64.98	217	74	2	2e-97	295	1282	246
comp61360_c0_seq1	202.495	1.75754	0.51096	0.000582412	0.00706126	Q9SL78	ATL12	AT2G20030	46.13	388	153	14	5e-93	293	1613	390
comp51601_c0_seq1	2484.73	0.69776	0.202868	0.000582846	0.00706263	Q0WQB7	Q0WQB7	AT2G25800	59.77	942	356	9	0	1143	3653	987
comp48823_c1_seq8	3898.71	1.30712	0.380082	0.000583761	0.00706981	Q9FFY9	TRP4	AT5G13820	41.35	694	339	15	2e-113	367	2996	640
comp46688_c0_seq3	1551.48	-0.500085	0.145465	0.000586397	0.00709783	Q9ZPI6	AIM1	AT4G29010	77.02	531	122	0	0	818	3684	721
comp51265_c0_seq1	4193.6	0.904638	0.263223	0.000588691	0.00712168	Q9LYG5	Q9LYG5	AT5G11650	66.49	379	117	2	1e-165	481	1714	390
comp18402_c0_seq1	5606.63	0.397902	0.115814	0.000591024	0.00714596	O65422	O65422	AT4G21570	71.72	290	81	1	3e-128	380	1608	294
comp47346_c1_seq5	227.938	1.33709	0.389477	0.000596826	0.00721214	Q42523	MCCA	AT1G03090	77.78	333	65	3	0	530	2964	734
comp63252_c0_seq1	98.0583	-0.639875	0.186398	0.000597298	0.00721387	Q0WNN6	Q0WNN6	AT3G53010	55.82	249	101	4	6e-85	267	1421	297
comp17628_c0_seq1	1673.22	0.369023	0.107514	0.000598453	0.00721989	Q9LZ71	Q9LZ71	AT5G04550	39.38	612	288	15	9e-119	375	2446	599
comp50438_c0_seq1	1107.94	1.39495	0.406412	0.000598399	0.00721989	Q8LBW2	Q8LBW2	AT5G04250	47.14	350	160	6	1e-78	256	1842	345
comp45133_c0_seq2	108.195	1.27504	0.371641	0.000601697	0.00725504	Q9LF92	P2A15	AT3G53000	66.88	154	47	2	4e-56	195	2023	300
comp45350_c0_seq3	12.7774	1.7364	0.506165	0.000602461	0.00726027	Q9LID3	Q9LID3	AT3G13670	76.14	176	41	1	4e-92	286	529	703
comp45961_c0_seq16	91.6584	0.896	0.261307	0.000605995	0.00729885	Q9SCT5	Q9SCT5	AT3G51730	49.57	117	59	0	1e-26	105	927	213
comp49027_c1_seq15	43.0244	-0.737514	0.215102	0.000606565	0.00730172	O81211	RBOHE	At1g19230	71.66	487	133	3	0	660	1864	952
comp31577_c0_seq1	10.012	2.51185	0.733142	0.000612223	0.00736579	Q6AWX1	Q6AWX1	AT2G30720	49.07	108	55	0	4e-30	116	621	455
comp54199_c0_seq1	248.836	0.881372	0.257483	0.000619282	0.00744257	Q9STS0	Q9STS0	AT3G48180	42.31	78	43	1	1e-08	50.4	577	77
comp18844_c0_seq1	16.2126	2.46897	0.72126	0.000619019	0.00744257	Q93WT0	WRK31	AT4G22070	47.9	119	46	2	1e-22	94.4	460	538
comp27538_c0_seq2	369.877	-0.424287	0.123971	0.000620538	0.00745349	Q9FMI5	Q9FMI5	AT5G64150	60.67	328	127	2	3e-143	420	1469	377
comp52887_c0_seq1	827.189	-0.906819	0.264971	0.000620869	0.00745349	Q9STG6	DUT	AT3G46940	50.37	135	35	3	1e-23	97.1	1183	166
comp45244_c1_seq1	6079.54	0.591013	0.172766	0.00062417	0.00748902	F4I839	F4I839	AT1G57590	70.45	396	112	2	0	601	1700	444
comp19275_c0_seq1	32.1949	1.60589	0.469782	0.000629963	0.00755439	Q96316	Q96316	AT3G60280	52.94	102	48	0	6e-27	107	1082	222
comp66129_c0_seq1	36.3384	1.37003	0.400885	0.000631972	0.00757436	O65695	O65695	AT4G34760	69.52	105	25	2	1e-43	147	792	107
comp18344_c0_seq2	15.1862	1.86473	0.545755	0.000633636	0.00759016	Q9LFV5	FK111	AT5G15710	23.81	273	176	12	2e-14	62	1996	448
comp30272_c0_seq3	36.8686	2.51917	0.73779	0.000639032	0.00765062	O82485	OPT7	AT4G10770	80.1	206	40	1	1e-113	352	1126	766
comp31218_c0_seq2	88.5453	0.712877	0.208807	0.000640059	0.00765874	Q9SKB8	Q9SKB8	AT2G31820	76.52	115	27	0	9e-58	191	349	662
comp54102_c0_seq1	490.985	-0.405896	0.11891	0.000641415	0.00767079	Q9LVM3	Q9LVM3	AT5G58250	70.25	158	45	1	7e-73	230	1234	211
comp51482_c0_seq1	1310.86	-1.60807	0.471121	0.000641847	0.00767179	Q9ZWA8	FLA9	AT1G03870	59.73	149	59	1	1e-53	181	1132	247
comp48456_c3_seq5	50.9473	0.79322	0.232459	0.000644186	0.00769555	Q2V4B1	Q2V4B1	AT2G01940	58.04	112	42	1	6e-23	101	1954	356
comp43301_c0_seq1	1035.06	1.16684	0.341986	0.000645006	0.00770116	Q9FN55	Q9FN55	AT5G41460	66.48	528	148	8	0	732	2171	524
comp29337_c0_seq1	1046.19	0.636957	0.186697	0.000645535	0.00770329	Q9FJW2	Q9FJW2	AT5G67610	49.04	471	212	9	1e-125	383	1828	486
comp49907_c0_seq1	25158	-0.395633	0.116027	0.000650047	0.00775293	Q9LI74	CHUP1	AT3G25690	67.26	675	181	7	0	630	3779	1004
comp61338_c0_seq1	73.1073	1.13203	0.332007	0.000650454	0.00775357	Q8RX29	ATL70	AT2G35910	62.5	128	44	2	7e-34	125	962	217
comp53618_c0_seq1	616.727	0.801186	0.235082	0.000654138	0.00779325	O64640	CXE8	AT2G45600	53.73	322	131	4	2e-117	353	1534	329
comp18394_c0_seq1	1103.41	-0.417586	0.122589	0.000658294	0.00783852	B6IDH4	B6IDH4	AT5G14550	73.95	238	62	0	9e-141	395	1780	377
comp19215_c0_seq1	94.4126	-0.551486	0.161917	0.000659257	0.00784573	A8MRC7	B3GT2	AT1G05170	78.64	103	22	0	1e-54	177	310	407
comp36963_c0_seq1	39.6277	0.685813	0.201374	0.000660027	0.00785065	O81312	GAE3	AT4G00110	91.18	102	9	0	3e-52	172	309	430
comp48422_c0_seq5	2049.55	-0.398513	0.117029	0.000661022	0.00785822	Q9SJM9	Q9SJM9	AT2G36290	58.17	349	146	0	7e-155	454	1907	364
comp17862_c0_seq1	3561.28	1.0703	0.314427	0.000664136	0.00789098	P46897	ATHB7	AT2G46680	47.44	156	67	2	9e-36	135	1464	258
comp49955_c0_seq1	4046.85	-0.409925	0.120466	0.000666905	0.0079169	A0JQ68	A0JQ68	AT1G70990	59.46	37	11	2	5e-05	43.5	1042	176
comp18417_c0_seq1	600.489	-0.471489	0.13856	0.000667039	0.0079169	Q8GYZ0	Q8GYZ0	AT4G31530	77.78	234	52	0	1e-134	395	1428	324
comp26102_c0_seq1	2223.98	0.62117	0.182586	0.000668797	0.00793348	Q949N8	Q949N8	AT1G73920	66.81	690	214	5	0	874	2744	704
comp44778_c0_seq7	30.4382	-1.02223	0.300648	0.000673678	0.00798707	F4IC79	F4IC79	AT1G12380	62.56	804	240	6	0	984	5028	793
comp17807_c0_seq1	1588.08	0.651278	0.191632	0.000677373	0.00802654	Q9C5C1	Q9C5C1	AT4G31330	71.43	238	59	2	3e-121	353	1013	239
comp33975_c1_seq1	29.1062	0.90721	0.267031	0.000680313	0.00805704	Q9FFJ5	Q9FFJ5	AT5G05830	42.47	73	30	4	0.0002	42	917	204
comp18624_c0_seq1	1071.86	0.921688	0.27151	0.000687104	0.00813307	Q9LNW3	P2C03	AT1G07430	64.15	318	90	3	1e-116	359	1891	442
comp35712_c0_seq3	85.0517	0.921291	0.271444	0.000688708	0.00814767	Q94F58	NAC89	AT5G22290	42.98	349	161	9	2e-74	243	1700	340
comp56500_c0_seq1	455.205	1.17676	0.346773	0.000690156	0.00815753	Q9FL69	AGD5	AT5G54310	78.42	139	30	0	2e-73	247	1896	483
comp55956_c0_seq1	118.587	0.499116	0.14709	0.000690655	0.00815753	F4JP88	F4JP88	AT4G17615	78.22	101	22	0	2e-53	167	303	171
comp51109_c0_seq1	2143.85	-0.278088	0.0819507	0.000690417	0.00815753	Q8L999	BPC6	AT5G42520	51.1	272	112	8	1e-71	214	1376	342
comp67621_c0_seq1	85.2264	0.738821	0.217761	0.000691807	0.00816675	Q9LYU7	CRN	AT5G13290	61.99	371	133	3	6e-160	469	1966	401
comp52044_c0_seq1	1954.27	1.19656	0.352773	0.00069419	0.00819047	Q9M9M4	CSLD3	AT3G03050	82.47	1135	178	9	0	1932	4023	1145
comp50899_c0_seq1	629.29	0.935175	0.275843	0.00069832	0.00822694	F4IJ67	F4IJ67	AT2G46550	31.51	146	88	4	6e-11	62	989	257
comp29850_c0_seq4	130.65	-0.575066	0.169626	0.000698404	0.00822694	Q38893	ZDS	AT3G04870	79.84	258	52	0	1e-146	449	2665	558
comp54023_c0_seq1	663.235	1.11597	0.329148	0.000697719	0.00822694	Q9FJJ3	SRO5	At5g62520	45.26	274	137	6	6e-71	236	2030	309
comp19914_c0_seq1	15.1129	-1.60268	0.472919	0.0007017	0.00826133	Q9S7G2	GATL2	AT3G50760	73.17	205	50	3	1e-94	283	608	341
comp51115_c0_seq1	3459.92	-0.841322	0.248558	0.00071229	0.00838151	Q0V865	FAFL	AT5G22090	32.03	512	248	18	1e-37	146	2112	463
comp49643_c0_seq1	1271.69	1.19601	0.353361	0.000712684	0.00838167	Q8LD97	Q8LD97	AT1G80160	78.85	156	33	0	4e-89	268	978	167
comp43768_c1_seq3	598.595	-0.509656	0.150646	0.000716623	0.00842348	Q8H130	Q8H130	AT1G65295	81.82	77	9	1	9e-37	133	1426	115
comp63874_c0_seq1	41.7604	0.907464	0.26832	0.000719533	0.00845317	O82320	O82320	AT2G25770	53.05	164	69	2	2e-57	182	667	167
comp46960_c1_seq3	115.273	-0.562575	0.166355	0.000720173	0.00845616	Q8LEJ9	B3GT4	AT4G26940	50	90	45	0	1e-19	86.7	615	407
comp48675_c0_seq4	31.5852	-1.03325	0.305614	0.000722527	0.00847749	Q9C7Z9	SCP18	At1g33540	40.35	285	153	4	2e-66	223	1443	464
comp51920_c0_seq1	2503.52	0.715597	0.211665	0.000722761	0.00847749	P06525	ADH1	AT1G77120	82.45	376	66	0	0	600	1935	379
comp50198_c0_seq1	6264.63	1.19298	0.352928	0.000724253	0.00849046	O49255	NAC29	AT1G69490	67.11	225	64	2	2e-107	325	1527	268
comp18946_c0_seq2	49.4063	-0.794278	0.235281	0.000735814	0.00861947	Q0WUQ1	BAG1	AT5G52060	58.81	318	109	7	9e-111	339	1838	342
comp57492_c0_seq1	319.763	-0.276158	0.0818055	0.000736043	0.00861947	Q9FMX0	SODF3	AT5G23310	68.99	258	79	1	3e-126	375	1695	263
comp20647_c0_seq1	13.9774	2.48496	0.736387	0.000739426	0.00865447	Q7PC87	AB34G	AT2G36380	73.73	632	166	0	0	994	2205	1453
comp57844_c0_seq1	187.905	-0.459162	0.136091	0.000741041	0.00866876	Q9FF49	Q9FF49	AT5G60710	39.52	124	62	5	1e-15	73.6	362	704
comp36578_c0_seq1	23.4839	1.45645	0.431751	0.000742559	0.00868189	O64747	WRK35	AT2G34830	56.23	265	88	10	5e-78	249	1053	427
comp40669_c0_seq6	23.6178	-1.22646	0.363611	0.000743531	0.00868863	Q6LA42	APRR5	AT5G24470	31.31	511	245	16	9e-85	170	3003	558
comp46682_c0_seq10	15379.9	-0.437529	0.129737	0.000745111	0.00870246	A1L4Y2	ADHL3	AT1G32780	69.69	386	107	4	3e-173	506	2192	394
comp18462_c0_seq2	233.422	-0.746328	0.221332	0.00074629	0.00871161	F4J378	F4J378	AT3G44750	55.79	95	41	1	2e-27	111	1641	242
comp44243_c0_seq1	8002.26	0.877227	0.26022	0.000748686	0.00873494	Q8W488	Q8W488	AT1G33110	65.57	488	165	2	0	587	2132	494
comp37802_c0_seq1	1447.43	-0.222354	0.0659896	0.000752971	0.00878026	O65902	ACAP1	AT4G34490	72.92	480	115	6	0	694	1954	476
comp64680_c0_seq1	111.651	0.471861	0.140065	0.000754745	0.00879628	Q9C9P4	KASC2	AT1G74960	66.19	556	162	6	0	662	2157	541
comp56380_c0_seq1	559.117	-0.600487	0.178273	0.000756167	0.00880819	Q8GY50	Q8GY50	AT1G79620	55.93	624	264	7	0	628	1859	971
comp181161_c0_seq1	94.6511	0.595822	0.176974	0.000760683	0.00885609	P14891	HMDH1	At1g76490	86.02	93	13	0	2e-48	164	317	592
comp29811_c0_seq1	18166	0.732093	0.217538	0.000764423	0.00889492	P42762	CLPD	AT5G51070	69.86	899	253	7	0	1253	3559	945
comp28178_c0_seq1	34.5124	1.97361	0.586766	0.000769498	0.00893977	Q9SN80	Q9SN80	AT3G47580	38.18	110	68	0	1e-18	85.1	582	1011
comp29781_c0_seq2	77.7989	0.97041	0.288508	0.000769467	0.00893977	F4J341	F4J341	AT3G44510	57.23	311	129	1	8e-134	395	1581	325
comp44551_c0_seq2	90.9658	0.846824	0.251764	0.000769435	0.00893977	F4J3Q1	F4J3Q1	AT3G04480	57.69	52	19	1	5e-20	61.2	2062	718
comp61380_c0_seq1	105.932	1.35351	0.402629	0.000774737	0.00899587	Q9LFQ7	Q9LFQ7	AT5G14980	47.55	326	166	4	9e-103	314	1432	327
comp51769_c0_seq1	1618.03	0.864656	0.257336	0.000779344	0.00904458	F4I543	F4I543	AT1G56423	61.9	252	95	1	9e-87	270	1414	270
comp62569_c0_seq1	33.1116	1.56591	0.466233	0.000783239	0.00908499	Q9ZVP5	Q9ZVP5	AT1G05100	53.45	174	68	5	2e-55	181	537	339
comp23282_c0_seq1	23.5034	-2.10127	0.626107	0.000790559	0.00916275	Q501A3	Q501A3	AT1G76240	50	172	74	6	1e-33	124	636	308
comp37077_c0_seq2	1596.66	0.666631	0.198639	0.000790777	0.00916275	Q9FIL6	Q9FIL6	AT5G58950	55.89	501	183	6	0	559	2278	525
comp58570_c0_seq1	277.86	0.725249	0.216149	0.000792739	0.0091758	Q9FKU8	Q9FKU8	AT5G44400	60.74	540	199	6	0	653	2315	537
comp39720_c3_seq1	828.614	0.513314	0.15298	0.000792386	0.0091758	Q9SCK0	Q9SCK0	AT3G49590	45.87	617	280	18	3e-108	348	2472	603
comp54227_c0_seq1	293.366	0.858091	0.255766	0.000793709	0.00918219	Q8L3R2	CML41	AT3G50770	58.45	142	55	2	8e-51	171	1039	205
comp51854_c0_seq1	1372.08	0.327778	0.0977063	0.000794428	0.00918567	Q9SB70	Q9SB70	AT4G24760	74.06	374	84	5	0	524	1575	365
comp40024_c0_seq1	2069.39	-0.659298	0.196539	0.000794967	0.00918708	Q9FIZ5	Q9FIZ5	AT5G44680	53.63	386	137	5	2e-121	370	2050	353
comp44670_c1_seq5	162.332	-0.509777	0.152012	0.0007979	0.00921613	O82240	O82240	AT2G47710	64.18	134	47	1	1e-55	183	1152	162
comp36684_c0_seq1	5175.69	1.82895	0.545693	0.000803441	0.00927524	Q94B55	XB31	AT2G28840	70.83	408	102	3	0	595	1945	456
comp55891_c0_seq1	148.075	1.20485	0.359588	0.000806255	0.00930224	Q9SIN2	TBL39	AT2G42570	67	100	31	1	4e-39	139	574	367
comp63153_c0_seq1	138.85	-1.22351	0.36517	0.000806626	0.00930224	B3LFC0	Y1332	AT1G33260	49.69	318	139	6	2e-101	315	1708	349
comp52026_c0_seq1	3045.87	0.638314	0.190537	0.000807892	0.00930725	Q9SZW4	HMA2	AT4G30110	66.48	710	236	2	0	953	4257	951
comp32174_c0_seq1	283.554	-0.454919	0.135794	0.000807907	0.00930725	Q94KT8	COBRA	AT5G60920	84.73	131	20	0	9e-78	248	943	456
comp55432_c0_seq1	379.345	1.37155	0.409621	0.000812963	0.00936057	Q9C9E9	Q9C9E9	AT1G72510	60.9	133	49	1	5e-50	170	1392	165
comp48079_c0_seq4	4986.22	-0.372388	0.11125	0.000816047	0.00939116	Q9SW80	BLH2	At4g36870	52.98	604	189	17	3e-147	459	2923	739
comp47981_c1_seq1	38.2837	1.74452	0.521538	0.000822959	0.00946575	Q9MAA2	Q9MAA2	AT3G05170	70.22	272	81	0	2e-144	416	1119	316
comp50307_c0_seq1	2647.86	0.861752	0.257647	0.000823714	0.00946948	Q94BX2	Q94BX2	AT3G50910	46.04	467	198	13	2e-85	280	2227	447
comp46499_c1_seq2	100550	0.559691	0.167355	0.00082479	0.00947689	Q3EAA5	Q3EAA5	AT4G05320	100	280	0	0	0	552	841	381
comp47396_c0_seq31	176.738	-0.622986	0.186329	0.00082735	0.00950133	Q9FZ47	Q9FZ47	AT1G16880	78.22	101	22	0	3e-49	169	949	290
comp34645_c0_seq2	954.528	0.696232	0.208384	0.000834462	0.009578	Q3EC97	FBL14	AT1G80570	68.74	467	146	0	0	650	1821	480
comp42312_c0_seq1	31.4305	1.11899	0.33499	0.000836641	0.009598	Q8GYH8	SUT42	AT3G12520	64.44	284	89	2	9e-107	343	2161	677
comp42182_c0_seq2	4768.47	-0.390828	0.117006	0.000837108	0.00959835	Q96247	AUX1	AT2G38120	93.49	215	14	0	1e-127	390	1974	485
comp30600_c0_seq1	389.824	0.999122	0.299255	0.000841727	0.00964627	O65660	O65660	AT4G39730	66.92	133	44	0	4e-61	197	1061	181
comp30781_c0_seq6	2149.69	-0.241846	0.0724554	0.000844247	0.0096701	F4JTM2	F4JTM2	AT4G38270	63.33	649	218	5	0	810	2502	676
comp24470_c0_seq1	1079.68	0.452948	0.135724	0.000846063	0.00968585	Q93WL3	Q93WL3	AT4G25370	56.36	236	97	3	4e-83	257	1178	238
comp17783_c0_seq1	991.181	1.03563	0.310414	0.000849034	0.00971481	Q9C803	Q9C803	AT1G33490	69.94	163	49	0	7e-73	239	2721	175
comp57254_c0_seq1	358.499	-0.72643	0.217753	0.000849836	0.00971892	Q9SJB4	GDL34	AT2G04570	61.49	335	126	2	3e-149	434	1498	350
comp44587_c1_seq5	326.167	0.589873	0.176889	0.000853905	0.00976038	Q9FX34	Q9FX34	AT1G73390	81.02	411	76	1	0	655	2325	419
comp16860_c0_seq1	94.9608	-0.754576	0.226372	0.000858079	0.00980298	Q9LLL8	XSP1	AT4G00230	64.39	719	255	1	0	957	2601	749
comp46225_c0_seq6	10.0313	-1.44242	0.433094	0.000866937	0.00989903	C0LGE0	Y1765	AT1G07650	64.07	437	150	3	0	559	1814	1014
comp55197_c0_seq1	499.337	1.18781	0.356671	0.00086764	0.00990191	Q9SIN2	TBL39	AT2G42570	66.94	245	79	2	6e-121	358	1087	367
comp38898_c0_seq4	358.007	-0.441052	0.132545	0.000876068	0.00999291	Q9M371	Q9M371	AT3G61670	66.67	42	14	0	3e-11	65.5	1218	790
comp45018_c0_seq2	287.546	0.867453	0.260704	0.000876753	0.00999553	Q6GKV1	Q6GKV1	AT5G63220	62.59	139	51	1	2e-56	185	669	324
comp39322_c0_seq3	49.65	-0.901736	0.271019	0.000877213	0.00999559	O80919	TBL34	AT2G38320	69.49	354	106	2	0	544	1577	410
comp29644_c1_seq1	969.717	0.394096	0.11846	0.000878378	0.0100037	F4IUT0	F4IUT0	AT2G32970	50.67	521	240	5	0	483	2792	690
comp45244_c1_seq2	2490.2	0.906059	0.272382	0.000879658	0.0100131	F4J9L0	F4J9L0	AT3G05910	56.08	148	61	3	5e-50	167	632	311
comp45735_c0_seq13	55.6159	0.812732	0.244485	0.000886529	0.010086	F4JT30	F4JT30	AT4G13550	49.58	478	190	8	0	380	3011	715
comp37912_c1_seq3	730.394	-0.340735	0.102512	0.000887844	0.0100958	Q6NLW5	XRI1	AT5G48720	43.75	304	156	6	5e-71	233	1675	300
comp42598_c0_seq3	2035.99	-0.275056	0.082804	0.000894498	0.0101662	Q38906	TOC34	AT5G05000	63.67	311	113	0	3e-146	425	1471	313
comp41684_c0_seq1	12.6475	1.05444	0.317518	0.000897318	0.010193	F4JYY5	F4JYY5	AT5G60400	38.71	93	49	4	4e-05	41.2	646	91
comp52896_c0_seq1	857.176	0.904663	0.272474	0.000899584	0.0102134	Q9SCK0	Q9SCK0	AT3G49590	50.32	308	127	7	2e-74	248	1336	603
comp30349_c0_seq2	478.071	-0.562009	0.169322	0.000902843	0.0102451	Q05466	HAT4	AT4G16780	61.94	289	86	7	1e-101	311	1619	284
comp45278_c0_seq4	53.3485	1.1636	0.350811	0.000910294	0.0103243	Q9LUI6	Q9LUI6	AT3G22750	74.41	211	51	2	3e-103	314	1163	378
comp35474_c0_seq2	410.199	-0.362616	0.109352	0.000913022	0.0103499	Q9FK30	Q9FK30	AT5G50420	64.78	531	163	7	0	657	2593	566
comp52899_c0_seq1	973.965	1.06995	0.322699	0.000914332	0.0103594	Q9LV10	PTR53	AT5G62680	59.36	566	229	1	0	727	2279	616
comp18771_c0_seq1	371.201	0.867682	0.261842	0.000920509	0.0104241	Q9LE38	NLP4	AT1G20640	49.05	899	352	16	0	755	4001	844
comp40429_c0_seq2	22105.1	0.986263	0.297736	0.000924537	0.0104643	Q9FK57	Q9FK57	AT5G18130	32	275	129	15	3e-09	59.3	2801	280
comp58734_c0_seq1	184.208	0.724615	0.218784	0.000926291	0.0104787	Q84JS8	Q84JS8	AT2G38790	34.41	93	55	3	3e-05	45.1	1228	204
comp17622_c0_seq2	7342.82	0.892426	0.269492	0.000927935	0.0104919	Q9SJD4	LACS8	AT2G04350	73.41	677	177	1	0	1082	3180	720
comp48897_c3_seq5	14999.3	-0.332264	0.100389	0.000933759	0.0105523	Q9FX54	G3PC2	AT1G13440	92.17	332	26	0	0	599	2229	338
comp52245_c0_seq1	1750.58	0.876731	0.264931	0.000935375	0.0105638	Q66GK4	Q66GK4	AT4G15563	49.09	165	84	0	1e-42	150	1224	167
comp48757_c5_seq1	105.956	0.589448	0.178126	0.000935731	0.0105638	P92519	M810	ATMG00810	34.25	219	135	4	9e-33	127	1802	240
comp30255_c0_seq1	244.521	-0.620791	0.187625	0.00093734	0.0105765	Q38831	IAA13	AT2G33310	55.14	214	69	4	2e-64	214	1773	247
comp683_c0_seq1	23.3292	-2.15885	0.652702	0.000941134	0.0106138	Q9FXE2	Q9FXE2	AT1G67790	37.08	267	142	9	1e-46	166	787	576
comp19476_c0_seq1	213.399	-0.391222	0.118315	0.0009443	0.0106441	Q0WWW9	XYLL3	AT5G59250	78.54	396	83	1	4e-153	474	3633	558
comp57944_c0_seq1	175.663	0.553356	0.16745	0.000951134	0.0107156	Q94C65	Q94C65	AT5G38895	37.61	226	130	3	9e-32	121	1242	221
comp44817_c0_seq9	3084.63	0.565491	0.171165	0.000953891	0.0107357	F4JY30	F4JY30	AT5G18640	62.5	104	31	3	1e-31	127	1944	357
comp29568_c0_seq1	748.059	1.24092	0.375598	0.000953698	0.0107357	Q8L7L0	OBGC	AT5G18570	49.7	167	77	1	6e-36	145	2444	681
comp18765_c0_seq1	5931.98	0.504824	0.152817	0.000955022	0.0107429	Q9ZSK1	GTOMC	AT1G64970	72.92	288	74	2	8e-139	411	1791	348
comp21114_c0_seq1	13.5064	1.88239	0.569903	0.000956577	0.0107549	Q8GYZ9	Q8GYZ9	AT5G60700	79.81	426	85	1	0	720	1459	668
comp18172_c0_seq2	1804.54	0.77398	0.234366	0.000958461	0.0107705	Q9FMH8	Q9FMH8	AT5G43060	65.77	298	92	6	4e-134	398	1305	463
comp17618_c0_seq1	964.756	-0.693747	0.210093	0.000959665	0.0107786	Q9LV17	BH079	AT5G62610	63.1	168	58	3	2e-53	191	3673	281
comp83060_c0_seq1	23.392	-1.33014	0.402989	0.000964473	0.010827	Q93Z00	TCP14	AT3G47620	34.58	107	37	5	6e-05	42.7	584	489
comp47137_c0_seq3	2393.22	1.07454	0.32574	0.00097117	0.0108966	O48700	PUB6	AT1G24330	60.95	781	285	9	0	943	3195	771
comp50246_c0_seq1	1449.52	0.972312	0.294785	0.000972461	0.0109056	Q9C907	Q9C907	AT1G74210	71.24	386	110	1	0	568	1593	392
comp23797_c0_seq1	32.5007	1.1711	0.355126	0.000974816	0.0109208	Q9LE81	Q9LE81	AT5G62310	75.69	325	72	3	4e-160	491	1690	1168
comp42074_c0_seq2	242.638	0.523066	0.158614	0.000974666	0.0109208	Q9LES3	AI5L2	AT3G56850	54.91	326	102	7	2e-92	293	2085	297
comp30260_c0_seq1	1056.13	-0.620697	0.188308	0.000980065	0.0109684	Q9SPG7	Q9SPG7	AT5G16600	57.45	235	61	3	2e-86	271	1411	327
comp57832_c0_seq1	225.376	-1.20642	0.365991	0.000979637	0.0109684	Q9SFC7	FB135	AT3G07870	36.57	391	226	10	2e-70	239	2191	417
comp48699_c0_seq3	36.7047	-0.701607	0.212905	0.000982807	0.0109935	P0C2F6	RNHX1	At1g65750	25.93	135	97	2	4e-07	54.3	2929	620
comp34320_c0_seq1	266.243	1.37079	0.416145	0.000987619	0.0110417	Q9SGA2	Q9SGA2	AT3G02040	65.26	380	111	3	9e-174	501	1776	361
comp42088_c0_seq4	3034.5	1.1351	0.344642	0.000989236	0.0110542	B9DFG3	ISE2	AT1G70070	72.34	1052	280	2	0	1514	4240	1171
comp30040_c0_seq2	2019.78	0.842239	0.255748	0.000990415	0.0110561	Q9SUH5	QWRF8	AT4G30710	55.14	214	95	1	6e-73	255	2832	644
comp46144_c0_seq2	58.5421	1.02724	0.311915	0.00099009	0.0110561	Q9C626	FB37	AT1G47056	66.53	472	155	2	0	600	3772	518
comp50058_c0_seq1	3623.78	-0.800077	0.242965	0.000991354	0.011061	Q8L636	Q8L636	AT1G53210	66.78	566	174	5	0	654	2163	585
comp52629_c0_seq1	1121.59	-0.423523	0.128651	0.000994646	0.0110896	Q9LS01	AOC3	AT3G25780	69.44	180	53	2	2e-82	257	1298	258
comp22808_c0_seq1	90.2496	-0.512061	0.155549	0.000994929	0.0110896	Q8LG10	GAT15	AT3G06740	51.16	86	36	1	2e-21	88.2	613	149
comp49726_c0_seq1	12317.9	-0.476569	0.144791	0.000996852	0.0111054	Q8L7S8	RH3	AT5G26742	72.81	651	153	7	0	913	3045	748
comp46649_c0_seq2	3160.87	-0.688011	0.209055	0.000998134	0.0111135	Q8RWI9	AB15G	AT3G21090	68.7	690	205	5	0	978	2876	691
comp18267_c0_seq2	2997.22	0.418513	0.127172	0.000998595	0.0111135	Q9LZ21	Q9LZ21	AT5G04760	64.44	180	58	3	2e-67	215	1046	215
comp43817_c0_seq6	2004.6	-0.394863	0.120018	0.00100172	0.0111427	Q8L8X4	Q8L8X4	AT1G22790	50	216	101	4	2e-37	142	3437	216
comp28944_c0_seq1	2817.08	0.479346	0.14573	0.00100445	0.0111512	Q8LPQ1	Q8LPQ1	AT5G10500	34.73	714	377	11	1e-105	358	4152	848
comp52689_c0_seq1	364.78	-0.359234	0.109206	0.00100362	0.0111512
comp33335_c0_seq1	1415.58	0.621137	0.188838	0.00100452	0.0111512	Q0WP38	Q0WP38	AT5G49710	63.06	222	79	1	6e-84	262	1471	235
comp42378_c0_seq3	7832.31	-0.454179	0.138066	0.00100335	0.0111512	Q8VZ78	Q8VZ78	AT3G60260	82.24	259	44	1	8e-154	451	2122	266
comp51060_c0_seq1	1486.39	-0.410518	0.124824	0.00100619	0.0111532	Q9C9F7	Q9C9F7	AT1G68220	65.28	193	66	1	2e-86	266	1293	201
comp45980_c1_seq2	808.15	-0.291137	0.0885193	0.00100559	0.0111532	Q9LU89	2A5N	AT3G26020	82.19	421	75	0	0	728	2696	510
comp16062_c0_seq1	27.8339	-0.884145	0.268837	0.00100622	0.0111532	Q9LFE4	Y5673	AT5G16730	53.3	212	97	2	3e-54	193	1201	853
comp73341_c0_seq1	24.1624	1.34095	0.408031	0.00101477	0.0112423	Q8LEN7	Q8LEN7	AT3G19550	75	48	12	0	1e-20	84.7	650	110
comp48621_c2_seq17	187496	0.460692	0.140271	0.00102232	0.0113202	Q9FMH8	Q9FMH8	AT5G43060	69.06	223	54	6	8e-94	306	2549	463
comp43496_c0_seq4	1085.09	-0.238203	0.0725448	0.00102514	0.0113457	Q9FYD1	Q9FYD1	AT3G43590	38.55	428	201	8	1e-80	269	1998	551
comp26362_c0_seq1	43.6268	-0.994105	0.302804	0.0010271	0.0113617	Q8VYH6	Q8VYH6	AT4G17280	65.52	116	40	0	2e-51	174	697	402
comp40452_c0_seq1	1615.51	-0.190967	0.0581723	0.0010279	0.0113648	Q43316	HEM3	AT5G08280	77.34	353	70	3	0	556	1628	382
comp58622_c0_seq1	218.803	0.699464	0.213091	0.00102902	0.0113715	Q9LFQ0	Q9LFQ0	AT5G15050	72.2	277	77	0	5e-148	433	1401	434
comp36390_c0_seq2	32.3217	-1.3066	0.398118	0.00103094	0.011387	Q9LXM6	Q9LXM6	AT3G44220	60.95	210	78	1	5e-88	264	814	206
comp47304_c2_seq7	144.724	1.43999	0.438848	0.00103329	0.0114072	Q9C9X8	Q9C9X8	AT1G68140	55.43	258	95	4	1e-81	263	1777	334
comp42894_c0_seq1	327.497	-0.382689	0.116647	0.00103535	0.0114231	Q8L7F9	B3GTF	AT1G26810	62.46	642	228	6	0	809	2741	643
comp46389_c0_seq3	24.155	2.70632	0.824941	0.00103576	0.0114231	Q94KB7	MLO6	AT1G61560	56.42	530	194	5	0	597	1971	583
comp42786_c0_seq1	41.7954	1.04414	0.318521	0.00104514	0.0115206	F4I0S0	F4I0S0	AT1G76040	77.43	319	71	1	0	529	1028	561
comp33636_c0_seq1	2994.89	-0.317682	0.0969438	0.00104927	0.0115604	C0LGD7	Y1684	AT1G06840	67.72	793	246	5	0	983	3016	953
comp18111_c0_seq2	1931.15	-0.425696	0.12994	0.00105252	0.0115904	Q9ZUJ2	Q9ZUJ2	AT1G60010	60.12	173	62	1	2e-67	214	1112	173
comp24684_c0_seq2	75.8916	-1.27766	0.390403	0.00106537	0.011726	P46600	HAT1	AT4G17460	51.92	208	64	9	6e-49	172	1459	282
comp48321_c0_seq8	8413.19	0.987322	0.30171	0.00106632	0.0117305	Q9LXL5	SUS4	AT3G43190	81.14	806	152	0	0	1379	3037	808
comp51684_c0_seq1	1055.36	0.762357	0.232986	0.00106744	0.011737	Q9LQU5	NUD18	AT1G14860	55.19	183	71	4	7e-57	191	1621	176
[truncated: 880 more rows]

## Sheet: 12-PU
12-P/U
Sequence name	Base Mean	Log2Fold Change	SE (lfc)	P-value	FDR	UniProt	Gene	TAIR	Identical matches (%)	Alignment length	Mismatches	Gap openings	E-value	Bit score	Query length (nt)	Subject length (aa)
comp47575_c0_seq8	1367.96	-2.24147	0.227922	8.00763e-23	1.75639e-18	Q9LSQ4	GH36	AT5G54510	69.18	597	175	5	0	809	2133	612
comp44997_c0_seq2	462.063	-1.69283	0.177174	1.24072e-21	1.36069e-17	Q39152	FACR1	AT5G22500	51.83	492	230	3	3e-179	521	1817	491
comp48614_c1_seq2	1583.95	-1.65998	0.180175	3.16822e-20	2.1584e-16	Q9ZU72	U72D1	AT2G18570	47.36	473	233	6	2e-149	444	1840	470
comp33538_c0_seq1	3134.69	-2.43075	0.264506	3.93618e-20	2.1584e-16	Q93ZB9	FACR3	AT4G33790	60.08	491	194	2	0	604	1947	493
comp33596_c0_seq2	239.026	-2.55621	0.281288	1.01324e-19	4.4449e-16	Q9FL00	Q9FL00	AT5G66800	40.59	202	78	8	4e-26	104	1234	183
comp55926_c0_seq1	294.44	-1.69369	0.204193	1.08992e-16	3.98439e-13
comp18986_c0_seq1	2782.08	-0.944779	0.121601	7.87911e-15	2.46886e-11	O64594	O64594	AT1G70420	45.12	215	107	7	1e-43	156	1271	272
comp47577_c1_seq1	1294.79	-1.9999	0.261077	1.85682e-14	5.09094e-11	Q9LNQ4	ALA4	AT1G17500	73.27	1212	309	8	0	1810	4596	1216
comp48538_c0_seq1	711.877	-1.54758	0.202512	2.14019e-14	5.21589e-11	P42734	CADH9	AT4G39330	63.31	357	130	1	2e-147	432	1592	360
comp29532_c0_seq1	1043.06	-1.3939	0.18295	2.55631e-14	5.607e-11	Q9SFU3	PPA15	AT3G07130	76	500	117	1	0	814	2821	532
comp19404_c0_seq2	295.267	-2.7655	0.367194	5.01899e-14	1.00079e-10	Q9LYN8	EXS	AT5G07280	40.15	954	510	9	4e-170	540	3668	1192
comp37466_c0_seq2	1051.37	-2.17262	0.289243	5.84895e-14	1.06909e-10	Q1PDF2	Q1PDF2	AT5G67550	27.12	472	317	6	4e-47	176	2292	509
comp48262_c0_seq1	158.715	-2.19088	0.292379	6.71747e-14	1.13339e-10	Q9LPD9	MCM2	AT1G44900	82.15	633	103	4	0	1014	1995	936
comp18256_c0_seq1	1011.81	-1.58512	0.214724	1.55775e-13	2.44055e-10	Q94BN0	BT2	AT3G48360	61.52	330	113	4	1e-132	392	1417	364
comp46162_c0_seq1	5192.96	-1.18701	0.161716	2.13402e-13	3.1205e-10	Q9STK6	WNK3	AT3G48260	66.11	475	126	9	0	595	2995	516
comp29568_c0_seq1	748.059	-0.725973	0.102317	1.29033e-12	1.76888e-09	Q8L7L0	OBGC	AT5G18570	49.7	167	77	1	6e-36	145	2444	681
comp18327_c0_seq1	2826.34	-1.8179	0.261437	3.56383e-12	4.59817e-09	O65390	APA1	AT1G11910	77.05	244	55	1	6e-134	398	1281	506
comp50702_c0_seq1	5679.32	-1.1496	0.167472	6.67506e-12	8.13393e-09	Q96289	ZAT10	At1g27730	40.88	274	106	8	1e-45	163	1859	227
comp51684_c0_seq1	1055.36	-0.731002	0.106765	7.55037e-12	8.2805e-09	Q9LQU5	NUD18	AT1G14860	55.19	183	71	4	7e-57	191	1621	176
comp50465_c0_seq1	962.238	-2.01746	0.2945	7.36224e-12	8.2805e-09	Q9LXC6	Q9LXC6	AT5G09620	59.48	116	39	2	2e-37	144	1350	531
comp56852_c0_seq1	231.772	-1.71288	0.253312	1.36161e-11	1.42217e-08	Q9ZV02	SWET9	AT2G39060	54.15	253	115	1	6e-82	255	1188	258
comp45031_c0_seq1	5691.65	-1.48844	0.221215	1.71469e-11	1.70954e-08	F4JJL0	ENDO4	AT4G21585	70.35	199	55	3	2e-97	302	2303	299
comp47310_c0_seq3	5509.66	-1.62547	0.2444	2.91379e-11	2.77874e-08	Q56WF8	SCP48	AT3G45010	63.49	504	175	6	0	673	2030	510
comp49827_c0_seq1	5613.29	-0.70999	0.107927	4.75398e-11	4.34474e-08	Q8S8P5	WRK33	AT2G38470	48.58	494	187	18	1e-113	357	2219	519
comp50438_c0_seq1	1107.94	-0.947815	0.14559	7.50618e-11	6.58562e-08	Q8LBW2	Q8LBW2	AT5G04250	47.14	350	160	6	1e-78	256	1842	345
comp47873_c0_seq13	172.469	-1.9571	0.302764	1.01893e-10	8.59581e-08	Q8L3W1	VRN1	AT3G18990	29.17	336	205	5	2e-38	144	1270	341
comp50100_c0_seq1	1623.86	-1.54543	0.241641	1.59954e-10	1.25301e-07	Q8GXB4	WTR2	AT1G09380	53.4	324	148	3	3e-115	351	1750	374
comp52834_c0_seq1	601.503	-2.06375	0.322557	1.5731e-10	1.25301e-07	Q9ZU12	Q9ZU12	AT1G52140	42.4	217	89	8	1e-43	154	1322	208
comp19397_c0_seq2	407.071	-1.63795	0.256775	1.78332e-10	1.34881e-07	Q8LFM2	GASAA	AT5G59845	71.64	67	18	1	5e-24	94.4	781	89
comp30430_c0_seq1	141.548	-2.53191	0.398847	2.18032e-10	1.59411e-07	Q84JS8	Q84JS8	AT2G38790	38.71	93	40	4	6e-07	49.3	884	204
comp40111_c0_seq1	3371.58	-1.82368	0.291734	4.07403e-10	2.88257e-07	Q9STK6	WNK3	AT3G48260	37.5	48	30	0	0.0002	44.3	1471	516
comp56068_c0_seq1	244.149	-1.46044	0.23432	4.58555e-10	3.14311e-07	Q5EAF2	IP5PB	AT1G47510	59.48	306	119	2	4e-133	395	1662	334
comp25291_c0_seq1	1605.82	-1.07102	0.173991	7.47974e-10	4.97153e-07	Q9LZW3	PUB16	AT5G01830	56.08	699	278	8	0	692	2512	674
comp56500_c0_seq1	455.205	-1.02487	0.169326	1.42452e-09	9.18983e-07	Q9FL69	AGD5	AT5G54310	78.42	139	30	0	2e-73	247	1896	483
comp18823_c0_seq1	939.963	-0.774636	0.129949	2.50564e-09	1.57025e-06	Q9C7R6	PUB17	AT1G29340	68.16	735	212	6	0	802	2869	729
comp43466_c0_seq2	102.484	-1.51875	0.256359	3.13608e-09	1.8591e-06	Q8L7Z7	Q8L7Z7	AT3G60070	68.86	350	109	0	1e-172	519	3294	458
comp31383_c0_seq3	220.814	-1.08308	0.182691	3.05691e-09	1.8591e-06	Q9LSB1	GUX1	AT3G18660	57.55	384	137	6	6e-138	416	1494	659
comp44211_c0_seq2	905.246	-1.44481	0.248639	6.21495e-09	3.58734e-06	Q9FL41	WTR38	AT5G07050	61.98	405	137	7	2e-166	481	1510	402
comp40229_c0_seq3	22809.4	-1.28625	0.221555	6.41538e-09	3.60808e-06	P31414	AVP1	AT1G15690	87.71	765	89	1	0	1324	3189	770
comp43545_c0_seq1	176.933	-1.69326	0.29304	7.54807e-09	4.13898e-06	F4HRB5	F4HRB5	AT1G45207	50.09	573	238	15	3e-114	361	2351	555
comp54944_c0_seq1	513.278	-1.94618	0.337221	7.86954e-09	4.21001e-06	Q67YU0	CKX5	AT1G75450	74.03	516	125	5	0	785	2477	540
comp51891_c0_seq1	1306.59	-1.4236	0.24942	1.14538e-08	5.98163e-06	Q9C5C7	Q9C5C7	AT3G24530	76.87	467	108	0	0	760	2170	481
comp19688_c0_seq1	215.371	-1.3294	0.23342	1.23154e-08	6.28199e-06	Q9SNC4	Q9SNC4	AT3G46540	44.82	299	130	7	1e-66	220	1547	307
comp54284_c0_seq1	415.281	-1.54873	0.273975	1.57831e-08	7.86787e-06	Q9FJZ5	Q9FJZ5	AT5G66440	31.64	256	132	7	4e-32	124	1469	252
comp50539_c0_seq1	2701.23	-2.09052	0.371788	1.87801e-08	9.15382e-06
comp50245_c0_seq1	588.595	-1.30412	0.232923	2.15673e-08	1.02838e-05	Q9FLF4	PUB27	AT5G64660	40.33	419	221	7	1e-85	275	1655	420
comp29541_c0_seq1	123.137	-1.32352	0.237164	2.39679e-08	1.05222e-05	Q9LVZ8	LOR12	AT3G15810	62.44	213	79	1	2e-92	278	1029	220
comp53628_c0_seq1	425.788	-1.46522	0.262437	2.36248e-08	1.05222e-05	Q9LZZ4	Q9LZZ4	AT3G60690	44.74	152	72	3	2e-31	119	1157	170
comp47104_c0_seq4	65.9708	-1.94978	0.349393	2.39861e-08	1.05222e-05	Q9FGY3	Q9FGY3	AT5G49620	53.27	321	114	7	2e-83	263	1419	307
comp59287_c0_seq1	156.945	-2.91457	0.522145	2.37895e-08	1.05222e-05	Q9SW40	Q9SW40	AT4G34950	61.73	371	111	3	1e-109	338	1323	567
comp53963_c0_seq1	273.736	-1.03827	0.186369	2.5324e-08	1.08913e-05	Q8LFY8	ATL54	AT1G72220	40.68	236	112	7	2e-40	153	2000	413
comp38509_c0_seq3	507.7	-1.63698	0.294024	2.58414e-08	1.09001e-05	O22174	ERF08	AT2G23340	57.96	157	41	6	4e-44	152	944	176
comp29984_c0_seq1	912.485	-1.62712	0.293671	3.01393e-08	1.24731e-05	Q9C519	WRKY6	AT1G62300	52.36	573	164	19	1e-125	389	2167	553
comp19361_c0_seq2	182.846	-1.73526	0.31357	3.13225e-08	1.27227e-05	Q9ZVF1	Q9ZVF1	AT2G01540	55.81	129	55	2	8e-40	142	1206	180
comp50495_c0_seq1	2308.03	-1.02735	0.187428	4.22201e-08	1.68374e-05	Q8RUN2	LOG1	AT2G28305	80.57	211	39	2	2e-107	321	1423	213
comp42460_c0_seq10	635.795	-1.65032	0.301974	4.62635e-08	1.81204e-05	Q9SX27	PAN	AT1G68640	62.08	443	129	7	5e-130	398	2287	452
comp51265_c0_seq1	4193.6	-0.743686	0.136735	5.36207e-08	2.06336e-05	Q9LYG5	Q9LYG5	AT5G11650	66.49	379	117	2	1e-165	481	1714	390
comp20236_c0_seq1	254.873	-2.59678	0.47823	5.63631e-08	2.10262e-05	O82637	P2C61	AT4G32950	50.6	332	127	6	1e-99	309	1721	326
comp56026_c0_seq1	383.233	-1.02741	0.189323	5.73869e-08	2.10262e-05	Q9C6F6	Q9C6F6	AT1G58120	41.22	393	199	16	3e-59	204	1563	420
comp47276_c0_seq2	1692.99	-0.83084	0.153112	5.75167e-08	2.10262e-05	P43287	PIP22	AT2G37170	84.69	98	15	0	9e-53	174	667	285
comp30203_c0_seq1	4650.67	-2.48546	0.459373	6.28301e-08	2.2592e-05	Q9LUE3	SWT10	AT5G50790	49.82	281	123	5	5e-83	266	1918	289
comp50631_c0_seq1	1262.62	-2.63569	0.488719	6.9269e-08	2.45056e-05	F4JWK6	F4JWK6	AT5G18270	75.88	170	41	0	2e-92	290	1647	335
comp45752_c0_seq1	1652.51	-0.907185	0.169333	8.44208e-08	2.93918e-05	Q9SGS5	Y1607	AT1G76070	36.64	262	110	12	5e-22	96.3	1580	272
comp55667_c0_seq1	349.778	-1.68167	0.314852	9.23603e-08	3.16536e-05	Q6DR18	Q6DR18	AT2G40390	57.78	495	199	5	0	558	1708	496
comp31198_c0_seq2	154.842	-1.59727	0.299615	9.76326e-08	3.29457e-05	O65782	C83B1	AT4G31500	48.76	283	144	1	2e-86	270	849	499
comp45245_c0_seq1	102.804	-2.50725	0.472093	1.09066e-07	3.62461e-05	Q9FPR6	ARR17	AT3G56380	74.63	134	34	0	1e-56	183	946	153
comp49342_c0_seq1	1481.8	-0.523396	0.0986249	1.11483e-07	3.64967e-05	Q8GYF1	Q8GYF1	AT1G57765	57.33	75	32	0	1e-11	60.8	821	107
comp44165_c0_seq1	399.399	-3.133	0.592023	1.20974e-07	3.90211e-05	Q9LUQ5	UBC25	AT3G15355	54.59	229	98	1	1e-79	265	1672	609
comp29376_c0_seq1	752.885	-1.37778	0.261131	1.31884e-07	4.19239e-05	Q8L9T5	ATL2	AT3G16720	48.42	285	125	10	9e-63	211	1705	304
comp18399_c0_seq1	421.739	-0.770876	0.147147	1.61608e-07	5.06387e-05	Q8L9X2	Q8L9X2	AT5G19855	53.52	213	86	3	1e-65	213	1355	203
comp59415_c0_seq1	175.532	-1.0049	0.192005	1.66133e-07	5.13234e-05	Q56Y29	Q56Y29	AT1G13480	46.23	398	196	9	3e-109	333	1509	387
comp44980_c0_seq4	151.425	-1.5914	0.30423	1.68689e-07	5.13891e-05	Q9LYS8	Q9LYS8	AT3G59080	67.92	505	152	5	0	633	2744	535
comp50223_c0_seq1	3519.65	-0.645581	0.124027	1.93824e-07	5.76004e-05	F4KHR6	F4KHR6	AT5G59050	30.56	288	154	10	2e-08	56.6	1718	312
comp49792_c0_seq1	1838.1	-0.763653	0.146795	1.96956e-07	5.76004e-05	F4HVM3	WTR10	AT1G68170	42.64	333	180	2	6e-67	224	1765	356
comp51068_c0_seq1	4775.07	-0.972279	0.186833	1.95031e-07	5.76004e-05	O04646	O04646	AT5G27280	72.3	148	32	3	1e-66	220	1893	212
comp19431_c0_seq1	289.283	-1.02602	0.197647	2.0896e-07	6.03069e-05	Q9LP24	Y1571	AT1G35710	40.65	123	61	1	3e-29	77	2114	1120
comp47268_c0_seq2	155.989	-2.91222	0.563112	2.32041e-07	6.60984e-05	B6EXY6	LUP4	AT1G78950	74.7	759	190	2	0	1206	2778	759
comp49621_c0_seq1	4976.69	-0.904558	0.175277	2.45994e-07	6.8299e-05	Q9C5S2	IRE1A	AT2G17520	66.16	461	155	1	0	650	3187	841
comp56336_c0_seq1	236.115	-2.85363	0.557262	3.04228e-07	8.23819e-05	Q9STW3	Q9STW3	AT4G24310	63.37	172	62	1	2e-70	223	1165	213
comp45959_c0_seq6	186.687	-1.45416	0.283923	3.0287e-07	8.23819e-05	P92961	PROT1	AT2G39890	64.69	303	107	0	2e-131	392	1420	442
comp34958_c0_seq1	4813.9	-0.937578	0.184102	3.53004e-07	9.44242e-05	O22932	CIPKB	AT2G30360	61.39	404	137	9	2e-151	449	1966	435
comp30394_c0_seq1	135.811	-1.17075	0.230131	3.63199e-07	9.59809e-05	Q3EAF9	P2C49	AT3G62260	67.47	166	41	4	4e-66	222	1650	384
comp46090_c0_seq9	707.772	-1.48858	0.294044	4.13882e-07	0.000108073	Q9SRX9	BAH1	AT1G02860	65.69	341	101	5	2e-149	437	1735	335
comp53932_c0_seq1	173.884	-1.41341	0.280527	4.69407e-07	0.000121129	Q9SN87	Q9SN87	AT3G47510	80	20	4	0	9e-05	40.8	739	85
comp29370_c0_seq3	88.4374	-1.1071	0.220422	5.09734e-07	0.000127051	F4J341	F4J341	AT3G44510	56.87	313	132	1	9e-125	375	1819	325
comp15662_c0_seq1	33.5421	-1.75222	0.348639	5.01118e-07	0.000127051	Q9FMG1	MCA3	AT5G64240	53.89	193	83	3	3e-53	180	840	362
comp39010_c0_seq1	5590.71	-0.633033	0.126011	5.07045e-07	0.000127051	Q9SB51	UBP16	AT4G24560	56.49	485	184	9	2e-164	524	4165	1008
comp54527_c0_seq1	581.895	-1.42791	0.285393	5.63535e-07	0.000138883	Q8S528	AL2B7	AT1G23800	83.51	370	61	0	0	659	1342	534
comp31957_c0_seq2	128.487	-2.93823	0.590185	6.408e-07	0.00015617	Q9FH98	Q9FH98	AT5G67150	40.65	155	74	4	3e-26	109	1199	448
comp51266_c0_seq1	2219.47	-0.525188	0.105601	6.58137e-07	0.000158633	Q8GX29	SKI25	AT1G31350	50.39	387	165	10	3e-113	345	1596	395
comp19505_c0_seq2	155.268	-1.38017	0.277818	6.76872e-07	0.000161375	Q5Q0I0	Q5Q0I0	AT1G09812	49.24	132	57	4	3e-25	102	1471	128
comp19565_c0_seq2	4554.11	-0.724143	0.146257	7.37681e-07	0.000173982	Q9LPM3	Q9LPM3	AT1G50020	60.25	161	61	1	9e-46	163	2004	209
comp46090_c0_seq11	10167.7	-1.08088	0.218475	7.5213e-07	0.000175502	Q9LU80	Q9LU80	AT3G26100	80.74	462	88	1	0	696	6006	532
comp49369_c0_seq2	5976.19	-0.594376	0.120527	8.16136e-07	0.000188433	Q9LY87	RGLG2	AT5G14420	72.1	405	87	4	0	580	2165	468
comp48361_c0_seq5	296.04	-1.81089	0.367475	8.31058e-07	0.000189307	Q9ZU12	Q9ZU12	AT1G52140	39.81	211	82	9	8e-37	134	1059	208
comp18537_c0_seq1	13556.2	-1.30473	0.264839	8.37183e-07	0.000189307	A0JPU2	A0JPU2	AT1G52565	41.86	129	56	5	9e-15	72	1247	129
comp50651_c0_seq1	1842	-1.37193	0.278654	8.50423e-07	0.000189682	Q96289	ZAT10	At1g27730	47.27	256	99	7	7e-48	167	1462	227
comp24882_c0_seq1	205.118	-1.86303	0.378502	8.56138e-07	0.000189682	Q8L7A6	Q8L7A6	AT1G15385	70.45	44	10	1	1e-11	60.8	974	73
comp36894_c0_seq1	370.693	-1.00823	0.205219	8.9711e-07	0.000194987	Q9FJJ3	SRO5	At5g62520	45.13	277	138	5	1e-69	232	1948	309
comp49963_c0_seq1	3371.58	-0.772735	0.15729	8.97861e-07	0.000194987	Q9ASW8	Q9ASW8	AT1G54460	50.23	219	89	3	9e-51	181	2018	338
comp31574_c0_seq1	1443.39	-1.39647	0.284834	9.45121e-07	0.000201265	Q8LFR2	DRE2C	AT2G40340	40.64	342	159	10	2e-37	144	2339	341
comp56731_c0_seq1	117.92	-1.61231	0.328822	9.42417e-07	0.000201265	Q9LYN8	EXS	AT5G07280	64.53	203	69	2	6e-85	280	1041	1192
comp50279_c0_seq1	1622.3	-1.44479	0.295522	1.01367e-06	0.000213787	Q9C9G4	ENDO2	AT1G68290	66.2	287	92	4	3e-135	398	1608	290
comp47201_c0_seq8	695.157	1.40244	0.287136	1.03841e-06	0.000216918	Q93WK5	APRR7	AT5G02810	43.4	705	305	22	1e-109	362	3363	727
comp17428_c0_seq1	232.972	-1.60435	0.330159	1.1779e-06	0.000243496	Q8L5R3	TBCD	AT3G60740	38.21	123	76	0	5e-21	95.1	1070	1254
comp49448_c0_seq1	1812.93	-0.514114	0.105876	1.19894e-06	0.000243496	Q9SMX1	Q9SMX1	AT4G14790	75.97	491	118	0	0	748	2236	571
comp46763_c0_seq3	962.937	-0.697309	0.143556	1.18933e-06	0.000243496	Q9C9P4	KASC2	AT1G74960	81.74	449	81	1	0	670	2933	541
comp42048_c0_seq5	6172.1	-2.33566	0.481379	1.22208e-06	0.000245919	Q9FLJ2	NC100	AT5G61430	54.01	337	128	3	8e-114	345	1626	336
comp57930_c0_seq1	154.305	-1.47238	0.304188	1.29609e-06	0.000258441	Q9C9R9	Q9C9R9	AT1G78130	69.38	209	61	2	1e-74	239	898	490
comp19463_c0_seq1	3703.42	-1.09953	0.22735	1.32283e-06	0.000260028	F4ILY9	F4ILY9	AT2G42005	68.69	412	111	3	4e-178	522	2444	413
comp22426_c0_seq1	797.372	-1.47946	0.306067	1.33962e-06	0.000260028	Q9FLF4	PUB27	AT5G64660	46.21	435	204	12	5e-105	326	1680	420
comp42669_c0_seq1	36.2855	-2.29247	0.474216	1.33657e-06	0.000260028	Q96242	CP74A	AT5G42650	48.02	454	232	4	2e-148	441	1642	518
comp48192_c0_seq1	1032.36	-2.39445	0.496708	1.43104e-06	0.000269094	Q9LVA3	Q9LVA3	AT5G62360	56.06	198	84	2	3e-62	202	1153	203
comp48823_c1_seq6	4414.97	-0.568428	0.11793	1.43539e-06	0.000269094	Q9FFY9	TRP4	AT5G13820	43.84	698	314	15	1e-133	426	3766	640
comp29203_c0_seq1	440.239	1.28849	0.267469	1.45473e-06	0.000270407	F4ILI2	F4ILI2	AT2G23240	55.56	90	32	4	6e-16	73.2	1019	84
comp56318_c0_seq1	428.801	-0.691282	0.143563	1.47065e-06	0.00027107	O81746	O81746	AT4G23500	72.99	422	114	0	0	670	1458	495
comp46421_c0_seq4	638.268	-0.595872	0.123848	1.49939e-06	0.000274063	O80668	O80668	AT2G41190	68.86	440	124	5	0	613	6334	536
comp50503_c0_seq1	3482.53	-2.25863	0.470229	1.56111e-06	0.000282987	Q9LMU2	Q9LMU2	AT1G17860	33.52	179	105	5	1e-13	68.9	1048	196
comp47750_c0_seq45	172.802	-0.795065	0.166027	1.67811e-06	0.000301703	Q9C9U4	MPK15	AT1G73670	62.65	415	110	6	1e-177	518	1692	576
comp40078_c1_seq3	266.673	-1.56837	0.328061	1.74654e-06	0.000306936	Q84JT5	Q84JT5	AT1G21280	33.96	212	123	6	7e-28	115	3154	237
comp48456_c6_seq1	467.86	-1.39864	0.292462	1.73311e-06	0.000306936	Q9SF15	PUB24	At3g11840	37.53	453	227	9	3e-92	293	1635	456
comp50250_c0_seq2	2669.5	-0.676702	0.141557	1.7492e-06	0.000306936	Q9LSW8	ETFB	AT5G43430	80.88	251	48	0	4e-144	416	1405	251
comp33424_c0_seq2	373.631	-0.754102	0.15787	1.78178e-06	0.000310171	Q8L8W0	ALIS5	AT1G79450	64.72	326	107	3	3e-152	447	1874	350
comp56808_c0_seq1	48.5757	-2.17005	0.454709	1.82047e-06	0.000314411	Q9LIP4	C71BX	AT3G26320	55.56	108	47	1	4e-34	125	463	500
comp30440_c0_seq1	261.507	-2.59703	0.547061	2.06206e-06	0.000353354	Q682H0	HA22F	AT2G42820	60.76	158	60	1	2e-69	218	1084	158
comp48261_c0_seq1	2320.9	-1.73388	0.365623	2.11345e-06	0.000359352	O65782	C83B1	AT4G31500	49	500	249	3	3e-151	447	1656	499
comp53337_c0_seq1	374.375	-1.37178	0.289803	2.20694e-06	0.000372361	P42736	RAP23	AT3G16770	42.38	269	122	10	4e-38	140	1217	248
comp21490_c0_seq1	113.468	-2.00896	0.424734	2.24607e-06	0.00037607
comp30163_c0_seq1	431.745	-0.893023	0.189091	2.32702e-06	0.000386673	F4HXL0	F4HXL0	AT1G02660	64.1	454	133	6	6e-173	526	3031	713
comp29892_c0_seq1	1113.56	-1.29769	0.275987	2.57653e-06	0.000424443	Q9LT17	BBR	AT3G19910	60	275	102	3	5e-79	254	1595	340
comp100614_c0_seq1	133.35	-1.85309	0.394555	2.64454e-06	0.000424443	Q9C9V8	Q9C9V8	AT1G67920	45.16	62	28	3	0.0008	34.7	272	67
comp42155_c0_seq2	1514.82	1.0773	0.229402	2.65107e-06	0.000424443	Q9ZPH4	Q9ZPH4	AT4G04930	83.92	311	50	0	0	552	1507	332
comp18557_c0_seq1	2883.95	-0.796645	0.169575	2.62866e-06	0.000424443	Q9ZQG9	E1314	AT2G27500	67.67	331	106	1	8e-159	463	1709	392
comp47981_c1_seq1	38.2837	-2.15632	0.46289	3.18704e-06	0.00050291	Q9MAA2	Q9MAA2	AT3G05170	70.22	272	81	0	2e-144	416	1119	316
comp34958_c0_seq2	383.951	-0.972323	0.208801	3.21327e-06	0.000503428	Q9LZW4	CIPKE	AT5G01820	61.11	360	131	4	5e-137	408	1631	442
comp18160_c0_seq1	2296.68	-0.964847	0.207325	3.25901e-06	0.000506972	Q9SIJ8	Q9SIJ8	AT2G21620	76.27	177	42	0	3e-85	262	1280	187
comp33335_c0_seq1	1415.58	-0.599696	0.12893	3.29801e-06	0.000509427	Q0WP38	Q0WP38	AT5G49710	63.06	222	79	1	6e-84	262	1471	235
comp51520_c0_seq1	2057.28	-0.432719	0.0932436	3.47164e-06	0.000532482	Q9C609	Q9C609	AT1G25682	74.58	299	74	1	5e-153	442	1496	310
comp49499_c0_seq1	10369.3	-0.385206	0.0831767	3.63601e-06	0.000550016	Q8VZD5	KSG5	AT5G14640	83.09	207	28	4	1e-116	348	1051	410
comp47054_c0_seq9	98.6006	-1.45366	0.314353	3.75869e-06	0.000564678	Q8L7L1	SPHK1	AT4G21540	59.45	471	181	4	0	572	1970	485
comp48729_c3_seq1	141.281	-0.894793	0.193894	3.9338e-06	0.000586966	Q9SH87	Q9SH87	AT2G38000	63.46	416	140	4	0	533	2528	419
comp42353_c0_seq1	40.9727	-1.65349	0.35871	4.03563e-06	0.000596274	Q9FLR0	Q9FLR0	AT5G07710	39.85	261	139	6	4e-46	164	894	468
comp46094_c1_seq6	1911.13	-0.665266	0.144348	4.05055e-06	0.000596274	Q9S7H4	CM2	AT5G10870	62	250	90	2	5e-99	303	1497	265
comp60100_c0_seq1	223.153	-1.22598	0.266698	4.28861e-06	0.000627109	Q8GZ17	COBL7	AT4G16120	67.12	593	188	4	0	781	2342	661
comp47309_c0_seq1	42.6387	-2.50145	0.544908	4.42011e-06	0.000642058	Q9M0B3	Q9M0B3	AT4G30470	56.98	351	101	4	2e-119	359	1686	303
comp47434_c3_seq10	458.126	-0.813603	0.17882	5.36887e-06	0.000765478	O81299	O81299	AT4G02340	44.31	167	85	5	5e-38	141	1167	324
comp18058_c0_seq1	7214.98	-2.6552	0.58361	5.37447e-06	0.000765478	Q94CB8	Q94CB8	AT2G25625	41.38	116	52	7	2e-13	68.2	1061	151
comp47325_c0_seq2	118.809	-1.78926	0.393205	5.35275e-06	0.000765478	F4IPV3	F4IPV3	AT2G30990	33.54	653	329	25	1e-61	224	4195	593
comp44664_c0_seq5	10415	-1.22551	0.270881	6.06375e-06	0.000851117	Q93ZA0	NYC1	AT4G13250	65.33	499	157	3	0	653	2284	496
comp49365_c0_seq1	1358.71	-0.667465	0.147566	6.09216e-06	0.000851117	Q9SV15	WRK11	AT4G31550	53.67	313	122	8	3e-90	283	1596	325
comp47658_c0_seq5	281.367	-1.53898	0.340687	6.26355e-06	0.000869524	Q9LD43	ACCA	AT2G38040	51.32	682	297	10	0	596	3391	769
comp45252_c0_seq2	902.041	-0.663124	0.147046	6.4941e-06	0.000895859	Q43314	DHE1	AT5G18170	89.21	343	37	0	0	647	1407	411
comp15296_c0_seq1	75.0242	-1.41135	0.313675	6.81445e-06	0.000934177
comp40433_c0_seq2	5643.17	-0.550381	0.122401	6.90631e-06	0.000940888	Q9SZR5	Q9SZR5	AT4G29950	53.77	848	332	23	0	779	3645	828
comp45133_c0_seq2	108.195	-0.946395	0.210659	7.03762e-06	0.000952859	Q9LF92	P2A15	AT3G53000	66.88	154	47	2	4e-56	195	2023	300
comp47304_c2_seq2	479.615	-1.24859	0.278937	7.59688e-06	0.00102227	Q9C9X8	Q9C9X8	AT1G68140	55.43	258	95	4	1e-77	262	4114	334
comp51591_c0_seq1	823.71	-0.728119	0.163094	8.02886e-06	0.00107381	Q9SVL6	CRPM2	AT3G50830	74.38	203	52	0	3e-102	303	1039	203
comp17338_c0_seq1	49.8825	-2.01249	0.452386	8.64255e-06	0.00113518	Q9FXA0	Q9FXA0	AT1G49740	71.39	332	95	0	2e-175	506	1859	359
comp52996_c0_seq1	1326.45	-0.811933	0.182514	8.64296e-06	0.00113518	Q9SSK4	Q9SSK4	AT1G70900	74.7	249	58	1	1e-132	387	1449	244
comp49891_c0_seq1	1461.06	-1.29728	0.291461	8.5487e-06	0.00113518	F4J864	F4J864	AT3G52970	46.02	465	240	8	8e-139	418	1859	516
comp19425_c0_seq1	244.076	-1.00732	0.226805	8.93936e-06	0.00115414	F4I7W9	F4I7W9	AT1G40390	29.59	98	67	1	7e-10	48.9	2077	426
comp47994_c0_seq6	158.704	-1.33656	0.300945	8.94519e-06	0.00115414	F4JYB8	F4JYB8	AT5G35160	75.48	575	140	1	0	880	2068	630
comp53649_c0_seq1	319.429	-1.55191	0.34929	8.86919e-06	0.00115414	Q9M8L3	Q9M8L3	AT1G80450	41.06	151	67	6	3e-17	79.3	1137	177
comp50776_c0_seq1	2452.94	-0.644563	0.145274	9.12752e-06	0.00117078	Q9M318	Q9M318	AT3G61490	77.11	450	96	3	0	741	1774	476
comp39748_c0_seq1	89.1709	-1.9524	0.440496	9.32407e-06	0.00118904	Q9M9C4	Q9M9C4	AT1G68390	62.91	213	77	1	4e-76	257	2691	408
comp47676_c0_seq2	569.56	-1.29848	0.293187	9.47322e-06	0.00120107	Q9FJH5	Q9FJH5	AT5G60800	50.86	175	85	1	2e-34	132	1771	283
comp30156_c0_seq2	589.475	-0.615046	0.139043	9.71425e-06	0.00122455	Q9STX0	WRKY7	AT4G24240	49.73	370	131	12	2e-82	263	1488	353
comp47181_c0_seq6	422.679	-0.558097	0.126338	9.98485e-06	0.00124737	O23116	EIL3	AT1G73730	70.69	348	95	3	8e-143	430	1833	567
comp54395_c0_seq1	221.441	-1.6463	0.372722	1.00092e-05	0.00124737	F4ICW8	F4ICW8	AT1G52343	36.99	146	81	4	6e-22	95.9	1517	249
comp51534_c0_seq1	10591.8	-0.648539	0.146869	1.00659e-05	0.00124737	Q38955	Q38955	AT3G26580	57.3	363	134	5	2e-108	330	1443	350
comp48199_c1_seq1	782.925	-0.812486	0.184097	1.01777e-05	0.00125415	Q8GWA1	NDA1	AT1G07180	69.71	482	146	0	0	696	2242	510
comp43301_c0_seq1	1035.06	-0.88353	0.200464	1.04605e-05	0.00127467	Q9FN55	Q9FN55	AT5G41460	66.48	528	148	8	0	732	2171	524
comp58504_c0_seq1	218.568	-2.88204	0.653868	1.04482e-05	0.00127467	Q9T065	1A18	AT4G37770	75.11	470	114	1	0	731	1883	469
comp50228_c0_seq1	13626.3	-0.976121	0.221865	1.08439e-05	0.00131409	Q9LVI9	Q9LVI9	AT3G17810	79.58	431	78	4	0	703	2064	426
comp29149_c0_seq1	2425.03	-1.76911	0.402874	1.12712e-05	0.0013436	Q9FY94	SWT15	AT5G13170	52.3	239	106	3	3e-72	238	2005	292
comp53739_c0_seq1	1200.79	-1.11542	0.25394	1.1209e-05	0.00134349	Q84TH5	AB25G	AT1G71960	62.54	630	216	6	0	786	2606	662
comp31577_c0_seq3	342.338	-1.1987	0.272831	1.11519e-05	0.00134349	Q6AWX1	Q6AWX1	AT2G30720	56.27	407	155	5	8e-142	422	1676	455
comp45971_c0_seq1	1135.06	-0.698253	0.159059	1.13408e-05	0.00134459	Q8S307	BZR1	AT1G75080	66.45	301	78	10	2e-87	276	1555	336
comp54181_c0_seq1	1434.83	-0.857205	0.195394	1.14899e-05	0.00135494	O82318	Y2579	AT2G25790	51.49	942	424	15	0	882	3297	960
comp58475_c0_seq1	434.579	-0.784998	0.179109	1.17166e-05	0.00137429	Q9FXI9	GUN2	AT1G19940	74.07	455	117	1	0	700	2201	515
comp44670_c1_seq2	8379.89	-0.869739	0.198514	1.17999e-05	0.00137669	O82240	O82240	AT2G47710	69.57	161	46	1	1e-69	224	1702	162
comp54252_c0_seq1	713.42	-2.2615	0.516895	1.21339e-05	0.00140817	Q9ZNR0	C78A6	AT2G46660	65.25	541	175	6	0	701	2151	530
comp55930_c0_seq1	1570.73	-0.35973	0.0824568	1.28494e-05	0.00148336	F4HZZ6	F4HZZ6	AT1G35660	53.41	1453	582	24	0	1270	4951	1405
comp17783_c0_seq1	991.181	-0.821866	0.188557	1.30823e-05	0.00150234	Q9C803	Q9C803	AT1G33490	69.94	163	49	0	7e-73	239	2721	175
comp31721_c0_seq2	244.984	-1.5694	0.360375	1.33125e-05	0.00152081	Q9LIP3	C71BY	AT3G26330	41.46	480	260	8	2e-100	317	1782	500
comp49577_c0_seq1	1870.42	-0.840268	0.193415	1.39664e-05	0.00158725	Q9M9C9	Q9M9C9	AT1G68440	28.88	329	183	10	1e-22	98.2	1389	306
comp49551_c0_seq1	1865.48	-0.727387	0.167558	1.41761e-05	0.00160278	Q93Z79	C14A1	AT5G24910	60.76	497	182	6	0	628	2369	532
comp36537_c0_seq1	37.0058	-2.11647	0.488336	1.46398e-05	0.00164671	Q9SK09	Q9SK09	AT2G28490	50.47	430	194	6	9e-124	377	1642	511
comp58766_c0_seq1	68.9572	-1.12571	0.260074	1.50171e-05	0.00168054	Q9LE22	CML27	AT1G18210	32.88	73	49	0	9e-07	46.6	545	170
comp53375_c0_seq1	925.159	-0.473498	0.109604	1.55965e-05	0.00173652	F4HQ88	F4HQ88	AT1G73460	45.94	505	233	11	2e-106	349	1805	1169
comp38866_c1_seq2	367.456	-1.4963	0.347055	1.62201e-05	0.00178431	F4K4M9	F4K4M9	AT5G43230	49.09	220	105	3	1e-54	196	1384	848
comp17823_c0_seq1	369.463	-1.34569	0.312171	1.62698e-05	0.00178431	Q8S528	AL2B7	AT1G23800	78.01	141	30	1	2e-72	231	564	534
comp38423_c0_seq1	480.306	-2.88141	0.668216	1.61712e-05	0.00178431	Q9LXD9	PME51	AT5G09760	66.27	507	167	1	0	711	2203	551
comp44587_c1_seq2	2080.12	-0.357972	0.0834573	1.79254e-05	0.0019561	Q9FX34	Q9FX34	AT1G73390	80.78	411	77	1	0	623	2538	419
comp41234_c0_seq1	1169.25	1.09778	0.256593	1.88331e-05	0.00204497	F4HV65	F4HV65	AT1G54070	71.05	38	11	0	5e-11	60.8	1190	123
comp47104_c0_seq3	96.3844	-1.4937	0.349367	1.90762e-05	0.00206117	Q9FGY3	Q9FGY3	AT5G49620	54.51	255	100	5	1e-68	221	1084	307
comp42359_c0_seq1	3741.98	-0.728522	0.170522	1.93462e-05	0.00208009	Q9C509	SGPL	AT1G27980	83.48	345	57	0	0	615	1826	544
comp28474_c0_seq1	9134.99	-0.672384	0.157479	1.95767e-05	0.00209461	F4HWQ8	CVIF1	AT1G47960	41.67	144	81	2	1e-28	112	1093	205
comp53888_c0_seq1	1248.54	-0.674701	0.158131	1.9836e-05	0.00211206	O81832	Y4729	At4g27290	51.67	838	340	10	0	836	2986	783
comp30155_c0_seq1	1907.29	-2.28095	0.535467	2.04659e-05	0.00216859	Q9FY93	Q9FY93	AT5G13180	77.5	120	27	0	2e-62	200	759	252
comp30293_c0_seq2	4125.85	-0.414117	0.097283	2.07352e-05	0.00218657	Q8W5R2	Q8W5R2	AT1G31480	58.51	911	299	13	0	1030	3797	933
comp28811_c1_seq2	132.825	-1.56868	0.37018	2.25902e-05	0.00237079	F4IKY7	F4IKY7	AT2G41640	57.26	241	90	2	5e-93	291	1165	492
comp30565_c0_seq1	2025.61	0.635276	0.150268	2.36191e-05	0.00245527	B5X4Z9	B5X4Z9	AT2G16750	45.05	626	262	13	9e-152	466	2835	617
comp64139_c0_seq1	47.1894	-1.76139	0.416945	2.39468e-05	0.00247759	Q8S8S3	Q8S8S3	AT2G39705	85.37	41	5	1	4e-16	72	763	87
comp28966_c0_seq2	1837.9	-0.618868	0.146535	2.40698e-05	0.00247862	Q9LTG0	BCH2	AT5G52570	71.38	290	77	3	1e-128	382	1623	303
comp39857_c0_seq2	518.753	-1.12445	0.266507	2.45164e-05	0.00251281	Q9T023	Q9T023	AT4G39140	44.27	445	212	13	4e-89	294	2887	429
comp57903_c0_seq1	236.697	-0.913878	0.216831	2.50102e-05	0.00255151	Q6K1M3	Q6K1M3	AT4G36950	46.18	288	137	7	8e-71	237	2164	336
comp46278_c2_seq2	1621.08	-0.486943	0.115639	2.54369e-05	0.00258302	Q9S850	SUOX	AT3G01910	76.84	393	91	0	0	655	1491	393
comp39457_c0_seq2	806.178	-0.369892	0.0879211	2.58675e-05	0.00260265	Q8GXW8	Q8GXW8	AT1G04780	74.12	170	44	0	4e-86	275	977	664
comp52953_c0_seq1	1443.17	-1.03624	0.24643	2.61081e-05	0.00261486	F4JKF8	F4JKF8	AT4G28000	71.64	804	220	4	0	1111	3318	830
comp19262_c0_seq1	1602.13	-0.870272	0.207057	2.63329e-05	0.00262539	Q9SWG0	IVD	AT3G45300	84.35	409	60	1	0	695	1999	409
comp52245_c0_seq1	1750.58	-0.76309	0.181895	2.72611e-05	0.00270019	Q66GK4	Q66GK4	AT4G15563	49.09	165	84	0	1e-42	150	1224	167
comp57322_c0_seq1	182.936	-1.2067	0.287874	2.76787e-05	0.00272245	Q9ZV52	EGC2	AT2G18660	28.46	130	78	5	1e-10	59.3	1001	130
comp30617_c0_seq2	2093.2	-0.42598	0.101898	2.9092e-05	0.00283602	Q9SKD0	BPC1	AT2G01930	55.18	299	101	12	5e-96	298	1743	283
comp77157_c0_seq1	51.5798	-2.07376	0.496346	2.94024e-05	0.00285359	Q6NMF0	CLE13	AT1G73965	53.12	64	19	2	2e-11	60.8	960	107
comp52092_c0_seq1	876.28	-2.12079	0.508054	2.98848e-05	0.00288764	Q9LYG8	Q9LYG8	AT5G11620	41.46	246	101	6	8e-53	180	1268	273
comp31257_c0_seq1	122.167	-2.49522	0.598761	3.08218e-05	0.00296511	P46897	ATHB7	AT2G46680	46.51	258	118	9	1e-59	199	1376	258
comp53230_c0_seq1	887.872	-0.953796	0.229227	3.16961e-05	0.00303591	Q9LW45	Q9LW45	AT3G30530	71.3	115	30	2	1e-45	156	1050	173
comp54641_c0_seq1	357.231	-0.647357	0.155742	3.23011e-05	0.0030804	Q9FYL5	Q9FYL5	AT1G24480	79.17	192	40	0	2e-109	324	1120	239
comp48823_c1_seq8	3898.71	-0.7462	0.179628	3.26509e-05	0.00310028	Q9FFY9	TRP4	AT5G13820	41.35	694	339	15	2e-113	367	2996	640
comp23827_c0_seq1	576.102	-0.87954	0.212302	3.42968e-05	0.00324253	Q9M2T6	Q9M2T6	AT3G55430	53.78	437	179	7	3e-161	469	1542	449
comp50460_c0_seq1	933.318	-0.96624	0.233393	3.47357e-05	0.00326993	Q9SYZ7	U496A	AT4G34320	76.22	370	85	2	7e-162	474	1967	374
comp18268_c0_seq1	1614.99	-0.448548	0.108396	3.50268e-05	0.00328324	C0LGQ4	MRH1	AT4G18640	48.55	690	310	10	0	610	3238	678
comp32328_c0_seq2	446.696	-1.09846	0.265718	3.56594e-05	0.00332831	O64823	O64823	AT2G23790	69.34	137	39	2	8e-61	205	1474	336
comp54708_c0_seq1	251.39	-1.46971	0.355641	3.58745e-05	0.0033342
comp55420_c0_seq1	477.443	0.789626	0.191246	3.64573e-05	0.00337407	Q8L9Y0	SCP25	AT3G02110	77.89	389	81	1	0	666	1399	473
comp57707_c0_seq1	233.644	-1.02579	0.249025	3.80134e-05	0.0035033	Q9LEU1	Q9LEU1	AT5G11000	46.42	293	125	7	1e-71	236	1531	389
comp47043_c0_seq18	2536.3	-0.352532	0.0856319	3.84114e-05	0.00352517	Q96328	SAC8	AT3G51830	69.7	439	132	1	0	669	2314	588
comp44903_c1_seq2	3596.77	-0.947954	0.230703	3.974e-05	0.00361248	Q9LIF4	Q9LIF4	AT3G21420	70.92	368	102	3	0	528	1448	364
comp18176_c0_seq2	183.318	-0.627844	0.152845	3.99569e-05	0.00361248	O80612	APY6	AT2G02970	54.19	561	230	8	0	570	2499	555
comp19633_c0_seq1	129.583	-1.79973	0.438173	4.00216e-05	0.00361248	Q9LMM0	GPAT4	AT1G01610	79.32	295	61	0	2e-164	474	1081	503
comp18114_c0_seq1	2669.77	-1.27663	0.310686	3.97261e-05	0.00361248	O80483	NAS3	AT1G09240	62.38	319	114	5	4e-135	397	1482	320
comp53013_c0_seq1	417.472	-1.2608	0.30716	4.04838e-05	0.00363923	Q9FLC9	Q9FLC9	AT5G05250	44.44	153	68	4	5e-31	119	1061	239
comp51328_c0_seq1	1489.64	-0.652519	0.159012	4.06816e-05	0.00364208	O48832	O48832	AT2G17840	55.89	433	163	7	6e-148	440	1890	452
comp47899_c0_seq11	145.81	-0.823409	0.20117	4.25661e-05	0.00378705	Q5E914	Q5E914	AT2G37840	42.89	394	187	13	9e-72	240	1328	596
comp49405_c0_seq1	7609.89	-0.413426	0.101017	4.26462e-05	0.00378705	Q9FK07	Q9FK07	AT5G53350	73	574	137	10	0	769	2324	579
comp50886_c0_seq1	952.914	-0.717449	0.175608	4.39804e-05	0.00388978	Q9M7Y4	Q9M7Y4	AT3G06780	56.25	48	17	1	1e-12	66.6	1194	201
comp32629_c0_seq1	2328.31	-0.530929	0.130259	4.58263e-05	0.00403677	Q9LXA8	BXL6	AT5G10560	60.36	772	287	8	0	926	3000	792
comp30136_c0_seq4	317.051	-2.62092	0.644245	4.73776e-05	0.00414511	Q9FY93	Q9FY93	AT5G13180	57.87	254	84	7	4e-85	267	1582	252
comp30813_c0_seq2	1837.78	-1.5264	0.375299	4.7588e-05	0.00414511	Q9FH99	FB302	AT5G67140	72.22	216	60	0	5e-109	325	1374	228
comp39857_c0_seq1	244.056	-1.19049	0.292814	4.78931e-05	0.00414511	Q9FXG6	Q9FXG6	AT1G19680	39.79	470	227	16	8e-55	198	2986	444
comp49480_c0_seq1	13344.8	-0.636788	0.156646	4.80011e-05	0.00414511	Q9FMG1	MCA3	AT5G64240	45.84	373	174	7	2e-86	285	3068	362
comp63139_c0_seq1	46.2295	-2.06278	0.507975	4.89079e-05	0.00420684	Q8L9W3	ATL23	AT5G42200	54.21	107	42	3	4e-30	109	454	163
comp47385_c1_seq12	527.905	-1.31174	0.323149	4.92355e-05	0.00421848	Q9LTL8	C71BO	AT3G26230	60.7	201	75	2	2e-72	251	3392	498
comp18945_c0_seq2	1285.78	-0.987075	0.243252	4.95314e-05	0.00422733	Q9SJ52	YLS9	AT2G35980	49.53	212	99	4	2e-59	197	1331	227
comp29149_c0_seq2	2325.25	-1.85973	0.45884	5.05383e-05	0.00429519	Q9FY94	SWT15	AT5G13170	53.21	265	119	3	7e-91	281	1381	292
comp55432_c0_seq1	379.345	-1.01661	0.250928	5.0914e-05	0.00429519	Q9C9E9	Q9C9E9	AT1G72510	60.9	133	49	1	5e-50	170	1392	165
comp48858_c0_seq1	485.071	-0.502707	0.124199	5.1744e-05	0.00433708	O64872	O64872	AT2G44380	34.17	199	102	8	3e-23	100	1981	247
comp50566_c0_seq1	2051.22	-0.807859	0.199603	5.1806e-05	0.00433708	F4IJ77	F4IJ77	AT2G46620	60.38	472	170	7	0	531	1974	491
comp47104_c0_seq2	152.778	-0.875927	0.21649	5.20935e-05	0.00434455	Q9FGY3	Q9FGY3	AT5G49620	53.8	329	108	10	1e-84	267	1506	307
comp50674_c0_seq1	5648.82	-0.572031	0.141605	5.35353e-05	0.00443111	Q94BT0	SPSA1	AT5G20280	64.22	436	142	7	0	545	1792	1043
comp55167_c0_seq1	206.678	-1.64134	0.406258	5.34188e-05	0.00443111	Q9LMU2	Q9LMU2	AT1G17860	57.71	201	75	5	2e-72	229	1291	196
comp51165_c0_seq1	2397.45	-0.354503	0.0878074	5.40736e-05	0.00445884	F4HYL9	F4HYL9	AT1G54920	33.4	524	267	12	2e-76	273	3861	890
comp68213_c0_seq1	34.1649	-1.5166	0.377109	5.77913e-05	0.00474755	Q9C7P9	Q9C7P9	AT1G29520	79.25	159	31	1	2e-60	193	938	158
comp30187_c0_seq2	1242.88	-1.55048	0.385989	5.89686e-05	0.00482618	O80783	O80783	AT2G34340	47.52	141	62	3	3e-27	107	1356	136
comp49913_c0_seq1	3988.38	0.334393	0.0832919	5.95184e-05	0.00484777	F4I116	F4I116	AT1G09620	68.13	1095	339	6	0	1527	3818	1091
comp17709_c0_seq1	1569.59	-0.69176	0.172333	5.96743e-05	0.00484777	Q8L402	Q8L402	AT1G79910	53.59	181	84	0	1e-65	223	1925	381
comp46545_c0_seq4	1071.64	-1.59261	0.397189	6.07931e-05	0.00492043	Q9FN30	TAT2	AT5G53970	69.29	280	69	3	4e-125	404	7586	414
comp19557_c0_seq1	283.942	-0.629387	0.157042	6.13002e-05	0.00494323	Q93Z08	E136	AT5G58090	68.85	443	135	2	0	646	2198	477
comp31835_c0_seq3	3529.26	-0.332243	0.0831087	6.39633e-05	0.00513909	Q9FMN2	PAH2	AT5G42870	74.85	163	39	1	8e-74	265	3550	930
comp31180_c0_seq1	292.705	-2.12179	0.530917	6.42929e-05	0.00514672	Q9LYN8	EXS	AT5G07280	58.23	1245	437	7	0	1229	4377	1192
comp40158_c1_seq1	836.17	-0.658267	0.164807	6.49221e-05	0.00517819	Q9ZVQ5	Q9ZVQ5	AT2G02370	67.65	306	95	2	2e-122	373	2270	320
comp46653_c0_seq9	177.355	-1.35453	0.339881	6.73954e-05	0.00531016	O82081	O82081	AT2G32300	30.83	120	83	0	4e-18	81.6	850	261
comp48683_c1_seq8	136.947	-0.988124	0.248041	6.78491e-05	0.00531016	Q9MAH1	TTL1	AT1G53300	65.57	273	93	1	2e-159	389	3056	699
comp47366_c1_seq4	880.505	-0.547478	0.137337	6.7085e-05	0.00531016	O03982	O03982	AT1G01490	71.01	69	19	1	1e-22	96.3	1586	177
comp28811_c0_seq1	112	-1.47622	0.37053	6.77469e-05	0.00531016	O22225	O22225	AT2G41640	72.51	171	46	1	7e-85	266	825	500
comp50855_c0_seq1	1130.8	-0.563492	0.141472	6.80294e-05	0.00531016	Q94F23	Q94F23	AT1G27290	47.5	120	45	2	4e-25	101	1465	142
comp59265_c0_seq1	241.256	-1.19091	0.298771	6.71854e-05	0.00531016	O22216	GPDHC	AT2G41540	82.67	202	32	1	3e-111	341	1442	462
comp50648_c0_seq1	507.068	-1.82599	0.458719	6.8735e-05	0.00534622	Q9M9P6	Q9M9P6	AT3G03280	36.31	179	91	6	1e-25	102	1015	166
comp30636_c0_seq1	762.831	-1.18288	0.297488	7.00146e-05	0.0054265	Q9XIF7	Q9XIF7	AT1G59710	54.49	301	131	3	2e-98	304	1616	300
comp17822_c0_seq1	5674.33	-0.450526	0.113393	7.09371e-05	0.00547864	Q84WW7	Q84WW7	AT1G29800	74.51	455	111	3	0	681	2753	510
comp52604_c0_seq1	375.3	-2.84759	0.717272	7.18641e-05	0.00553076	Q4PSP3	Q4PSP3	AT3G14880	34.68	248	136	4	1e-42	152	1271	237
comp49819_c0_seq1	516.635	1.11317	0.280955	7.42944e-05	0.00569781	Q9SKI0	Q9SKI0	AT2G10940	81.71	82	15	0	7e-24	99.8	1040	291
comp62750_c0_seq1	138.362	-0.850593	0.215086	7.66435e-05	0.00583715	P32068	TRPE	AT5G05730	71.24	532	150	2	0	778	2195	595
comp39985_c0_seq4	16807.6	-0.702283	0.177568	7.65299e-05	0.00583715	F4HX35	F4HX35	AT1G62040	85.25	122	18	0	4e-61	198	1291	133
comp28238_c0_seq1	2655.43	-0.535458	0.135443	7.705e-05	0.00584781	Q9STT5	AB7A	AT3G47780	66.84	947	300	6	0	1253	3271	935
comp42747_c0_seq2	8121.27	-0.509246	0.129052	7.94488e-05	0.00600907	Q9LVE0	PTR33	AT3G21670	69.07	569	166	5	0	712	2946	590
comp51228_c0_seq1	4958.37	-0.808155	0.204923	8.02363e-05	0.00604778	O48782	HMOX1	At2g26670	69.15	282	82	3	1e-135	396	1395	282
comp19257_c0_seq2	4697.98	-0.431064	0.109336	8.06192e-05	0.00605583	Q9XFS9	DXR	AT5G62790	84.98	426	53	4	0	718	3142	477
comp26927_c0_seq1	33.8096	-2.90864	0.738104	8.12493e-05	0.00608233
comp55111_c0_seq1	81.6412	-1.10203	0.279944	8.26463e-05	0.00616586	Q9LJU1	Q9LJU1	AT3G20570	45.65	184	89	3	4e-42	147	992	203
comp52638_c0_seq1	1976.03	0.267752	0.0681178	8.46922e-05	0.00629708	Q8RWT5	Q8RWT5	AT2G35040	81.95	565	99	3	0	955	2333	596
comp28921_c1_seq1	289.309	-0.81323	0.206981	8.52953e-05	0.0063205	Q9LHI7	NEK7	AT3G12200	50.29	171	77	3	6e-40	152	1577	571
comp30040_c0_seq2	2019.78	-0.55075	0.140352	8.70726e-05	0.00643047	Q9SUH5	QWRF8	AT4G30710	55.14	214	95	1	6e-73	255	2832	644
comp55985_c0_seq1	478.792	0.650877	0.166341	9.11895e-05	0.00671192	O49394	C82C2	At4g31970	46.23	530	261	10	4e-156	464	1989	523
comp87337_c0_seq1	532.33	-0.605991	0.154918	9.16503e-05	0.00672327	Q9M275	Q9M275	AT3G61900	40	80	43	1	4e-17	72.8	304	136
comp56290_c0_seq1	244.814	-0.707894	0.18106	9.24054e-05	0.00675607
comp28363_c1_seq2	168.802	-2.42882	0.622874	9.64396e-05	0.0070276	Q8L7B4	Q8L7B4	AT5G08250	74.05	131	32	1	5e-64	213	939	488
comp33136_c0_seq3	2587.49	-0.347349	0.0892473	9.94277e-05	0.00722135	Q9LY31	Q9LY31	AT3G60340	70.96	272	78	1	9e-148	431	1551	338
comp18368_c0_seq2	1447.09	-0.572251	0.14715	0.0001007	0.00728963	Q93YV5	Q93YV5	AT1G78420	56.38	431	146	12	1e-106	337	2485	401
comp52990_c0_seq1	2585.2	-0.760561	0.196265	0.00010655	0.00768769	Q8RUS5	Q8RUS5	AT2G31260	68.11	809	221	12	0	1023	2808	866
comp49458_c0_seq1	616.138	0.370018	0.0956462	0.000109458	0.00787164	Q9FVV7	Q9FVV7	AT1G71310	83.58	134	21	1	2e-78	241	1051	176
comp15053_c0_seq1	218.229	-1.82998	0.474025	0.000113145	0.00810017
comp48377_c0_seq7	171.443	-0.605951	0.156981	0.000113374	0.00810017	Q9SZ66	Q9SZ66	AT4G12010	35.36	263	153	7	3e-28	94.7	1850	1219
comp51147_c0_seq1	1566.56	0.662687	0.171971	0.000116454	0.00826638	Q94F39	AFP3	AT3G29575	65.66	99	27	2	7e-36	134	1565	231
comp43623_c0_seq1	132.77	1.41657	0.36756	0.000116213	0.00826638	O22149	PME17	AT2G45220	61.39	518	186	5	0	617	1820	511
comp29239_c0_seq1	871.831	-1.60085	0.416136	0.000119609	0.00846293	Q9SIV6	Q9SIV6	AT2G16460	69.42	242	54	2	1e-108	325	1408	230
comp60201_c0_seq1	197.852	-0.759681	0.19825	0.000127144	0.00885723	Q9ZNR0	C78A6	AT2G46660	66.27	501	146	9	0	639	1696	530
comp16711_c0_seq1	42.537	1.65546	0.43203	0.000127201	0.00885723	O81775	GDU1	AT4G31730	46.97	132	52	3	8e-27	104	850	158
comp48046_c0_seq1	6512.51	-1.09482	0.285673	0.000126895	0.00885723	Q38910	XTH23	AT4G25810	70.25	279	79	1	2e-141	410	1291	286
comp50637_c0_seq1	8176.25	-0.718226	0.187333	0.000126098	0.00885723	Q9CA93	BAC2	AT1G79900	73.31	296	67	3	5e-144	422	1759	296
comp45516_c0_seq5	733.072	-0.786884	0.205305	0.000126714	0.00885723	Q9FGF8	ABR1	AT5G64750	54.12	194	78	3	1e-14	77	2633	391
comp50233_c0_seq1	5049.22	-0.377085	0.0986359	0.000131835	0.00915085	Q9SXJ6	CLPP3	AT1G66670	71.68	286	64	2	2e-148	428	1277	309
comp49118_c1_seq103	437.096	-0.691078	0.180929	0.000133661	0.00924833	F4JWK8	F4JWK8	AT5G18280	50.35	141	61	5	2e-20	94	1313	630
comp35864_c0_seq1	100.619	-1.19548	0.313134	0.000134644	0.00928703
comp21775_c0_seq1	501.099	-0.585011	0.153347	0.000136204	0.00936523	Q9ZVI9	PECT1	AT2G38670	64.05	242	83	2	2e-90	281	1066	421
comp14590_c0_seq1	89.7808	-1.00772	0.264398	0.000138191	0.00947213	Q1PEB2	Q1PEB2	AT4G06536	54.6	163	60	2	2e-47	166	1783	169
comp17704_c0_seq1	1693.19	-0.561527	0.147405	0.00013929	0.00950955	F4IBY8	F4IBY8	AT1G06050	64.85	293	99	3	7e-131	389	1700	313
comp53234_c0_seq1	790.421	0.378017	0.0992464	0.000139604	0.00950955	Q9SF40	RL4A	AT3G09630	80.19	106	21	0	5e-59	189	322	406
comp23622_c0_seq1	1178.69	-0.442843	0.116325	0.000140693	0.00955407	Q8H0U2	Q8H0U2	AT2G12400	58.07	477	196	2	1e-179	531	2393	541
comp48897_c1_seq18	255.749	-1.78387	0.468928	0.0001423	0.00963337	Q0V842	Q0V842	AT5G61390	53.07	505	202	8	8e-169	495	1947	487
comp30264_c0_seq2	479.166	-2.75654	0.725158	0.00014394	0.00971439	Q9FJ47	Q9FJ47	AT5G45890	66.84	196	63	1	2e-89	285	1872	346
comp59293_c0_seq1	272.617	-0.461885	0.121722	0.000147894	0.00995064	Q058N0	Q058N0	AT5G57010	62.63	479	124	9	0	548	1932	495
comp52102_c0_seq1	587.665	-1.5979	0.421269	0.000148795	0.00998065	Q9FJW1	Q9FJW1	AT5G67620	70.83	96	27	1	2e-32	122	1345	182
comp49512_c0_seq1	14800.8	0.287705	0.0761163	0.00015695	0.0104956	Q05758	ILV5	AT3G58610	90.63	523	48	1	0	941	2157	591
comp41047_c0_seq2	2418.37	0.296718	0.0785573	0.000158673	0.0105785	Q9XIF2	Q9XIF2	AT1G59760	78.63	992	202	5	0	1493	3722	988
comp28616_c0_seq2	71.1496	0.8069	0.213763	0.000160169	0.0106459	Q9LH41	Q9LH41	AT3G19540	66.54	266	62	6	3e-97	299	961	485
comp43832_c1_seq5	1512.57	-1.74725	0.463097	0.000161313	0.0106895	F4INJ6	F4INJ6	AT2G17550	36.13	905	416	24	3e-129	426	5029	779
comp18493_c0_seq1	2336.78	-0.554256	0.147055	0.000163871	0.0108005
comp35263_c0_seq1	4350.9	-0.7016	0.186155	0.000163972	0.0108005	Q8H183	Q8H183	AT5G64370	83.41	410	62	2	0	711	1620	408
comp51880_c0_seq1	827.581	-0.384679	0.10218	0.000166749	0.0109505	Q9SH08	Q9SH08	AT1G77930	66.54	263	75	4	8e-115	341	1272	271
comp45694_c0_seq4	3801.31	-0.535669	0.14232	0.000167327	0.0109557	Q6R2K3	SRF3	AT4G03390	61.93	767	248	10	0	767	3143	776
comp50192_c0_seq1	3584.75	-0.807616	0.214705	0.00016889	0.0110251	Q9LUX9	Q9LUX9	AT5G58800	78.61	201	43	0	7e-115	337	1163	207
comp54963_c0_seq1	803.19	0.433747	0.115375	0.00017029	0.0110288	F4JX48	F4JX48	AT5G47400	53.37	800	348	11	0	850	2823	862
comp57752_c0_seq1	169.064	-0.732928	0.194969	0.000170455	0.0110288	Q940M5	Q940M5	AT3G10250	53.37	178	80	3	4e-45	157	840	324
comp31522_c0_seq1	228.58	-0.709654	0.188724	0.000169725	0.0110288	Q9LUK6	Q9LUK6	AT5G46840	66.96	224	65	2	8e-85	287	3830	501
comp38260_c0_seq5	759.102	-0.400329	0.106521	0.000171121	0.0110393	Q9FVQ7	Q9FVQ7	AT1G32120	75.21	242	60	0	2e-116	370	1210	1206
comp18500_c0_seq1	5815.89	-0.340418	0.090651	0.000173165	0.0111384	Q56XP4	NHX2	AT3G05030	76.22	534	122	2	0	804	2632	546
comp17889_c0_seq2	1415.23	-0.337852	0.0901132	0.000177404	0.0113777	Q9SCP9	VP371	AT3G53120	68.64	169	53	0	2e-63	205	1131	217
comp40160_c0_seq2	2387.68	-0.339273	0.0905869	0.000180196	0.0114563	Q9T024	Q9T024	AT4G39150	66.46	328	108	2	6e-153	445	1590	345
comp58413_c0_seq1	166.79	1.2643	0.337563	0.000180128	0.0114563	Q9LYX3	Q9LYX3	AT5G03120	39.66	58	30	2	2e-07	48.5	796	76
comp50246_c0_seq1	1449.52	-0.516809	0.137936	0.000179162	0.0114563	Q9C907	Q9C907	AT1G74210	71.24	386	110	1	0	568	1593	392
comp56776_c0_seq1	389.881	-0.703307	0.187843	0.000181021	0.0114754	Q9LYH2	Q9LYH2	AT5G12010	68.93	428	129	3	0	596	2160	502
comp48476_c0_seq8	33.2394	-1.56696	0.419338	0.000186407	0.0117828	Q9ZPZ0	Q9ZPZ0	AT2G46490	52.78	36	17	0	1e-05	45.8	2414	134
comp18468_c0_seq1	306.981	-0.861093	0.230635	0.000188779	0.0118985	Q9LT10	CXE18	AT5G23530	59.35	337	123	6	3e-128	382	1603	335
comp33911_c0_seq2	35.0897	1.93151	0.517856	0.000191623	0.0120431
comp44436_c0_seq1	298.317	-1.04932	0.28144	0.000192708	0.0120445	Q9M9P6	Q9M9P6	AT3G03280	42.31	182	84	6	3e-38	139	1473	166
comp32185_c0_seq1	243.391	-0.558892	0.149932	0.000193292	0.0120445	Q9LHN7	PHSC	AT3G13620	74.06	424	108	1	0	590	2599	478
comp45716_c0_seq3	1263.35	-0.37352	0.100196	0.000193075	0.0120445	Q9FKL6	Q9FKL6	AT5G57580	50.73	341	136	11	2e-82	284	3484	647
comp45278_c0_seq2	3372.14	-0.728733	0.195635	0.000195349	0.0121039	Q9LUI6	Q9LUI6	AT3G22750	76.73	361	80	3	0	571	1791	378
comp50484_c0_seq1	1511.19	0.637104	0.171004	0.000194793	0.0121037	Q9SS03	DIR21	AT1G65870	57.58	165	70	0	1e-63	204	1144	189
comp50096_c0_seq1	23832	-1.02841	0.276254	0.00019709	0.0121774	Q9SYH1	Q9SYH1	AT1G54130	68.46	723	193	8	0	937	2998	715
comp44484_c0_seq4	754.08	-1.11703	0.300433	0.000200741	0.0123122	Q9LZM9	Q9LZM9	AT5G02020	71.88	64	16	1	2e-21	92.8	1797	149
comp41278_c1_seq1	224.769	-2.21154	0.594775	0.000200587	0.0123122	Q9FZ21	G2OX6	AT1G02400	50.7	357	140	8	8e-114	343	1469	329
comp50093_c0_seq1	5269.97	-0.44488	0.119662	0.000200955	0.0123122	O80386	O80386	AT4G27430	38.08	864	437	24	7e-113	379	3328	1058
comp47257_c0_seq5	3864.09	-0.486143	0.130801	0.00020188	0.0123344	Q8RWX4	Q8RWX4	AT4G32250	65.11	278	84	3	4e-111	367	4422	611
comp18014_c0_seq1	6290.56	-0.536745	0.14456	0.000204861	0.0124817	Q9LRP7	ATG8I	AT3G15580	76.64	107	25	0	2e-55	184	1534	115
comp41580_c0_seq1	1952.63	-0.709469	0.191147	0.000205923	0.0125117	Q8LA14	PSK6	AT3G44735	56	50	22	0	1e-11	58.5	533	81
comp17993_c0_seq1	1768.34	0.650644	0.175355	0.000206896	0.012536	Q9FIS4	Q9FIS4	AT5G62140	54.87	226	87	4	5e-63	206	1270	241
comp42312_c0_seq2	304.192	-0.691011	0.186973	0.000219216	0.0132459	Q9FY46	SUT41	AT5G13550	72.97	455	121	1	0	642	2205	685
comp49981_c0_seq1	1716.34	-0.597043	0.161636	0.000220967	0.0132786	Q9M0Z3	KEA3	AT4G04850	72.87	726	170	6	0	849	3359	776
comp47104_c0_seq1	123.982	-1.0374	0.280823	0.000220632	0.0132786	Q94FU0	Q94FU0	AT1G25340	72.37	152	41	1	2e-74	238	1296	283
comp31957_c0_seq1	3508.03	-2.24081	0.606935	0.000222484	0.0133332	Q9FH98	Q9FH98	AT5G67150	44.03	461	231	10	1e-119	365	1727	448
comp48731_c6_seq48	130.839	-0.848654	0.229944	0.000223637	0.0133658	F4K162	F4K162	AT5G19490	66.67	129	42	1	2e-48	171	1604	264
comp45833_c0_seq2	54.6403	-1.61816	0.438832	0.000226524	0.013495	Q8L7U7	Q8L7U7	AT4G39670	55.88	68	25	1	4e-15	77	3415	229
comp15352_c0_seq1	93.2881	-1.62111	0.439697	0.000227028	0.013495	Q9ZV51	ATL56	AT2G18670	43.04	79	44	1	2e-16	77.8	1269	181
comp46155_c0_seq4	672.732	-0.393497	0.106867	0.00023131	0.0137123	Q38872	CDPK6	AT2G17290	76.21	269	58	2	2e-143	421	1011	544
comp19262_c0_seq2	96.1474	-1.17659	0.319658	0.00023252	0.0137342	Q9SWG0	IVD	AT3G45300	83.66	361	55	1	0	605	2191	409
comp48609_c2_seq3	865.557	-0.409839	0.111359	0.000232931	0.0137342	Q9ZUM2	TOM3	AT2G02180	85.93	270	38	0	2e-147	430	1684	303
comp41954_c0_seq3	145.311	-0.89066	0.242166	0.000235175	0.0138293	O49459	O49459	AT4G28500	66.39	238	76	3	8e-102	310	1387	305
comp48127_c0_seq1	68.8843	-0.889934	0.242272	0.000239451	0.0140431	Q9SH30	HMA5	AT1G63440	71.91	883	242	3	0	1232	3118	995
comp48828_c1_seq12	805.649	-0.564688	0.153888	0.000243064	0.014217	F4I2Q0	F4I2Q0	AT1G10060	66.96	115	38	0	1e-47	176	4305	309
comp48930_c0_seq15	421.307	-1.10447	0.301266	0.00024629	0.0143674
comp40385_c0_seq1	8002.55	-0.598819	0.163561	0.000251096	0.0146088	Q9LVA4	Q9LVA4	AT5G62350	61.11	162	62	1	2e-64	205	923	202
comp39335_c0_seq3	2623.07	-0.752055	0.205784	0.000257594	0.0149473	Q9T096	YIPL6	AT4G27745	79.25	106	22	0	1e-57	185	1059	106
comp49561_c0_seq1	3677.45	-0.445837	0.12222	0.000264476	0.0153061	Q9FF49	Q9FF49	AT5G60710	60.99	746	231	17	0	823	3045	704
comp52155_c0_seq1	1000.08	0.384069	0.105372	0.000267504	0.0154406	Q9C9E6	Q9C9E6	AT1G72480	72.62	493	124	7	0	730	1936	509
comp17603_c0_seq1	686.993	-0.72014	0.197685	0.000269612	0.0155214	Q9LNW0	HS178	AT1G07400	46.05	152	67	3	3e-31	122	3194	157
comp17622_c0_seq2	7342.82	-0.511785	0.14056	0.00027154	0.0155915	Q9SJD4	LACS8	AT2G04350	73.41	677	177	1	0	1082	3180	720
comp44403_c0_seq2	556.98	-1.67402	0.460176	0.000274987	0.0157482	Q9LQL2	PTR14	AT1G32450	71.67	593	154	5	0	850	2261	614
comp42656_c0_seq3	159.059	-0.830597	0.228512	0.000278189	0.0158901	Q9SUW0	TPPG	AT4G22590	65.23	256	75	4	3e-109	330	1216	377
comp54480_c0_seq1	407.385	-0.699224	0.192518	0.000281245	0.0160229
comp50142_c0_seq1	674.655	-0.82751	0.22795	0.000283173	0.016091
comp44408_c0_seq3	207.948	-1.90498	0.524962	0.000284751	0.0161388	Q9LFG8	AB20G	AT3G53510	48.92	323	134	6	3e-137	265	2646	739
comp42500_c0_seq2	93.8658	-1.60781	0.443809	0.000291496	0.0163293	F4IHT0	F4IHT0	AT2G28320	65.93	317	95	3	4e-132	397	950	737
comp47426_c3_seq2	6523.38	0.740229	0.204314	0.000291212	0.0163293	Q38862	INO2	AT2G22240	90.12	506	50	0	0	961	1766	510
comp50998_c0_seq1	1058	-0.351334	0.0969705	0.000291092	0.0163293	Q9LDZ5	Q9LDZ5	AT1G20650	67.86	252	66	3	2e-111	338	1422	381
comp60083_c0_seq1	122.261	-0.723717	0.199823	0.000292578	0.0163293
comp50892_c0_seq1	1167.51	-0.707866	0.195428	0.000292176	0.0163293	Q9ZQE6	CML1	AT2G15680	51.63	184	83	2	1e-64	205	920	187
comp49912_c0_seq1	2745.7	-0.820077	0.226352	0.000291188	0.0163293	O80632	MTP11	AT2G39450	83.68	386	61	2	0	597	2062	394
comp48870_c1_seq1	1437.12	-0.478	0.132015	0.000293678	0.0163491	Q9CAP6	Q9CAP6	AT1G77620	33.76	1185	667	32	3e-158	513	4462	1151
comp46917_c0_seq10	384.003	-1.81979	0.5031	0.000297875	0.0165407
comp51769_c0_seq1	1618.03	-0.515539	0.142679	0.000302358	0.0167473	F4I543	F4I543	AT1G56423	61.9	252	95	1	9e-87	270	1414	270
comp42541_c0_seq2	950.368	-0.496306	0.137665	0.000311932	0.017234	Q94EI5	Q94EI5	AT5G62130	61.19	335	130	0	2e-154	448	1517	343
comp18280_c0_seq1	950.249	-0.46565	0.129248	0.000314849	0.0173515	Q9FKK6	EXO5	AT5G60370	53.97	189	85	1	4e-91	229	1698	413
comp47251_c1_seq3	773.091	-0.434114	0.120654	0.000320661	0.0176275	Q9SD34	C3H44	AT3G51120	45.23	451	174	7	1e-130	300	3243	1292
comp270631_c0_seq1	292.541	0.473118	0.131561	0.000322911	0.0177068	Q9SIM9	MAX2	AT2G42620	48.52	169	68	5	2e-39	142	506	693
comp23684_c0_seq1	2229.78	0.273328	0.0760464	0.000325356	0.0177667	F4KIY2	F4KIY2	AT5G47020	70.1	669	200	0	0	713	4810	1421
comp50198_c0_seq1	6264.63	-0.609814	0.169675	0.000325622	0.0177667	O49255	NAC29	AT1G69490	67.11	225	64	2	2e-107	325	1527	268
comp30073_c0_seq1	2233.02	-0.440082	0.122497	0.000327393	0.0177811	Q9C820	RAG3D	AT1G52280	91.26	206	18	0	1e-138	397	1131	206
comp48361_c0_seq2	124.325	-1.22967	0.342286	0.000327508	0.0177811	Q9ZU12	Q9ZU12	AT1G52140	39.44	213	97	7	2e-38	137	927	208
comp18683_c0_seq1	187.906	0.580568	0.161741	0.00033132	0.0179436	Q9SW48	Q9SW48	AT4G34860	89.66	358	37	0	0	695	1533	571
comp53814_c0_seq1	367.221	-0.830711	0.231475	0.000332244	0.0179494	Q39065	COPT1	AT5G59030	54.69	128	53	3	2e-33	122	828	170
comp48311_c0_seq2	3714.05	-1.84518	0.514502	0.000335338	0.018072	P42813	RNS1	AT2G02990	63.68	201	69	3	3e-85	261	1051	230
comp15135_c0_seq1	151.458	-0.688878	0.192431	0.000343773	0.0184812	Q94AI1	QWRF2	AT1G49890	43.29	559	255	18	2e-99	326	2470	659
comp40148_c0_seq1	1389.75	-0.557706	0.155833	0.000345079	0.018506	O64823	O64823	AT2G23790	66.67	135	43	2	2e-57	201	2316	336
comp50599_c0_seq1	2089.6	0.551507	0.154171	0.000347241	0.0185314	Q9CAD1	Q9CAD1	AT1G63660	79.14	532	109	1	0	859	2030	534
comp50544_c0_seq1	5031.97	0.317884	0.0888489	0.000346488	0.0185314	P59232	R27AB	AT2G47110	95.28	127	6	0	2e-64	200	668	157
comp45697_c0_seq12	51.5609	-1.16325	0.325262	0.000348447	0.0185506	Q8GWM4	Q8GWM4	AT3G49640	76.26	219	52	0	4e-118	358	1959	290
comp55350_c0_seq1	158.107	-1.08611	0.303765	0.000349547	0.0185641	O65695	O65695	AT4G34760	79.44	107	20	2	2e-55	177	841	107
comp45970_c0_seq5	2377.01	-0.502688	0.141075	0.000366282	0.019236	Q2V452	CIPK3	AT2G26980	81.21	431	80	1	0	752	2391	441
comp14752_c0_seq2	234.907	-0.764156	0.214401	0.000365054	0.019236	F4I2A0	F4I2A0	AT1G76140	81.68	131	24	0	4e-69	232	942	795
comp17600_c0_seq2	3131.85	0.21243	0.0596178	0.000366364	0.019236	Q0WUY5	Q0WUY5	AT3G07660	43.93	890	406	33	0	565	3624	841
comp46613_c1_seq13	60.3747	-1.1836	0.332188	0.000366583	0.019236	O48587	O48587	AT5G44730	75.78	256	60	2	2e-145	423	1629	255
comp39719_c0_seq3	399.561	-0.80906	0.227049	0.000366126	0.019236	F4J3T0	F4J3T0	AT3G10490	61.21	232	76	4	3e-89	291	4249	238
comp46426_c0_seq1	16997	-0.623026	0.174895	0.000367652	0.019246	Q501F8	WTR32	AT4G08300	60.68	351	134	2	8e-153	445	1560	373
comp47993_c0_seq2	61.4218	-1.65419	0.464757	0.000371918	0.019423	Q9FGC8	Q9FGC8	AT5G67020	31.49	343	195	8	7e-43	159	1767	394
comp17448_c0_seq1	329.719	-0.801159	0.225324	0.000377132	0.0196485	Q1PFY7	Q1PFY7	AT1G04500	42.32	397	162	17	2e-61	211	1804	386
comp54719_c0_seq1	162.952	-1.18234	0.333098	0.000385916	0.0200585
comp43769_c0_seq6	284.781	-0.97612	0.275157	0.000388912	0.0201664	O04249	STP7	AT4G02050	73.88	356	90	1	0	556	2331	513
comp49444_c0_seq1	4479.55	-0.428691	0.120969	0.000394376	0.0203535	Q8L7U5	BSL1	AT4G03080	82.75	881	144	4	0	1371	3442	881
comp47325_c0_seq6	45.6847	-1.35935	0.383899	0.000398767	0.0205318	F4IPV3	F4IPV3	AT2G30990	33.54	653	329	25	8e-63	224	2674	593
comp49527_c0_seq1	4029.6	-1.83258	0.5184	0.000407677	0.0209414	Q94A94	DCDA2	AT5G11880	22.98	383	257	10	2e-12	70.9	2987	489
comp32219_c0_seq3	186.654	-0.604036	0.17099	0.000411531	0.0210408	Q9LMF0	U85A5	AT1G22370	37.8	164	95	4	9e-22	97.8	1364	479
comp41910_c0_seq3	4923.92	-0.480417	0.136051	0.00041374	0.0210556	Q9C562	CIPKA	AT5G58380	62.42	455	149	4	0	558	2561	479
comp48909_c0_seq31	102.768	-0.83295	0.235846	0.000412826	0.0210556
comp19312_c0_seq2	260.467	0.585639	0.165947	0.000417009	0.0211729	F4I908	F4I908	AT1G17665	74.14	174	45	0	2e-85	271	1572	338
comp36187_c0_seq1	104.894	0.902856	0.255979	0.000420178	0.0212845	P46665	HAT14	AT5G06710	89.9	99	10	0	1e-46	158	556	336
comp17540_c0_seq1	5519.58	-0.979164	0.277909	0.000426157	0.0214388	Q9FI36	Q9FI36	AT5G48020	77.59	357	77	1	0	582	1609	355
comp52044_c0_seq1	1954.27	-0.855318	0.242757	0.000426119	0.0214388	Q9M9M4	CSLD3	AT3G03050	82.47	1135	178	9	0	1932	4023	1145
comp45213_c0_seq1	257.663	-0.879537	0.249619	0.000425862	0.0214388	Q9M8R7	P2C33	AT3G02750	65.07	272	84	4	2e-109	358	4472	492
comp42207_c0_seq1	5308.66	-0.455446	0.129464	0.000434922	0.0217912	Q96287	KSG8	AT4G00720	74.36	468	110	3	0	742	2121	472
comp19438_c0_seq1	93.7813	-1.06098	0.301602	0.000435149	0.0217912	Q9FZ70	FDL1	AT1G13570	35.85	212	125	4	3e-33	126	770	416
comp18593_c0_seq1	139.961	-0.876601	0.249357	0.000439019	0.021935	Q9CAL2	CRK3	AT1G70530	59.94	639	241	6	0	770	2439	646
comp47057_c0_seq2	1016.78	-0.436758	0.12435	0.000444197	0.0221432	Q38872	CDPK6	AT2G17290	84.13	542	80	3	0	897	2638	544
comp18677_c0_seq2	650.031	-0.438844	0.124996	0.000446655	0.0222153	Q8VZ75	Q8VZ75	AT4G18460	81.48	108	20	0	9e-59	190	1100	153
comp46379_c0_seq5	4260.64	-0.653725	0.186262	0.000448612	0.0222467	Q07473	CB4A	AT5G01530	82.78	273	44	3	1e-144	442	3712	290
comp48204_c0_seq1	3798.49	-0.690749	0.196835	0.000449315	0.0222467	Q9XIB3	Q9XIB3	AT1G49470	49.16	297	138	5	3e-81	259	1595	302
comp53971_c0_seq1	363.002	-0.731497	0.208838	0.000460565	0.0227012	Q9FII9	Q9FII9	AT5G47920	48.28	203	73	7	4e-35	130	1447	187
comp48244_c0_seq1	8894.42	0.33417	0.0955286	0.000468562	0.022961	Q42064	RL83	AT4G36130	92.86	238	17	0	3e-162	462	1295	258
comp49989_c0_seq1	3048.46	-0.671697	0.192018	0.000468586	0.022961	O23234	O23234	AT4G36470	56.52	368	153	3	7e-140	414	1685	371
comp38170_c0_seq2	1165.49	-0.308198	0.0883033	0.000482632	0.023577	F4K124	F4K124	AT5G19280	56.96	395	160	4	5e-149	466	3842	591
comp56840_c0_seq1	588.736	0.340308	0.0976589	0.000492757	0.0240181	Q9SAK0	PP132	AT1G79490	80.29	761	146	2	0	1253	3038	836
comp19571_c0_seq1	119.235	-0.919205	0.263854	0.000494418	0.0240456
comp52916_c0_seq1	514.486	-1.80985	0.519634	0.000495968	0.0240676	Q9LMA8	TI10A	AT1G19180	42.29	253	119	9	7e-44	155	1173	253
comp30004_c0_seq1	71.0151	-0.822737	0.236285	0.000497745	0.0241005
comp47374_c0_seq3	2900.25	0.223587	0.064246	0.000501097	0.0242094	P41376	IF4A1	AT3G13920	92.48	412	31	0	0	796	1846	412
comp55362_c0_seq1	164.092	-0.652148	0.18756	0.000507045	0.0244429	O80571	O80571	AT2G44010	33.02	106	58	3	2e-10	56.6	760	101
comp30505_c0_seq2	2126.75	-0.970912	0.279496	0.000513155	0.0246292	Q9LRZ5	PLDP1	AT3G16785	63.27	1100	352	6	0	1374	3604	1096
comp44243_c0_seq1	8002.26	-0.616461	0.177627	0.00051944	0.0248222	Q8W488	Q8W488	AT1G33110	65.57	488	165	2	0	587	2132	494
comp18698_c0_seq1	138.289	-1.92879	0.555716	0.000518857	0.0248222	Q9CA34	Q9CA34	AT1G68470	59.37	411	160	3	5e-176	507	1527	455
comp50587_c0_seq1	1342.11	-0.275547	0.0794796	0.000526509	0.0250509	Q9SIV6	Q9SIV6	AT2G16460	87.56	193	24	0	2e-118	348	1285	230
comp48898_c0_seq7	5502.69	0.268134	0.0773346	0.000525927	0.0250509	F4HQD4	HSP7P	AT1G79920	80.29	837	155	4	0	1321	4628	831
comp19275_c0_seq1	32.1949	-1.58261	0.456745	0.000530268	0.0251344	Q96316	Q96316	AT3G60280	52.94	102	48	0	6e-27	107	1082	222
comp30471_c0_seq3	2149.21	-0.340379	0.0982545	0.000531703	0.0251344	Q9ZVJ2	AMERL	AT2G38710	78.37	208	44	1	4e-120	353	1376	214
comp31514_c0_seq2	1430.47	-0.283577	0.0818716	0.000532849	0.0251344	Q9M367	BECN1	AT3G61710	72.39	460	116	3	0	627	2066	517
comp55346_c0_seq1	185.803	0.59986	0.173134	0.000530781	0.0251344
comp18023_c0_seq1	2159.59	-0.27917	0.0806545	0.000537572	0.0252549	Q9LHJ9	P2C38	AT3G12620	71.73	375	103	2	0	559	2035	385
comp41763_c0_seq5	646.89	-0.882417	0.254943	0.000537707	0.0252549	Q06BH3	SRF1	AT2G20850	44.17	772	388	12	7e-169	518	3066	775
comp47971_c0_seq8	110.278	-0.886541	0.256281	0.000541673	0.0253768	P0C2F6	RNHX1	At1g65750	22.57	536	309	17	4e-31	131	4926	620
comp17937_c0_seq2	1435.63	-0.405816	0.117329	0.000542615	0.0253768	Q9C933	Q9C933	AT1G52870	90.28	216	21	0	6e-144	421	1481	366
comp47327_c0_seq1	10024.8	-0.405689	0.117359	0.000546602	0.0254547	P48000	KNAT3	AT5G25220	85.06	261	34	2	1e-147	439	2009	431
comp54964_c0_seq1	645.105	0.434669	0.125742	0.000546556	0.0254547	P52420	PUR2	AT1G09830	73.94	518	105	5	0	744	2268	532
comp60949_c0_seq1	149.602	-0.576718	0.166923	0.000550303	0.0255728	Q2HIW6	Q2HIW6	AT5G51840	60.16	246	90	3	1e-90	277	1204	245
comp46841_c0_seq2	2499.85	-0.306495	0.0889003	0.000565539	0.0262252	Q9FY89	VP202	AT5G09260	77.43	226	38	2	1e-75	239	1371	216
comp14862_c0_seq1	62.8222	-1.7882	0.519343	0.000574868	0.0263239	F4JW26	F4JW26	AT4G39490	51.82	521	228	7	0	554	1770	519
comp55204_c0_seq1	560.159	0.36529	0.106068	0.000573329	0.0263239	Q9C518	TCP8	AT1G58100	45.17	321	125	9	2e-59	206	1824	401
comp46624_c0_seq3	8720.61	-0.629626	0.182834	0.000573785	0.0263239	P43287	PIP22	AT2G37170	82.33	283	50	0	5e-170	482	1270	285
comp50751_c0_seq1	2079.48	-0.911019	0.26441	0.00057006	0.0263236	Q67YC0	PPSP1	AT1G73010	61.84	283	87	5	3e-120	355	1252	295
comp30618_c0_seq2	885.62	-2.45427	0.712606	0.000573024	0.0263239	O64864	YLS3	AT2G44290	37.66	154	96	0	1e-34	129	1214	205
comp54208_c0_seq1	716.055	-0.877322	0.254942	0.000579009	0.0264583	Q680K8	Y1576	AT1G55760	74.77	329	82	1	0	528	1828	329
comp49073_c1_seq47	3643.38	0.310186	0.090234	0.000586963	0.0267105	Q0WL80	UGGG	AT1G71220	68.87	1651	466	9	0	2201	5882	1613
comp29992_c0_seq2	147.043	-0.586779	0.17068	0.000586259	0.0267105	A8MQR0	WIT2	AT1G68910	41.73	671	330	16	2e-109	355	2843	627
comp31961_c0_seq1	564.772	0.374401	0.108961	0.00059013	0.026799	F4JRJ6	F4JRJ6	AT4G18465	76.45	688	153	4	0	1025	2494	695
comp54659_c0_seq1	121.007	0.675667	0.196676	0.0005916	0.0268102	B3H429	B3H429	AT4G01150	51.22	123	53	3	6e-31	112	576	125
comp29278_c0_seq1	1501.07	-0.315703	0.0919187	0.000593455	0.0268388	Q9ZU93	Q9ZU93	AT2G01650	59.91	464	156	9	6e-157	465	2033	458
comp47137_c0_seq3	2393.22	-0.762008	0.221993	0.000597861	0.0269825	O48700	PUB6	AT1G24330	60.95	781	285	9	0	943	3195	771
comp55199_c0_seq1	260.344	-0.980948	0.286003	0.000603903	0.0271992	Q9FYL5	Q9FYL5	AT1G24480	63.73	193	61	1	2e-89	269	854	239
comp49429_c0_seq1	5800.9	-0.461972	0.134874	0.000614304	0.0274708	Q96329	ACOX4	AT3G51840	82.71	428	74	0	0	766	2043	436
comp51337_c0_seq1	1981.81	-0.350731	0.102427	0.000616567	0.0274708	Q8GWL4	Q8GWL4	AT5G66050	54.58	240	108	1	4e-86	274	1648	340
comp34887_c0_seq2	2899	-1.97393	0.576211	0.000613188	0.0274708	Q9LY71	CKX6	AT3G63440	66.98	524	171	2	0	729	2213	533
comp19051_c0_seq1	396.862	0.664083	0.194021	0.000619954	0.0274708	Q9SGJ0	Q9SGJ0	AT3G01810	52.76	597	240	8	0	566	3670	921
comp62041_c0_seq1	79.1271	-2.56366	0.748798	0.000617748	0.0274708	Q9CAY3	GPAT5	AT3G11430	71.37	496	130	5	0	700	1870	502
comp58599_c0_seq1	193.61	0.672115	0.196349	0.000619207	0.0274708	Q9LHF4	Q9LHF4	AT3G24450	57.75	142	53	4	3e-41	144	1170	140
comp50304_c0_seq1	4326.44	-0.570213	0.166482	0.000614638	0.0274708	Q8H1Q5	AT18H	AT1G54710	54.48	971	364	21	0	882	4121	927
comp17360_c0_seq1	376.235	-0.621218	0.181381	0.000614952	0.0274708	Q9FLG8	SPNS2	AT5G64500	73.02	126	34	0	2e-51	176	679	484
comp14757_c0_seq1	40.5408	-1.57272	0.459599	0.000621747	0.0274948	Q9C5C7	Q9C5C7	AT3G24530	80	150	30	0	2e-79	255	1186	481
comp19510_c0_seq1	114.887	-1.92391	0.562914	0.000631366	0.0277626	Q9ZUX8	Q9ZUX8	AT2G27770	45.48	321	143	10	8e-75	240	1343	320
comp30167_c0_seq2	2474.07	-0.896275	0.262289	0.000632866	0.0277626	O65687	O65687	AT4G34630	58.54	41	14	2	0.0001	41.6	562	199
comp40161_c0_seq4	2002.13	-2.50894	0.736057	0.000652933	0.0285288
comp51425_c0_seq1	2228.04	-0.399497	0.11727	0.000657666	0.0286784	Q8GWJ6	MUB6	AT1G22050	63.87	119	42	1	1e-45	155	1177	119
comp54086_c0_seq1	326.682	-0.449916	0.132155	0.000662971	0.0288524
comp18668_c0_seq2	80.3702	-0.858112	0.252355	0.000672816	0.0292229	Q9SF22	Q9SF22	AT3G11760	40.05	382	196	14	5e-56	200	1446	702
comp33327_c1_seq1	193.195	-1.13622	0.334197	0.000674246	0.0292271	F4KGY8	F4KGY8	AT5G17310	76.92	26	6	0	6e-16	48.1	3456	390
comp40191_c0_seq1	2857.65	-0.196632	0.0578882	0.000681905	0.0295008	Q9C5X3	KEULE	AT1G12360	74.25	598	150	4	0	910	3108	666
comp54348_c0_seq1	142.914	-0.679091	0.199958	0.000683363	0.0295057	Q84W13	Q84W13	AT1G49310	37.29	59	32	1	8e-08	48.5	601	82
comp51574_c0_seq1	11774.8	0.544973	0.160577	0.000689205	0.0296995	Q08298	RD22	AT5G25610	60.32	252	91	7	4e-96	298	1390	392
comp51732_c0_seq1	6414.64	0.307058	0.090571	0.000698296	0.0300322	P48006	EF1D1	AT1G30230	81.3	230	42	1	1e-85	264	1217	231
comp41575_c0_seq2	349.481	-1.01439	0.299275	0.000700228	0.0300564	Q9LFR1	PTR50	AT5G14940	73.17	82	22	0	1e-30	125	1588	552
comp68841_c0_seq1	63.8497	-1.66136	0.490498	0.000706372	0.0301431	Q9ZVS4	Q9ZVS4	AT1G03220	54.44	417	172	6	2e-144	430	1850	433
comp17574_c0_seq1	1666.89	-0.610664	0.180271	0.000705357	0.0301431	Q9M069	E137	AT4G34480	65.53	470	136	3	0	603	1956	504
comp30319_c0_seq1	379.904	-0.847234	0.250114	0.000705619	0.0301431	Q8GW46	YAB5	AT2G26580	69.93	153	33	3	2e-63	198	703	164
comp49630_c0_seq1	1645.95	0.348801	0.103073	0.000714315	0.0304229	O82487	O82487	AT4G10750	73.57	280	64	3	2e-140	414	1680	358
comp18844_c1_seq1	35.0988	-1.70273	0.50329	0.000716465	0.0304553	Q9C519	WRKY6	AT1G62300	53.51	185	55	9	1e-46	162	538	553
comp53546_c0_seq1	300.181	-1.55966	0.461367	0.000723514	0.0305772	Q9LQL2	PTR14	AT1G32450	71	231	58	3	2e-117	351	670	614
comp49563_c0_seq1	17305.8	0.5569	0.164726	0.000722845	0.0305772	Q9LFB5	Q9LFB5	AT5G01210	64.78	494	149	9	0	593	2031	475
comp49413_c0_seq1	3551.59	-0.481169	0.142414	0.00072838	0.0307236	Q8GUI9	Q8GUI9	AT5G49900	68.16	936	284	6	0	1310	3445	957
comp18980_c0_seq1	70.5501	-2.26799	0.671489	0.000731328	0.0307298	Q9FMY1	C86B1	AT5G23190	72.03	404	110	2	0	601	1558	559
comp20964_c0_seq1	1257.81	-0.659679	0.195301	0.000730798	0.0307298	Q0WUI9	TPS8	AT1G70290	47.14	140	63	4	2e-24	105	1002	856
comp29905_c0_seq2	10462.3	-0.405673	0.12013	0.000732966	0.0307397	F4ISL7	F4ISL7	AT2G25660	63.55	2236	731	16	0	2772	7490	2166
comp18179_c0_seq1	293.77	-0.788273	0.233534	0.000737046	0.0308518	Q9C8Y1	CML23	AT1G66400	56.83	139	58	1	3e-48	160	862	157
comp47013_c1_seq1	1159.07	0.351726	0.104246	0.000740869	0.0308993	P17094	RL31	AT1G43170	87.31	386	49	0	0	674	1386	389
comp33327_c0_seq1	178.865	-1.19935	0.355475	0.000740998	0.0308993	P57751	UGPA1	AT5G17310	56.76	74	4	1	3e-29	72.4	2376	470
comp45562_c0_seq2	395.524	-0.762499	0.22611	0.000745575	0.0309724	A8MQ89	A8MQ89	AT5G25560	70	80	24	0	6e-32	123	961	328
comp30887_c0_seq2	12568.1	-0.682889	0.202603	0.00075013	0.0311027	F4J3R7	F4J3R7	AT3G10420	60.78	747	222	10	0	793	3412	684
comp63564_c0_seq1	49.7622	-0.970038	0.287875	0.00075263	0.0311475	Q9SV91	Q9SV91	AT4G10300	60.58	104	40	1	7e-42	142	742	134
comp50476_c0_seq1	1600.63	0.937926	0.278533	0.000758875	0.0312879
comp39982_c1_seq2	1151.52	-0.636223	0.188929	0.000758453	0.0312879	Q8S8Q6	TET8	AT2G23810	68.16	267	83	1	2e-104	317	1463	273
comp48451_c1_seq1	392.139	-0.389577	0.11575	0.000763591	0.0314233	Q6NPF9	TRXY1	AT1G76760	65.77	149	48	2	1e-61	201	1336	172
comp50051_c0_seq1	2652.21	-0.510995	0.152095	0.000780209	0.0319387	Q5XET7	Q5XET7	AT4G28070	80.62	418	81	0	0	710	2306	473
comp49730_c0_seq1	4384.26	-0.300789	0.0895237	0.000779764	0.0319387	Q5XVA8	Y3905	AT3G49055	46.13	284	137	4	1e-50	184	2019	480
comp39081_c0_seq2	546.323	-0.889187	0.264709	0.000781942	0.0319387	Q9FE29	CSPLM	AT4G15610	52.44	82	32	2	5e-10	59.7	1999	193
comp47434_c0_seq8	687.109	-0.677995	0.202059	0.000792422	0.0323067	Q94JU2	WTR18	AT3G28050	57.32	246	91	3	3e-73	248	3062	367
comp46420_c0_seq3	7192.68	-0.478685	0.142904	0.000809	0.0329213	Q9LYC1	GID1B	AT3G63010	78.95	342	71	1	0	551	2263	358
comp30118_c0_seq1	1923.55	0.358748	0.107254	0.00082331	0.0334416	Q8LDC9	Q8LDC9	AT1G23100	80.41	97	19	0	3e-50	162	741	97
comp22889_c0_seq2	155.613	-0.603573	0.180559	0.000829355	0.0336249	F4KIC7	F4KIC7	AT5G17680	37.44	211	127	3	2e-33	129	634	1294
comp51589_c0_seq1	1924.73	-0.791535	0.237124	0.000843657	0.0341416	Q9C9V8	Q9C9V8	AT1G67920	53.23	62	20	2	1e-11	59.3	767	67
comp47381_c0_seq16	41.6497	2.34787	0.703526	0.000846008	0.0341737	Q8VZ80	PLT5	AT3G18830	64.86	37	13	0	2e-06	48.5	754	539
comp49944_c0_seq1	5281.36	-0.329202	0.0986928	0.000851082	0.0342525	Q9SS37	RTNLH	AT3G10260	70.3	202	60	0	6e-101	303	1164	247
comp29892_c0_seq3	94.6363	-1.48274	0.444468	0.000849957	0.0342525	Q9LT17	BBR	AT3G19910	59.25	265	100	3	3e-72	237	1677	340
comp57912_c0_seq1	46.999	-1.59875	0.479468	0.000854726	0.0342734	F4HST2	F4HST2	AT1G20450	45.74	94	46	2	2e-05	45.4	1049	259
comp38269_c0_seq3	624.847	-1.9037	0.570899	0.000854324	0.0342734	Q93VV5	PTR16	AT1G59740	71.89	594	150	6	0	855	2185	591
comp45261_c0_seq3	406.981	-0.462581	0.138928	0.000869549	0.0346776	Q9SG82	Q9SG82	AT3G10760	53.49	344	93	10	3e-71	239	2324	335
comp50469_c0_seq1	5944.71	0.284623	0.0854747	0.000868759	0.0346776	P50318	PGKH2	AT1G56190	87.78	442	51	2	0	770	2151	478
comp51488_c0_seq1	517.11	-2.04792	0.615925	0.000884359	0.0351289	O22259	ERF71	AT2G47520	39.51	243	72	7	2e-40	142	1065	171
comp40939_c0_seq2	415.729	-0.490304	0.147481	0.00088567	0.0351289
comp20834_c0_seq1	42.5977	-1.09198	0.328521	0.000887626	0.0351429	F4JI68	F4JI68	AT4G03210	67.02	94	25	2	3e-43	144	309	262
comp18982_c0_seq1	102.736	0.601862	0.181164	0.000893141	0.0352976	Q9SFU5	Q9SFU5	AT3G07150	45.25	221	93	6	9e-47	161	1127	199
comp42535_c0_seq1	2222.71	-0.267236	0.0804643	0.000896372	0.0353615	Q9ZSY2	DNJ15	AT1G68370	78.69	413	83	1	0	663	2123	410
comp29580_c0_seq4	547.739	-0.428865	0.129206	0.000902656	0.0355455	A0JQ16	A0JQ16	AT1G67060	83.33	234	38	1	9e-137	396	1324	234
comp50283_c0_seq1	1225.86	-0.446962	0.13469	0.000905163	0.0355804	Q9XIR0	Q9XIR0	AT1G64850	71.79	117	33	0	3e-56	180	722	162
comp28921_c0_seq1	155.801	-0.681702	0.205609	0.000914684	0.0358903	Q0WPH8	NEK5	AT3G44200	71.43	105	29	1	2e-49	169	313	956
comp48826_c0_seq32	319.262	-0.686651	0.207328	0.000926607	0.0362539	Q0WNC2	Q0WNC2	AT1G08530	72.73	154	37	1	2e-63	221	8300	257
comp57340_c0_seq1	687.716	-0.454232	0.137159	0.000927255	0.0362539	Q9SV36	ARK1	At3g54870	59.92	1008	341	6	0	1099	3758	1051
comp46848_c0_seq9	107.837	1.27692	0.386034	0.000940315	0.0365042	Q9SLM4	Q9SLM4	AT2G40980	50.39	514	235	10	3e-159	502	4964	617
comp50034_c0_seq1	2831.23	-0.341392	0.103195	0.00093885	0.0365042	Q9M089	Q9M089	AT4G31130	69.66	178	54	0	2e-83	255	1058	195
comp48964_c1_seq2	97.7099	-1.06596	0.32216	0.000937051	0.0365042
comp29936_c0_seq2	640.369	0.895318	0.270613	0.000938021	0.0365042	Q9XIW1	XTH5	AT5G13870	74.26	272	68	1	4e-154	441	1230	293
comp34358_c0_seq1	86.5562	-0.85516	0.258721	0.000948618	0.0366966	F4JYJ3	SFH11	AT5G47510	52.24	379	159	4	6e-141	417	1734	376
comp18601_c0_seq2	123.245	0.791628	0.239482	0.000947766	0.0366966	Q8VZW6	Q8VZW6	AT3G08740	71.84	206	56	2	3e-104	310	1072	236
comp47750_c0_seq2	276.501	-0.406225	0.122929	0.000951235	0.0367331	Q9LV37	MPK9	AT3G18040	66.27	166	45	5	4e-104	171	1366	510
comp17945_c0_seq1	2713.31	-0.787946	0.238652	0.000961154	0.0369211	Q9LR65	P2C01	AT1G03590	70	470	121	6	0	632	2303	462
comp42146_c0_seq3	200.88	-0.61328	0.185698	0.000958044	0.0369211	Q9LZP8	Q9LZP8	AT3G62420	50.69	144	70	1	3e-36	131	1169	146
comp51033_c0_seq1	1568.97	-0.301027	0.0911658	0.000960075	0.0369211	Q0WMN5	Y3913	AT3G49140	51.01	247	101	4	2e-77	250	1122	499
comp53568_c0_seq1	912.193	0.307794	0.0932612	0.000965683	0.0370302	Q08A71	ANM6	AT3G20020	81.11	360	67	1	0	575	1709	435
comp44801_c1_seq2	746.142	0.457941	0.138783	0.000967923	0.0370513	Q9LUZ4	C3H66	AT5G58620	55.35	430	158	8	5e-149	462	3199	607
comp50062_c0_seq1	2577.85	-0.583446	0.176915	0.000974152	0.0371601	Q94F46	Q94F46	AT1G13990	70.47	193	52	2	1e-91	281	1222	277
comp50860_c0_seq1	13543.8	0.246476	0.0747278	0.000972676	0.0371601	O04487	EF1G1	AT1G09640	74.82	417	102	1	0	570	1786	414
comp21675_c0_seq1	526.695	-0.417317	0.126643	0.000983388	0.0374461	Q8LFP7	NIP12	AT4G18910	47.13	244	121	1	3e-69	224	1300	294
comp50371_c0_seq1	815.933	-0.359115	0.109012	0.000986771	0.0374461	F4JNI2	F4JNI2	AT4G23330	70.18	114	34	0	3e-52	171	886	147
comp48139_c0_seq7	69.7031	1.86051	0.564737	0.000986048	0.0374461
comp56203_c0_seq1	93.4021	-1.21975	0.370393	0.000990822	0.0375349
comp19352_c0_seq1	122.108	-0.688404	0.209314	0.00100592	0.0379105	Q940M5	Q940M5	AT3G10250	43.81	105	55	3	1e-18	79.7	350	324
comp49687_c0_seq1	6719.92	-0.201654	0.0613404	0.00101095	0.0380345	Q9ZQX6	ETOL1	AT4G02680	73.23	889	235	3	0	1257	3522	888
comp58986_c0_seq1	210.127	0.74438	0.226688	0.00102447	0.0382232	Q9SJN0	ABI5	AT2G36270	47.69	411	142	7	2e-88	281	1549	442
comp27592_c0_seq1	1160.76	0.450121	0.137007	0.00101846	0.0382232	Q0WVM5	Q0WVM5	AT1G63810	54.68	598	260	6	0	639	3741	1053
comp30272_c0_seq1	2874.5	-1.59701	0.486423	0.00102642	0.0382232	O82485	OPT7	AT4G10770	78.9	763	148	1	0	1206	2585	766
comp50694_c0_seq1	8763.2	-0.4376	0.133249	0.00102321	0.0382232	Q9LJN0	Q9LJN0	AT3G19660	48.39	62	30	1	1e-07	49.7	994	64
comp30211_c0_seq1	4614.16	0.249094	0.0758652	0.00102573	0.0382232	Q9LD60	Q9LD60	AT3G55200	85.26	1214	176	1	0	2160	4317	1214
comp18238_c0_seq2	533.461	-0.54673	0.166506	0.00102513	0.0382232	Q9FLJ2	NC100	AT5G61430	63.5	326	98	8	1e-132	394	1738	336
comp56073_c0_seq1	171.505	-1.09946	0.336099	0.00107075	0.0397129	A8MR54	A8MR54	AT3G19615	49.3	71	30	3	3e-13	63.9	697	93
comp44505_c0_seq1	6322.94	-0.463343	0.141654	0.00107185	0.0397129	Q8W4I4	POT6	AT1G70300	75.38	784	185	6	0	1146	2945	782
comp46426_c2_seq1	5608.41	0.57196	0.174812	0.00106846	0.0397129	Q9SCZ0	NLTPC	AT3G51590	52.75	91	42	1	2e-23	92	554	119
comp19433_c0_seq1	347.554	-0.672433	0.205691	0.00107872	0.0398329	Q4TU14	RHF1A	AT4G14220	38.05	318	162	6	2e-43	160	2011	371
comp55835_c0_seq1	557.767	0.479031	0.146514	0.00107732	0.0398329	Q9SHI2	Y1723	AT1G17230	64.59	1093	386	1	0	1339	4374	1101
comp33638_c0_seq1	386.401	-0.681146	0.208492	0.00108686	0.0400658
comp48128_c2_seq11	4343.08	0.351232	0.107625	0.00110053	0.0404046	F4HRR8	F4HRR8	AT1G67120	46.99	5514	2707	92	0	4586	20132	5393
comp53924_c0_seq1	321.383	0.761605	0.233363	0.00110005	0.0404046	Q9C936	Q9C936	AT1G52820	38.85	260	144	6	3e-49	167	755	317
comp30976_c1_seq1	235.981	0.703435	0.215565	0.00110158	0.0404046	Q8LBL1	KCO1	AT5G55630	64.11	209	75	0	8e-104	308	688	363
comp47070_c0_seq14	95.4844	-1.29835	0.398227	0.00111284	0.0407496	Q9C5Y6	Q9C5Y6	AT5G18240	65.52	58	17	1	2e-15	77.4	1277	396
comp42520_c0_seq2	450.413	-0.943429	0.289454	0.00111672	0.0408234	Q02283	HAT5	AT3G01470	46.32	190	83	4	6e-40	149	2128	272
comp48600_c0_seq2	81.9756	-0.97924	0.300716	0.0011285	0.0411855	Q8L850	PI5K9	AT3G09920	69.2	565	150	6	0	766	1650	815
comp47366_c1_seq12	206.691	0.611787	0.187953	0.0011339	0.0412454	F4J6F9	F4J6F9	AT3G17860	40.09	222	122	5	1e-29	119	1673	319
comp17850_c0_seq1	1529.48	-0.487343	0.149719	0.00113369	0.0412454	O82808	O82808	AT2G25950	79.9	204	41	0	2e-121	360	1669	204
comp60342_c0_seq1	48.7223	-1.0624	0.326657	0.00114452	0.0415629
comp18771_c0_seq1	371.201	-0.623206	0.191704	0.00115047	0.0417099	Q9LE38	NLP4	AT1G20640	49.05	899	352	16	0	755	4001	844
comp41600_c0_seq2	879.619	-0.321369	0.0988876	0.0011547	0.041725	Q8S9L2	Q8S9L2	AT4G31410	64.53	296	100	2	4e-107	327	1610	308
comp47126_c2_seq2	1418.62	0.775601	0.23863	0.00115316	0.041725	Q9SFC6	GDIR	AT3G07880	70.24	205	58	1	3e-101	305	1303	240
comp17942_c0_seq1	1016.8	-0.362221	0.111541	0.00116459	0.0420134	Q8VYE2	TIM50	AT1G55900	47.83	92	48	0	6e-19	90.1	2775	376
comp55612_c0_seq1	400.1	0.382759	0.117944	0.00117341	0.0422619	Q9C658	DCP5	AT1G26110	46.6	103	41	3	7e-15	77.4	1660	611
comp61153_c0_seq1	163.054	0.742595	0.228946	0.00118054	0.0423796	O22203	C98A3	AT2G40890	63.1	393	144	1	0	540	1428	508
comp27412_c0_seq1	32.129	-1.61712	0.498548	0.00118004	0.0423796	C0LGP4	Y3475	AT3G47570	35.57	194	118	4	2e-21	93.6	625	1010
comp43744_c0_seq3	430.072	-0.488166	0.150549	0.00118459	0.0424556	Q84WK2	Q84WK2	AT1G44770	47.49	259	128	3	1e-75	239	1225	271
comp18473_c0_seq1	910.358	-0.639997	0.197698	0.00120691	0.0431148	O82587	SWT12	AT5G23660	56.38	282	102	5	2e-91	280	1148	285
comp57242_c0_seq1	397.147	-0.889042	0.274999	0.00122546	0.0434344	Q8RWD0	COL16	AT1G25440	49.42	433	178	15	1e-97	306	1711	417
comp45980_c1_seq1	673.05	-0.368183	0.113858	0.001222	0.0434344	Q9LU89	2A5N	AT3G26020	81.47	421	78	0	0	728	2478	510
comp18720_c0_seq1	6209.72	-0.443091	0.137066	0.00122637	0.0434344	Q94BT0	SPSA1	AT5G20280	83.87	626	99	1	0	1021	2107	1043
comp56718_c0_seq1	657.812	0.437067	0.135186	0.00122468	0.0434344	Q9LYG9	MSL10	AT5G12080	57.16	684	267	10	0	692	2954	734
comp67349_c0_seq1	53.9381	-1.32414	0.409652	0.00122774	0.0434344	Q9SVD0	Q9SVD0	AT3G52490	47.65	724	306	19	0	542	2160	815
comp48222_c4_seq1	195.436	-0.494917	0.153009	0.00121828	0.0434344	Q9C7N2	CAD1	AT1G29690	80.23	258	45	2	8e-128	410	4008	561
comp68593_c0_seq1	37.3765	-1.2551	0.388792	0.00124569	0.0439551	O04492	DRB1	AT1G09700	39.61	154	90	2	1e-24	104	1244	419
comp43418_c0_seq4	64.2949	-0.72281	0.223917	0.00124647	0.0439551	Q9SL08	Q9SL08	AT2G05590	68.75	112	35	0	2e-50	178	2044	263
comp54594_c0_seq1	300.88	-0.635046	0.196855	0.00125549	0.0442023	Q38908	XTH30	AT1G32170	64.59	257	89	2	6e-123	363	1212	343
comp47658_c0_seq3	75.537	-1.56403	0.48549	0.00127497	0.044816	Q9LD43	ACCA	AT2G38040	46.34	505	237	9	6e-102	343	3675	769
comp39593_c0_seq3	61.4689	-0.766795	0.238068	0.00127784	0.0448451
comp48862_c0_seq1	121.457	0.840656	0.261056	0.00128096	0.0448828	F4IIG3	F4IIG3	AT2G15480	39.76	508	261	12	6e-120	369	1862	494
comp30167_c0_seq1	1734.5	-0.932068	0.28982	0.00129981	0.0454704
comp48370_c3_seq34	277.344	-0.581186	0.180798	0.00130647	0.0455885	F4IYM6	F4IYM6	AT3G09100	60.93	622	205	9	0	712	4116	672
comp49364_c0_seq1	1900	-0.365403	0.113678	0.00130734	0.0455885	O49841	RAC2A	AT5G03530	83.02	212	34	2	5e-116	342	1294	210
comp46182_c0_seq1	303.178	0.595021	0.185206	0.00131472	0.045718	Q42539	PIMT	AT3G48330	51.79	56	27	0	1e-13	72.8	4201	230
comp46709_c0_seq4	12754.4	0.361161	0.112419	0.00131522	0.045718	Q9LUQ6	RL192	AT3G16780	91.94	186	15	0	2e-107	318	1163	209
comp42387_c0_seq4	1249.59	-0.417948	0.13012	0.00131807	0.0457446	O82391	JOSL	AT2G29640	61.99	171	61	3	1e-53	191	2328	360
comp18313_c0_seq1	1068.33	0.326592	0.101753	0.00132891	0.0460478	F4IPW4	F4IPW4	AT2G31060	85.34	614	89	1	0	1040	2520	667
comp48335_c0_seq5	13783.7	0.354513	0.110513	0.00133709	0.0461854	Q9LJE5	Q9LJE5	AT3G13460	54.38	697	257	17	0	609	3521	667
comp48779_c0_seq59	44.2302	1.03041	0.321208	0.00133694	0.0461854	Q9LIR8	FBK67	AT3G23880	32.59	359	217	8	2e-41	155	1898	364
comp30687_c0_seq2	1370.54	-0.481127	0.150187	0.00135758	0.0466727	Q9SCL4	Q9SCL4	AT3G49420	85	140	21	0	8e-67	211	1171	140
comp48128_c1_seq3	346.61	-1.07144	0.335251	0.00139385	0.0477699	Q93VB2	AT18A	AT3G62770	66.22	370	124	1	4e-165	486	2126	425
comp31522_c0_seq2	243.687	-0.703089	0.220044	0.00139724	0.0478112	Q9LUK6	Q9LUK6	AT5G46840	57.51	393	134	9	2e-117	365	2164	501
comp17616_c0_seq2	166.171	0.488906	0.153098	0.00140597	0.0479603	Q9M9E0	LRKS1	AT1G15530	66.78	602	192	4	0	790	5188	656
comp17862_c0_seq1	3561.28	-0.526582	0.164984	0.00141428	0.048169	P46897	ATHB7	AT2G46680	47.44	156	67	2	9e-36	135	1464	258
comp51941_c0_seq1	1552.48	0.486204	0.152359	0.00141697	0.0481858	Q56YU0	AL2C4	AT3G24503	69.74	271	80	2	5e-131	386	938	501
comp62603_c0_seq1	74.1796	-0.948879	0.297508	0.00142558	0.0484035	Q9S808	Q9S808	AT1G27620	63.3	436	155	4	0	578	1602	442
comp18784_c0_seq2	54.3823	-1.50393	0.471879	0.00143709	0.0487189	Q3E8C2	Q3E8C2	AT5G53030	41.13	141	70	6	3e-14	71.2	1022	224
comp49023_c0_seq3	48655.1	0.245008	0.0769089	0.00144407	0.0488046	Q9ASR1	Q9ASR1	AT1G56070	91.7	843	70	0	0	1570	3111	843
comp19520_c0_seq1	1285.53	0.236124	0.0741714	0.00145512	0.0491026	Q9C552	PUM23	AT1G72320	51.45	692	319	7	0	689	3314	753
comp52764_c0_seq1	1293.85	0.45975	0.144505	0.00146489	0.0493562	Q9FI15	Q9FI15	AT5G44500	88.89	144	12	2	2e-52	179	1341	254
comp54261_c0_seq1	487.71	-0.552212	0.1736	0.00146792	0.0493825	Q6K1M3	Q6K1M3	AT4G36950	48.63	364	153	10	2e-106	325	1591	336
comp48399_c0_seq3	119.196	-0.814807	0.256265	0.00147505	0.0495465	Q9SGH5	Q9SGH5	AT3G01430	32.62	141	69	5	4e-15	72	872	180

## Sheet: 18-PU
18-P/U
Sequence name	Base Mean	Log2Fold Change	SE (lfc)	P-value	FDR	UniProt	Gene	TAIR	Identical matches (%)	Alignment length	Mismatches	Gap openings	E-value	Bit score	Query length (nt)	Subject length (aa)
comp53628_c0_seq1	425.788	4.38112	0.279405	2.0676e-55	4.53507e-51	Q9LZZ4	Q9LZZ4	AT3G60690	44.74	152	72	3	2e-31	119	1157	170
comp29568_c0_seq1	748.059	1.61864	0.103897	1.00662e-54	1.10396e-50	Q8L7L0	OBGC	AT5G18570	49.7	167	77	1	6e-36	145	2444	681
comp47575_c0_seq8	1367.96	3.57318	0.23682	1.937e-51	1.41621e-47	Q9LSQ4	GH36	AT5G54510	69.18	597	175	5	0	809	2133	612
comp50702_c0_seq1	5679.32	2.17656	0.176883	8.50459e-35	4.66349e-31	Q96289	ZAT10	At1g27730	40.88	274	106	8	1e-45	163	1859	227
comp33596_c0_seq2	239.026	3.94825	0.325358	6.88466e-34	3.02016e-30	Q9FL00	Q9FL00	AT5G66800	40.59	202	78	8	4e-26	104	1234	183
comp37466_c0_seq2	1051.37	3.60598	0.302448	9.02016e-33	3.29747e-29	Q1PDF2	Q1PDF2	AT5G67550	27.12	472	317	6	4e-47	176	2292	509
comp50438_c0_seq1	1107.94	1.79826	0.152193	3.23767e-32	1.0145e-28	Q8LBW2	Q8LBW2	AT5G04250	47.14	350	160	6	1e-78	256	1842	345
comp48262_c0_seq1	158.715	3.63571	0.309725	8.09245e-32	2.21875e-28	Q9LPD9	MCM2	AT1G44900	82.15	633	103	4	0	1014	1995	936
comp46162_c0_seq1	5192.96	1.99727	0.170454	1.03884e-31	2.53176e-28	Q9STK6	WNK3	AT3G48260	66.11	475	126	9	0	595	2995	516
comp18823_c0_seq1	939.963	1.57012	0.13514	3.32141e-31	7.28518e-28	Q9C7R6	PUB17	AT1G29340	68.16	735	212	6	0	802	2869	729
comp19565_c0_seq2	4554.11	1.77686	0.15391	7.84115e-31	1.56353e-27	Q9LPM3	Q9LPM3	AT1G50020	60.25	161	61	1	9e-46	163	2004	209
comp19397_c0_seq2	407.071	3.10699	0.271056	2.03447e-30	3.71867e-27	Q8LFM2	GASAA	AT5G59845	71.64	67	18	1	5e-24	94.4	781	89
comp47577_c1_seq1	1294.79	3.11398	0.274133	6.66336e-30	1.12426e-26	Q9LNQ4	ALA4	AT1G17500	73.27	1212	309	8	0	1810	4596	1216
comp43769_c0_seq6	284.781	3.29156	0.295339	7.5701e-29	1.18602e-25	O04249	STP7	AT4G02050	73.88	356	90	1	0	556	2331	513
comp54944_c0_seq1	513.278	3.76173	0.348216	3.33702e-27	4.87962e-24	Q67YU0	CKX5	AT1G75450	74.03	516	125	5	0	785	2477	540
comp50223_c0_seq1	3519.65	1.40481	0.130619	5.6135e-27	7.69541e-24	F4KHR6	F4KHR6	AT5G59050	30.56	288	154	10	2e-08	56.6	1718	312
comp54395_c0_seq1	221.441	4.18238	0.396203	4.75821e-26	6.13921e-23	F4ICW8	F4ICW8	AT1G52343	36.99	146	81	4	6e-22	95.9	1517	249
comp18986_c0_seq1	2782.08	1.33379	0.128244	2.47056e-25	3.01051e-22	O64594	O64594	AT1G70420	45.12	215	107	7	1e-43	156	1271	272
comp49621_c0_seq1	4976.69	1.90119	0.184617	7.19429e-25	8.30524e-22	Q9C5S2	IRE1A	AT2G17520	66.16	461	155	1	0	650	3187	841
comp18557_c0_seq1	2883.95	1.7919	0.178229	8.83004e-24	9.6839e-21	Q9ZQG9	E1314	AT2G27500	67.67	331	106	1	8e-159	463	1709	392
comp48456_c6_seq1	467.86	2.98183	0.309856	6.37575e-22	6.65932e-19	Q9SF15	PUB24	At3g11840	37.53	453	227	9	3e-92	293	1635	456
comp53963_c0_seq1	273.736	1.81017	0.189714	1.40724e-21	1.40302e-18	Q8LFY8	ATL54	AT1G72220	40.68	236	112	7	2e-40	153	2000	413
comp48614_c1_seq2	1583.95	1.71914	0.188118	6.32694e-20	6.0337e-17	Q9ZU72	U72D1	AT2G18570	47.36	473	233	6	2e-149	444	1840	470
comp51684_c0_seq1	1055.36	1.00517	0.110592	9.99715e-20	8.53962e-17	Q9LQU5	NUD18	AT1G14860	55.19	183	71	4	7e-57	191	1621	176
comp57495_c0_seq1	166.365	1.74513	0.192021	1.00713e-19	8.53962e-17	Q9FL10	Q9FL10	AT5G40220	45.76	59	32	0	2e-09	57.8	840	324
comp50694_c0_seq1	8763.2	1.27094	0.13987	1.02252e-19	8.53962e-17	Q9LJN0	Q9LJN0	AT3G19660	48.39	62	30	1	1e-07	49.7	994	64
comp40111_c0_seq1	3371.58	2.7837	0.306456	1.0512e-19	8.53962e-17	Q9STK6	WNK3	AT3G48260	37.5	48	30	0	0.0002	44.3	1471	516
comp46090_c0_seq11	10167.7	2.08197	0.230072	1.4401e-19	1.12811e-16	Q9LU80	Q9LU80	AT3G26100	80.74	462	88	1	0	696	6006	532
comp49342_c0_seq1	1481.8	0.931593	0.103287	1.89068e-19	1.43001e-16	Q8GYF1	Q8GYF1	AT1G57765	57.33	75	32	0	1e-11	60.8	821	107
comp56731_c0_seq1	117.92	2.91751	0.325693	3.31001e-19	2.42006e-16	Q9LYN8	EXS	AT5G07280	64.53	203	69	2	6e-85	280	1041	1192
comp19404_c0_seq2	295.267	3.39326	0.379381	3.74662e-19	2.65091e-16	Q9LYN8	EXS	AT5G07280	40.15	954	510	9	4e-170	540	3668	1192
comp39010_c0_seq1	5590.71	1.18235	0.1327	5.10729e-19	3.50073e-16	Q9SB51	UBP16	AT4G24560	56.49	485	184	9	2e-164	524	4165	1008
comp19688_c0_seq1	215.371	2.08765	0.234986	6.44223e-19	4.28194e-16	Q9SNC4	Q9SNC4	AT3G46540	44.82	299	130	7	1e-66	220	1547	307
comp18468_c0_seq1	306.981	2.12681	0.239843	7.48001e-19	4.82549e-16	Q9LT10	CXE18	AT5G23530	59.35	337	123	6	3e-128	382	1603	335
comp29532_c0_seq1	1043.06	1.69932	0.192663	1.14331e-18	7.16495e-16	Q9SFU3	PPA15	AT3G07130	76	500	117	1	0	814	2821	532
comp46421_c0_seq4	638.268	1.13815	0.129388	1.41229e-18	8.60476e-16	O80668	O80668	AT2G41190	68.86	440	124	5	0	613	6334	536
comp51068_c0_seq1	4775.07	1.72252	0.197127	2.36987e-18	1.40489e-15	O04646	O04646	AT5G27280	72.3	148	32	3	1e-66	220	1893	212
comp48538_c0_seq1	711.877	1.85629	0.21273	2.63844e-18	1.52293e-15	P42734	CADH9	AT4G39330	63.31	357	130	1	2e-147	432	1592	360
comp18399_c0_seq1	421.739	1.31286	0.153039	9.60612e-18	5.40258e-15	Q8L9X2	Q8L9X2	AT5G19855	53.52	213	86	3	1e-65	213	1355	203
comp46763_c0_seq3	962.937	1.28472	0.150713	1.53796e-17	8.43342e-15	Q9C9P4	KASC2	AT1G74960	81.74	449	81	1	0	670	2933	541
comp28966_c0_seq2	1837.9	1.30951	0.153892	1.75025e-17	9.36339e-15	Q9LTG0	BCH2	AT5G52570	71.38	290	77	3	1e-128	382	1623	303
comp47873_c0_seq13	172.469	2.63312	0.309601	1.81766e-17	9.4925e-15	Q8L3W1	VRN1	AT3G18990	29.17	336	205	5	2e-38	144	1270	341
comp33638_c0_seq1	386.401	1.84387	0.216916	1.88919e-17	9.63664e-15
comp18280_c0_seq1	950.249	1.14153	0.13448	2.09285e-17	1.04329e-14	Q9FKK6	EXO5	AT5G60370	53.97	189	85	1	4e-91	229	1698	413
comp34958_c0_seq1	4813.9	1.62015	0.191232	2.4083e-17	1.17386e-14	O22932	CIPKB	AT2G30360	61.39	404	137	9	2e-151	449	1966	435
comp53375_c0_seq1	925.159	0.960501	0.113714	2.99846e-17	1.42974e-14	F4HQ88	F4HQ88	AT1G73460	45.94	505	233	11	2e-106	349	1805	1169
comp50998_c0_seq1	1058	0.859623	0.102679	5.66543e-17	2.64395e-14	Q9LDZ5	Q9LDZ5	AT1G20650	67.86	252	66	3	2e-111	338	1422	381
comp45970_c0_seq5	2377.01	1.23176	0.147568	6.99723e-17	3.19744e-14	Q2V452	CIPK3	AT2G26980	81.21	431	80	1	0	752	2391	441
comp49981_c0_seq1	1716.34	1.40019	0.167809	7.18377e-17	3.21569e-14	Q9M0Z3	KEA3	AT4G04850	72.87	726	170	6	0	849	3359	776
comp51880_c0_seq1	827.581	0.881793	0.105888	8.25067e-17	3.6194e-14	Q9SH08	Q9SH08	AT1G77930	66.54	263	75	4	8e-115	341	1272	271
comp36894_c0_seq1	370.693	1.77361	0.213469	9.69237e-17	4.16848e-14	Q9FJJ3	SRO5	At5g62520	45.13	277	138	5	1e-69	232	1948	309
comp45245_c0_seq1	102.804	4.15943	0.500833	9.98131e-17	4.2102e-14	Q9FPR6	ARR17	AT3G56380	74.63	134	34	0	1e-56	183	946	153
comp50566_c0_seq1	2051.22	1.71673	0.209575	2.57983e-16	1.06766e-13	F4IJ77	F4IJ77	AT2G46620	60.38	472	170	7	0	531	1974	491
comp44670_c1_seq2	8379.89	1.70672	0.209114	3.30433e-16	1.34217e-13	O82240	O82240	AT2G47710	69.57	161	46	1	1e-69	224	1702	162
comp28474_c0_seq1	9134.99	1.35078	0.166196	4.37662e-16	1.7454e-13	F4HWQ8	CVIF1	AT1G47960	41.67	144	81	2	1e-28	112	1093	205
comp31198_c0_seq2	154.842	2.46995	0.30478	5.31627e-16	2.08227e-13	O65782	C83B1	AT4G31500	48.76	283	144	1	2e-86	270	849	499
comp51265_c0_seq1	4193.6	1.16769	0.144172	5.52757e-16	2.12705e-13	Q9LYG5	Q9LYG5	AT5G11650	66.49	379	117	2	1e-165	481	1714	390
comp17622_c0_seq2	7342.82	1.19662	0.14802	6.25759e-16	2.36645e-13	Q9SJD4	LACS8	AT2G04350	73.41	677	177	1	0	1082	3180	720
comp44587_c1_seq2	2080.12	0.709661	0.0879924	7.32225e-16	2.72214e-13	Q9FX34	Q9FX34	AT1G73390	80.78	411	77	1	0	623	2538	419
comp30040_c0_seq2	2019.78	1.1879	0.147446	7.85048e-16	2.86987e-13	Q9SUH5	QWRF8	AT4G30710	55.14	214	95	1	6e-73	255	2832	644
comp18327_c0_seq1	2826.34	2.20552	0.274953	1.0451e-15	3.75791e-13	O65390	APA1	AT1G11910	77.05	244	55	1	6e-134	398	1281	506
comp44997_c0_seq2	462.063	1.47208	0.184604	1.53324e-15	5.42421e-13	Q39152	FACR1	AT5G22500	51.83	492	230	3	3e-179	521	1817	491
comp29149_c0_seq1	2425.03	3.32413	0.421828	3.2656e-15	1.13695e-12	Q9FY94	SWT15	AT5G13170	52.3	239	106	3	3e-72	238	2005	292
comp41055_c0_seq6	74.1069	3.64454	0.468779	7.572e-15	2.59507e-12	Q9LIP3	C71BY	AT3G26330	40.98	327	170	7	1e-73	241	1208	500
comp53337_c0_seq1	374.375	2.35312	0.303863	9.63273e-15	3.25053e-12	P42736	RAP23	AT3G16770	42.38	269	122	10	4e-38	140	1217	248
comp31383_c0_seq3	220.814	1.45734	0.188698	1.13498e-14	3.71562e-12	Q9LSB1	GUX1	AT3G18660	57.55	384	137	6	6e-138	416	1494	659
comp17783_c0_seq1	991.181	1.53963	0.199305	1.11872e-14	3.71562e-12	Q9C803	Q9C803	AT1G33490	69.94	163	49	0	7e-73	239	2721	175
comp54261_c0_seq1	487.71	1.38038	0.179008	1.24602e-14	4.01915e-12	Q6K1M3	Q6K1M3	AT4G36950	48.63	364	153	10	2e-106	325	1591	336
comp47676_c0_seq2	569.56	2.34602	0.304515	1.31744e-14	4.18794e-12	Q9FJH5	Q9FJH5	AT5G60800	50.86	175	85	1	2e-34	132	1771	283
comp49448_c0_seq1	1812.93	0.853495	0.111431	1.86766e-14	5.85219e-12	Q9SMX1	Q9SMX1	AT4G14790	75.97	491	118	0	0	748	2236	571
comp49369_c0_seq2	5976.19	0.971673	0.127131	2.12069e-14	6.55143e-12	Q9LY87	RGLG2	AT5G14420	72.1	405	87	4	0	580	2165	468
comp19505_c0_seq2	155.268	2.23203	0.292466	2.31574e-14	7.05465e-12	Q5Q0I0	Q5Q0I0	AT1G09812	49.24	132	57	4	3e-25	102	1471	128
comp45031_c0_seq1	5691.65	1.77672	0.232974	2.41639e-14	7.26042e-12	F4JJL0	ENDO4	AT4G21585	70.35	199	55	3	2e-97	302	2303	299
comp34358_c0_seq1	86.5562	1.96283	0.257612	2.55033e-14	7.55933e-12	F4JYJ3	SFH11	AT5G47510	52.24	379	159	4	6e-141	417	1734	376
comp48377_c0_seq7	171.443	1.21925	0.160896	3.51217e-14	1.02714e-11	Q9SZ66	Q9SZ66	AT4G12010	35.36	263	153	7	3e-28	94.7	1850	1219
comp45133_c0_seq2	108.195	1.64735	0.217509	3.62632e-14	1.04658e-11	Q9LF92	P2A15	AT3G53000	66.88	154	47	2	4e-56	195	2023	300
comp29027_c0_seq2	488.205	1.94089	0.256826	4.11727e-14	1.17283e-11	O03982	O03982	AT1G01490	68.85	61	18	1	3e-12	65.9	1440	177
comp19463_c0_seq1	3703.42	1.80904	0.239627	4.37257e-14	1.22959e-11	F4ILY9	F4ILY9	AT2G42005	68.69	412	111	3	4e-178	522	2444	413
comp32629_c0_seq1	2328.31	1.02832	0.137423	7.27068e-14	1.99344e-11	Q9LXA8	BXL6	AT5G10560	60.36	772	287	8	0	926	3000	792
comp45516_c0_seq5	733.072	1.58842	0.212267	7.25741e-14	1.99344e-11	Q9FGF8	ABR1	AT5G64750	54.12	194	78	3	1e-14	77	2633	391
comp18500_c0_seq1	5815.89	0.714318	0.0955041	7.46332e-14	2.02099e-11	Q56XP4	NHX2	AT3G05030	76.22	534	122	2	0	804	2632	546
comp48192_c0_seq1	1032.36	3.84777	0.515047	7.97521e-14	2.13327e-11	Q9LVA3	Q9LVA3	AT5G62360	56.06	198	84	2	3e-62	202	1153	203
comp47899_c0_seq11	145.81	1.54037	0.206389	8.43227e-14	2.22835e-11	Q5E914	Q5E914	AT2G37840	42.89	394	187	13	9e-72	240	1328	596
comp25291_c0_seq1	1605.82	1.35987	0.183215	1.15147e-13	2.97133e-11	Q9LZW3	PUB16	AT5G01830	56.08	699	278	8	0	692	2512	674
comp60083_c0_seq1	122.261	1.50734	0.203056	1.14273e-13	2.97133e-11
comp50776_c0_seq1	2452.94	1.135	0.153712	1.53697e-13	3.92e-11	Q9M318	Q9M318	AT3G61490	77.11	450	96	3	0	741	1774	476
comp55926_c0_seq1	294.44	1.59009	0.215391	1.55529e-13	3.92113e-11
comp48823_c1_seq8	3898.71	1.39107	0.188933	1.80132e-13	4.48978e-11	Q9FFY9	TRP4	AT5G13820	41.35	694	339	15	2e-113	367	2996	640
comp49405_c0_seq1	7609.89	0.785508	0.10676	1.87097e-13	4.61101e-11	Q9FK07	Q9FK07	AT5G53350	73	574	137	10	0	769	2324	579
comp45971_c0_seq1	1135.06	1.22824	0.166983	1.9025e-13	4.63661e-11	Q8S307	BZR1	AT1G75080	66.45	301	78	10	2e-87	276	1555	336
comp17574_c0_seq1	1666.89	1.39059	0.189282	2.03178e-13	4.89727e-11	Q9M069	E137	AT4G34480	65.53	470	136	3	0	603	1956	504
comp49963_c0_seq1	3371.58	1.21177	0.165809	2.70652e-13	6.45269e-11	Q9ASW8	Q9ASW8	AT1G54460	50.23	219	89	3	9e-51	181	2018	338
comp18023_c0_seq1	2159.59	0.615719	0.0844716	3.12108e-13	7.36106e-11	Q9LHJ9	P2C38	AT3G12620	71.73	375	103	2	0	559	2035	385
comp50062_c0_seq1	2577.85	1.3596	0.186687	3.27047e-13	7.63134e-11	Q94F46	Q94F46	AT1G13990	70.47	193	52	2	1e-91	281	1222	277
comp44980_c0_seq4	151.425	2.29062	0.314727	3.38517e-13	7.81583e-11	Q9LYS8	Q9LYS8	AT3G59080	67.92	505	152	5	0	633	2744	535
comp30887_c0_seq2	12568.1	1.55189	0.213433	3.56615e-13	8.14792e-11	F4J3R7	F4J3R7	AT3G10420	60.78	747	222	10	0	793	3412	684
comp46094_c1_seq6	1911.13	1.10426	0.152076	3.83505e-13	8.67195e-11	Q9S7H4	CM2	AT5G10870	62	250	90	2	5e-99	303	1497	265
comp55432_c0_seq1	379.345	1.89985	0.262106	4.21771e-13	9.34457e-11	Q9C9E9	Q9C9E9	AT1G72510	60.9	133	49	1	5e-50	170	1392	165
comp17667_c0_seq1	1392.51	0.891534	0.122992	4.2076e-13	9.34457e-11	Q8LBZ4	OTU	AT3G57810	67.68	198	59	3	7e-86	279	2441	317
comp48600_c0_seq2	81.9756	2.13204	0.294372	4.39844e-13	9.64754e-11	Q8L850	PI5K9	AT3G09920	69.2	565	150	6	0	766	1650	815
comp51891_c0_seq1	1306.59	1.88729	0.263161	7.41238e-13	1.60974e-10	Q9C5C7	Q9C5C7	AT3G24530	76.87	467	108	0	0	760	2170	481
comp31577_c0_seq3	342.338	2.04794	0.286077	8.14394e-13	1.73426e-10	Q6AWX1	Q6AWX1	AT2G30720	56.27	407	155	5	8e-142	422	1676	455
comp48199_c1_seq1	782.925	1.37964	0.192697	8.08893e-13	1.73426e-10	Q8GWA1	NDA1	AT1G07180	69.71	482	146	0	0	696	2242	510
comp30293_c0_seq2	4125.85	0.730113	0.102363	9.84806e-13	2.07699e-10	Q8W5R2	Q8W5R2	AT1G31480	58.51	911	299	13	0	1030	3797	933
comp49927_c0_seq1	439.741	0.942913	0.132492	1.10517e-12	2.30864e-10
comp51165_c0_seq1	2397.45	0.655426	0.0922352	1.19424e-12	2.47117e-10	F4HYL9	F4HYL9	AT1G54920	33.4	524	267	12	2e-76	273	3861	890
comp33538_c0_seq1	3134.69	1.9757	0.278142	1.21904e-12	2.49892e-10	Q93ZB9	FACR3	AT4G33790	60.08	491	194	2	0	604	1947	493
comp50621_c0_seq1	2452.13	1.33287	0.187872	1.29737e-12	2.63487e-10	Q9LDY9	IOJAC	AT3G12930	77.27	154	35	0	1e-74	237	1321	238
comp42460_c0_seq10	635.795	2.21625	0.315076	2.00664e-12	4.03795e-10	Q9SX27	PAN	AT1G68640	62.08	443	129	7	5e-130	398	2287	452
comp46632_c1_seq2	31.3215	3.91209	0.556639	2.09438e-12	4.1762e-10	P25070	CML24	AT5G37770	42.11	57	33	0	2e-05	44.3	1137	161
comp19262_c0_seq1	1602.13	1.52977	0.217848	2.18376e-12	4.31519e-10	Q9SWG0	IVD	AT3G45300	84.35	409	60	1	0	695	1999	409
comp30505_c0_seq2	2126.75	2.057	0.29401	2.6272e-12	5.14508e-10	Q9LRZ5	PLDP1	AT3G16785	63.27	1100	352	6	0	1374	3604	1096
comp30823_c0_seq2	520.272	1.31809	0.188574	2.75324e-12	5.25127e-10	O81832	Y4729	At4g27290	51.73	837	341	9	0	840	3627	783
comp38170_c0_seq2	1165.49	0.643463	0.0920508	2.74298e-12	5.25127e-10	F4K124	F4K124	AT5G19280	56.96	395	160	4	5e-149	466	3842	591
comp28238_c0_seq1	2655.43	0.994402	0.142242	2.73132e-12	5.25127e-10	Q9STT5	AB7A	AT3G47780	66.84	947	300	6	0	1253	3271	935
comp45252_c0_seq2	902.041	1.07723	0.154607	3.22603e-12	6.09997e-10	Q43314	DHE1	AT5G18170	89.21	343	37	0	0	647	1407	411
comp50250_c0_seq2	2669.5	1.03504	0.149018	3.76506e-12	7.05835e-10	Q9LSW8	ETFB	AT5G43430	80.88	251	48	0	4e-144	416	1405	251
comp19633_c0_seq1	129.583	3.14117	0.453354	4.24621e-12	7.89291e-10	Q9LMM0	GPAT4	AT1G01610	79.32	295	61	0	2e-164	474	1081	503
comp50495_c0_seq1	2308.03	1.36436	0.19743	4.82639e-12	8.89597e-10	Q8RUN2	LOG1	AT2G28305	80.57	211	39	2	2e-107	321	1423	213
comp44243_c0_seq1	8002.26	1.29334	0.18731	5.02756e-12	9.18954e-10	Q8W488	Q8W488	AT1G33110	65.57	488	165	2	0	587	2132	494
comp45752_c0_seq1	1652.51	1.22823	0.178107	5.34807e-12	9.61512e-10	Q9SGS5	Y1607	AT1G76070	36.64	262	110	12	5e-22	96.3	1580	272
comp40433_c0_seq2	5643.17	0.888339	0.128861	5.43296e-12	9.68833e-10	Q9SZR5	Q9SZR5	AT4G29950	53.77	848	332	23	0	779	3645	828
comp50465_c0_seq1	962.238	2.13513	0.310369	6.01304e-12	1.06363e-09	Q9LXC6	Q9LXC6	AT5G09620	59.48	116	39	2	2e-37	144	1350	531
comp47181_c0_seq6	422.679	0.88873	0.129585	6.97036e-12	1.2134e-09	O23116	EIL3	AT1G73730	70.69	348	95	3	8e-143	430	1833	567
comp31522_c0_seq1	228.58	1.35757	0.197944	6.96646e-12	1.2134e-09	Q9LUK6	Q9LUK6	AT5G46840	66.96	224	65	2	8e-85	287	3830	501
comp50246_c0_seq1	1449.52	0.989526	0.144363	7.15981e-12	1.23656e-09	Q9C907	Q9C907	AT1G74210	71.24	386	110	1	0	568	1593	392
comp30167_c0_seq2	2474.07	1.88888	0.275662	7.27481e-12	1.24661e-09	O65687	O65687	AT4G34630	58.54	41	14	2	0.0001	41.6	562	199
comp48823_c1_seq6	4414.97	0.851481	0.124376	7.59251e-12	1.29096e-09	Q9FFY9	TRP4	AT5G13820	43.84	698	314	15	1e-133	426	3766	640
comp30163_c0_seq1	431.745	1.34743	0.196993	7.91858e-12	1.33605e-09	F4HXL0	F4HXL0	AT1G02660	64.1	454	133	6	6e-173	526	3031	713
comp52990_c0_seq1	2585.2	1.40932	0.2067	9.2213e-12	1.54397e-09	Q8RUS5	Q8RUS5	AT2G31260	68.11	809	221	12	0	1023	2808	866
comp50763_c0_seq1	1992.56	1.21491	0.178232	9.33039e-12	1.5504e-09	Q9SJG7	Q9SJG7	AT2G42900	37.82	238	130	6	4e-43	157	1855	276
comp50245_c0_seq1	588.595	1.66944	0.244992	9.47329e-12	1.56231e-09	Q9FLF4	PUB27	AT5G64660	40.33	419	221	7	1e-85	275	1655	420
comp55417_c0_seq1	155.616	1.85988	0.272987	9.5538e-12	1.56383e-09
comp38866_c1_seq2	367.456	2.40911	0.353659	9.62805e-12	1.56431e-09	F4K4M9	F4K4M9	AT5G43230	49.09	220	105	3	1e-54	196	1384	848
comp56068_c0_seq1	244.149	1.67642	0.24625	9.90953e-12	1.5982e-09	Q5EAF2	IP5PB	AT1G47510	59.48	306	119	2	4e-133	395	1662	334
comp38509_c0_seq3	507.7	2.10486	0.309571	1.05135e-11	1.68324e-09	O22174	ERF08	AT2G23340	57.96	157	41	6	4e-44	152	944	176
comp46917_c0_seq10	384.003	3.54874	0.52374	1.23745e-11	1.93873e-09
comp42359_c0_seq1	3741.98	1.21669	0.179559	1.2355e-11	1.93873e-09	Q9C509	SGPL	AT1G27980	83.48	345	57	0	0	615	1826	544
comp47835_c0_seq8	1240.68	1.34474	0.198405	1.22069e-11	1.93873e-09	Q9LD18	POT4	AT3G02050	73.03	775	204	4	0	1105	4028	789
comp47589_c1_seq1	1808.48	0.642331	0.0949922	1.36158e-11	2.11807e-09	B9DGY1	B9DGY1	AT3G07700	70.19	483	123	8	0	680	3046	695
comp17338_c0_seq1	49.8825	3.13922	0.464524	1.39979e-11	2.16218e-09	Q9FXA0	Q9FXA0	AT1G49740	71.39	332	95	0	2e-175	506	1859	359
comp17477_c0_seq1	118.365	1.62019	0.240457	1.60658e-11	2.46424e-09	O82219	O82219	AT2G23910	51	200	83	4	1e-46	162	953	304
comp34958_c0_seq2	383.951	1.47704	0.219309	1.63929e-11	2.49696e-09	Q9LZW4	CIPKE	AT5G01820	61.11	360	131	4	5e-137	408	1631	442
comp53814_c0_seq1	367.221	1.6584	0.246343	1.67262e-11	2.53015e-09	Q39065	COPT1	AT5G59030	54.69	128	53	3	2e-33	122	828	170
comp48261_c0_seq1	2320.9	2.57483	0.382717	1.72276e-11	2.58815e-09	O65782	C83B1	AT4G31500	49	500	249	3	3e-151	447	1656	499
comp49444_c0_seq1	4479.55	0.856715	0.127444	1.78923e-11	2.66973e-09	Q8L7U5	BSL1	AT4G03080	82.75	881	144	4	0	1371	3442	881
comp49891_c0_seq1	1461.06	2.03113	0.302597	1.91565e-11	2.83904e-09	F4J864	F4J864	AT3G52970	46.02	465	240	8	8e-139	418	1859	516
comp19063_c0_seq1	42.7531	2.61101	0.389494	2.03371e-11	2.99378e-09	Q9SJI0	Q9SJI0	AT2G42760	43.93	107	49	4	4e-18	79.7	528	267
comp50855_c0_seq1	1130.8	0.998098	0.149085	2.15918e-11	3.1573e-09	Q94F23	Q94F23	AT1G27290	47.5	120	45	2	4e-25	101	1465	142
comp55167_c0_seq1	206.678	2.78167	0.41623	2.34094e-11	3.4004e-09	Q9LMU2	Q9LMU2	AT1G17860	57.71	201	75	5	2e-72	229	1291	196
comp48370_c3_seq30	3699.76	0.769825	0.115264	2.40943e-11	3.47686e-09	F4IYM6	F4IYM6	AT3G09100	67.68	693	192	10	0	905	3047	672
comp30440_c0_seq1	261.507	3.73389	0.559754	2.54781e-11	3.65252e-09	Q682H0	HA22F	AT2G42820	60.76	158	60	1	2e-69	218	1084	158
comp50228_c0_seq1	13626.3	1.55325	0.233681	2.99391e-11	4.26419e-09	Q9LVI9	Q9LVI9	AT3G17810	79.58	431	78	4	0	703	2064	426
comp46545_c0_seq4	1071.64	2.75712	0.415548	3.24744e-11	4.59544e-09	Q9FN30	TAT2	AT5G53970	69.29	280	69	3	4e-125	404	7586	414
comp51589_c0_seq1	1924.73	1.65496	0.250336	3.81891e-11	5.36949e-09	Q9C9V8	Q9C9V8	AT1G67920	53.23	62	20	2	1e-11	59.3	767	67
comp50198_c0_seq1	6264.63	1.17721	0.178691	4.45868e-11	6.22909e-09	O49255	NAC29	AT1G69490	67.11	225	64	2	2e-107	325	1527	268
comp47309_c0_seq1	42.6387	3.51664	0.534021	4.54272e-11	6.30632e-09	Q9M0B3	Q9M0B3	AT4G30470	56.98	351	101	4	2e-119	359	1686	303
comp56026_c0_seq1	383.233	1.31309	0.199697	4.85222e-11	6.69362e-09	Q9C6F6	Q9C6F6	AT1G58120	41.22	393	199	16	3e-59	204	1563	420
comp46155_c0_seq4	672.732	0.725765	0.110464	5.02604e-11	6.89007e-09	Q38872	CDPK6	AT2G17290	76.21	269	58	2	2e-143	421	1011	544
comp44664_c0_seq5	10415	1.87194	0.285013	5.10222e-11	6.95106e-09	Q93ZA0	NYC1	AT4G13250	65.33	499	157	3	0	653	2284	496
comp51266_c0_seq1	2219.47	0.733121	0.11167	5.20072e-11	7.04152e-09	Q8GX29	SKI25	AT1G31350	50.39	387	165	10	3e-113	345	1596	395
comp18256_c0_seq1	1011.81	1.49329	0.227629	5.37472e-11	7.23245e-09	Q94BN0	BT2	AT3G48360	61.52	330	113	4	1e-132	392	1417	364
comp56905_c0_seq1	938.526	0.816199	0.124537	5.60724e-11	7.49934e-09	F4KEM0	STIL4	AT5G45720	54.51	831	252	19	0	734	4984	966
comp49207_c0_seq1	14879.3	1.19574	0.182946	6.31835e-11	8.39919e-09	Q9SB48	NCPR1	AT4G24520	75.6	672	160	4	0	957	3354	692
comp57903_c0_seq1	236.697	1.44812	0.221615	6.38685e-11	8.4391e-09	Q6K1M3	Q6K1M3	AT4G36950	46.18	288	137	7	8e-71	237	2164	336
comp50503_c0_seq1	3482.53	3.19845	0.48978	6.55979e-11	8.61571e-09	Q9LMU2	Q9LMU2	AT1G17860	33.52	179	105	5	1e-13	68.9	1048	196
comp35180_c0_seq4	1208.66	0.726316	0.111525	7.38607e-11	9.64321e-09	Q84MD4	Q84MD4	AT2G23890	76.65	514	119	1	0	837	3803	553
comp56500_c0_seq1	455.205	1.14646	0.176144	7.5838e-11	9.84279e-09	Q9FL69	AGD5	AT5G54310	78.42	139	30	0	2e-73	247	1896	483
comp47829_c2_seq5	607.345	0.982712	0.151126	7.89472e-11	1.01861e-08	F4HQ88	F4HQ88	AT1G73460	60.15	1202	395	18	0	1270	4202	1169
comp46090_c0_seq9	707.772	1.99573	0.308662	1.00803e-10	1.29298e-08	Q9SRX9	BAH1	AT1G02860	65.69	341	101	5	2e-149	437	1735	335
comp46278_c2_seq2	1621.08	0.785563	0.121647	1.06278e-10	1.3553e-08	Q9S850	SUOX	AT3G01910	76.84	393	91	0	0	655	1491	393
comp47304_c2_seq2	479.615	1.88883	0.293179	1.17458e-10	1.4892e-08	Q9C9X8	Q9C9X8	AT1G68140	55.43	258	95	4	1e-77	262	4114	334
comp48609_c2_seq3	865.557	0.747311	0.116104	1.2221e-10	1.54055e-08	Q9ZUM2	TOM3	AT2G02180	85.93	270	38	0	2e-147	430	1684	303
comp52996_c0_seq1	1326.45	1.23647	0.192403	1.30599e-10	1.63689e-08	Q9SSK4	Q9SSK4	AT1G70900	74.7	249	58	1	1e-132	387	1449	244
comp47257_c0_seq5	3864.09	0.884496	0.137858	1.39888e-10	1.74336e-08	Q8RWX4	Q8RWX4	AT4G32250	65.11	278	84	3	4e-111	367	4422	611
comp49670_c0_seq1	3529.95	0.780023	0.121671	1.44643e-10	1.79242e-08	Q9SAU9	Q9SAU9	AT1G52080	43.81	493	224	9	2e-90	300	2583	573
comp52245_c0_seq1	1750.58	1.2304	0.192042	1.48494e-10	1.82982e-08	Q66GK4	Q66GK4	AT4G15563	49.09	165	84	0	1e-42	150	1224	167
comp35864_c0_seq1	100.619	2.06785	0.323288	1.59177e-10	1.9505e-08
comp50637_c0_seq1	8176.25	1.26021	0.197455	1.74455e-10	2.12583e-08	Q9CA93	BAC2	AT1G79900	73.31	296	67	3	5e-144	422	1759	296
comp43466_c0_seq2	102.484	1.82355	0.286653	1.99752e-10	2.42064e-08	Q8L7Z7	Q8L7Z7	AT3G60070	68.86	350	109	0	1e-172	519	3294	458
comp30394_c0_seq1	135.811	1.52188	0.2393	2.02108e-10	2.43573e-08	Q3EAF9	P2C49	AT3G62260	67.47	166	41	4	4e-66	222	1650	384
comp49118_c1_seq103	437.096	1.19159	0.187868	2.25754e-10	2.70584e-08	F4JWK8	F4JWK8	AT5G18280	50.35	141	61	5	2e-20	94	1313	630
comp50751_c0_seq1	2079.48	1.76356	0.278287	2.33956e-10	2.7889e-08	Q67YC0	PPSP1	AT1G73010	61.84	283	87	5	3e-120	355	1252	295
comp18784_c0_seq2	54.3823	3.0563	0.485617	3.10095e-10	3.67655e-08	Q3E8C2	Q3E8C2	AT5G53030	41.13	141	70	6	3e-14	71.2	1022	224
comp51534_c0_seq1	10591.8	0.973372	0.154808	3.2236e-10	3.80142e-08	Q38955	Q38955	AT3G26580	57.3	363	134	5	2e-108	330	1443	350
comp57930_c0_seq1	154.305	2.0049	0.319672	3.57015e-10	4.18757e-08	Q9C9R9	Q9C9R9	AT1G78130	69.38	209	61	2	1e-74	239	898	490
comp52032_c0_seq1	1962.17	1.79464	0.286819	3.92356e-10	4.57762e-08	Q84JL2	ODBA2	AT5G09300	69.98	403	120	1	0	626	1784	472
comp18014_c0_seq1	6290.56	0.951836	0.152284	4.09424e-10	4.75149e-08	Q9LRP7	ATG8I	AT3G15580	76.64	107	25	0	2e-55	184	1534	115
comp53797_c0_seq1	616.681	1.21227	0.194718	4.79102e-10	5.53086e-08	Q9SGS5	Y1607	AT1G76070	34.66	251	112	12	2e-22	95.5	1108	272
comp50749_c0_seq1	3274.11	0.739139	0.11884	4.98325e-10	5.72265e-08	Q9M005	Q9M005	AT5G01710	63	527	161	11	0	625	2772	513
comp59265_c0_seq1	241.256	1.93914	0.311855	5.03247e-10	5.74907e-08	O22216	GPDHC	AT2G41540	82.67	202	32	1	3e-111	341	1442	462
comp31835_c0_seq3	3529.26	0.542265	0.0872567	5.14558e-10	5.84783e-08	Q9FMN2	PAH2	AT5G42870	74.85	163	39	1	8e-74	265	3550	930
comp50886_c0_seq1	952.914	1.15964	0.186681	5.23637e-10	5.92033e-08	Q9M7Y4	Q9M7Y4	AT3G06780	56.25	48	17	1	1e-12	66.6	1194	201
comp50304_c0_seq1	4326.44	1.08764	0.175521	5.76958e-10	6.48975e-08	Q8H1Q5	AT18H	AT1G54710	54.48	971	364	21	0	882	4121	927
comp29492_c0_seq1	438.461	1.16483	0.188134	5.96033e-10	6.6701e-08	Q8VZG2	Q8VZG2	AT3G50930	51.99	427	186	3	3e-157	466	1695	576
comp28811_c1_seq2	132.825	2.40121	0.388835	6.59969e-10	7.31099e-08	F4IKY7	F4IKY7	AT2G41640	57.26	241	90	2	5e-93	291	1165	492
comp43545_c0_seq1	176.933	1.90081	0.307764	6.56668e-10	7.31099e-08	F4HRB5	F4HRB5	AT1G45207	50.09	573	238	15	3e-114	361	2351	555
comp49551_c0_seq1	1865.48	1.09079	0.176661	6.63967e-10	7.31832e-08	Q93Z79	C14A1	AT5G24910	60.76	497	182	6	0	628	2369	532
comp30203_c0_seq1	4650.67	2.95897	0.479321	6.68968e-10	7.33657e-08	Q9LUE3	SWT10	AT5G50790	49.82	281	123	5	5e-83	266	1918	289
comp48917_c6_seq20	91.2868	1.70774	0.276846	6.89223e-10	7.5211e-08	Q9SZ41	Q9SZ41	AT4G27020	82.95	88	15	0	1e-45	159	505	523
comp49118_c1_seq150	1658.63	0.888419	0.144062	6.96303e-10	7.54834e-08	Q9SPM5	APY2	At5g18280	67.17	463	144	2	0	560	2182	472
comp19352_c0_seq1	122.108	1.3207	0.214176	6.98602e-10	7.54834e-08	Q940M5	Q940M5	AT3G10250	43.81	105	55	3	1e-18	79.7	350	324
comp53100_c0_seq1	1099.58	-0.956243	0.155161	7.14227e-10	7.67934e-08	O04567	Y1719	AT1G27190	67.18	582	184	3	0	665	2216	601
comp29892_c0_seq1	1113.56	1.79074	0.290706	7.27581e-10	7.78477e-08	Q9LT17	BBR	AT3G19910	60	275	102	3	5e-79	254	1595	340
comp31514_c0_seq2	1430.47	0.528704	0.0859171	7.57212e-10	8.06247e-08	Q9M367	BECN1	AT3G61710	72.39	460	116	3	0	627	2066	517
comp54641_c0_seq1	357.231	0.99275	0.161495	7.88322e-10	8.35316e-08	Q9FYL5	Q9FYL5	AT1G24480	79.17	192	40	0	2e-109	324	1120	239
comp29149_c0_seq2	2325.25	2.93715	0.479072	8.73767e-10	9.12766e-08	Q9FY94	SWT15	AT5G13170	53.21	265	119	3	7e-91	281	1381	292
comp56401_c0_seq1	596.517	0.686425	0.111962	8.73898e-10	9.12766e-08	Q9SRT0	PUB9	AT3G07360	54.98	462	194	6	1e-142	426	1832	460
comp51591_c0_seq1	823.71	1.05047	0.171328	8.71572e-10	9.12766e-08	Q9SVL6	CRPM2	AT3G50830	74.38	203	52	0	3e-102	303	1039	203
comp30813_c0_seq2	1837.78	2.40783	0.393253	9.19264e-10	9.55599e-08	Q9FH99	FB302	AT5G67140	72.22	216	60	0	5e-109	325	1374	228
comp39748_c0_seq1	89.1709	2.88738	0.471679	9.2708e-10	9.59178e-08	Q9M9C4	Q9M9C4	AT1G68390	62.91	213	77	1	4e-76	257	2691	408
comp55930_c0_seq1	1570.73	0.524932	0.0857981	9.46223e-10	9.74388e-08	F4HZZ6	F4HZZ6	AT1G35660	53.41	1453	582	24	0	1270	4951	1405
comp51337_c0_seq1	1981.81	0.661364	0.108127	9.56218e-10	9.80079e-08	Q8GWL4	Q8GWL4	AT5G66050	54.58	240	108	1	4e-86	274	1648	340
comp48828_c1_seq12	805.649	0.991975	0.162353	9.96394e-10	1.01651e-07	F4I2Q0	F4I2Q0	AT1G10060	66.96	115	38	0	1e-47	176	4305	309
comp59415_c0_seq1	175.532	1.20134	0.196721	1.01639e-09	1.0321e-07	Q56Y29	Q56Y29	AT1G13480	46.23	398	196	9	3e-109	333	1509	387
comp50907_c0_seq1	2163.24	2.39101	0.392741	1.14321e-09	1.15553e-07	Q9SGU9	MGL	AT1G64660	80.5	400	78	0	0	642	1946	441
comp33335_c0_seq3	164.199	1.33583	0.219484	1.156e-09	1.16311e-07	Q0WP38	Q0WP38	AT5G49710	60.5	200	76	1	3e-67	221	1633	235
comp24273_c0_seq1	993.007	0.766377	0.126851	1.52624e-09	1.52861e-07
comp62750_c0_seq1	138.362	1.34675	0.223106	1.57645e-09	1.57172e-07	P32068	TRPE	AT5G05730	71.24	532	150	2	0	778	2195	595
comp18091_c0_seq1	1702.66	-0.698229	0.115775	1.63027e-09	1.61803e-07	Q9SZV5	Q9SZV5	AT4G30020	82.71	798	136	2	0	1341	3420	816
comp42022_c0_seq3	87.5239	1.39757	0.231826	1.6547e-09	1.63488e-07	Q8S9J0	Q8S9J0	AT2G36630	70.56	445	115	4	3e-159	477	2595	459
comp28449_c1_seq1	96.5469	2.16661	0.359658	1.70054e-09	1.67263e-07	F4K727	F4K727	AT5G28237	78.86	175	37	0	5e-93	288	954	465
comp50480_c0_seq1	2862.63	-0.476987	0.0792322	1.74295e-09	1.70669e-07	Q9LTX2	TIR1L	AT5G49980	71.97	553	152	3	0	834	2962	619
comp41763_c0_seq5	646.89	1.60774	0.267444	1.83803e-09	1.7918e-07	Q06BH3	SRF1	AT2G20850	44.17	772	388	12	7e-169	518	3066	775
comp52092_c0_seq1	876.28	3.17108	0.528437	1.96272e-09	1.90488e-07	Q9LYG8	Q9LYG8	AT5G11620	41.46	246	101	6	8e-53	180	1268	273
comp42656_c0_seq3	159.059	1.4327	0.238877	2.00178e-09	1.93423e-07	Q9SUW0	TPPG	AT4G22590	65.23	256	75	4	3e-109	330	1216	377
comp68078_c0_seq1	40.7376	2.3337	0.389713	2.12115e-09	2.04058e-07
comp50279_c0_seq1	1622.3	1.85945	0.310752	2.18087e-09	2.08887e-07	Q9C9G4	ENDO2	AT1G68290	66.2	287	92	4	3e-135	398	1608	290
comp47304_c2_seq7	144.724	2.24065	0.374541	2.1988e-09	2.09689e-07	Q9C9X8	Q9C9X8	AT1G68140	55.43	258	95	4	1e-81	263	1777	334
comp47054_c0_seq9	98.6006	1.90683	0.319376	2.36554e-09	2.24614e-07	Q8L7L1	SPHK1	AT4G21540	59.45	471	181	4	0	572	1970	485
comp28178_c0_seq1	34.5124	2.22079	0.372479	2.48891e-09	2.35309e-07	Q9SN80	Q9SN80	AT3G47580	38.18	110	68	0	1e-18	85.1	582	1011
comp19257_c0_seq2	4697.98	0.683487	0.114778	2.60295e-09	2.43988e-07	Q9XFS9	DXR	AT5G62790	84.98	426	53	4	0	718	3142	477
comp36537_c0_seq1	37.0058	3.09762	0.520137	2.59445e-09	2.43988e-07	Q9SK09	Q9SK09	AT2G28490	50.47	430	194	6	9e-124	377	1642	511
comp22496_c0_seq1	670.96	-0.751336	0.126199	2.6235e-09	2.44867e-07	Q8S9L0	SPL10	AT1G27370	40.7	172	79	7	8e-21	93.2	1166	396
comp29984_c0_seq1	912.485	1.82871	0.307391	2.69574e-09	2.50544e-07	Q9C519	WRKY6	AT1G62300	52.36	573	164	19	1e-125	389	2167	553
comp51209_c0_seq1	2655.42	0.653175	0.109829	2.72802e-09	2.52474e-07	Q6GKV1	Q6GKV1	AT5G63220	63.17	315	113	2	1e-141	415	1604	324
comp42353_c0_seq1	40.9727	2.25067	0.378799	2.82294e-09	2.60162e-07	Q9FLR0	Q9FLR0	AT5G07710	39.85	261	139	6	4e-46	164	894	468
comp49056_c0_seq8	651.748	0.90334	0.152977	3.5248e-09	3.23485e-07	F4K644	F4K644	AT5G49470	60.33	663	225	11	0	741	3482	770
comp41411_c0_seq2	144.605	1.10283	0.186825	3.56949e-09	3.26222e-07
comp47137_c0_seq5	1118.87	0.739554	0.125388	3.67703e-09	3.33272e-07	Q9C7G1	PUB45	AT1G27910	69.06	265	72	4	6e-96	305	1068	768
comp31574_c0_seq1	1443.39	1.76445	0.299123	3.66283e-09	3.33272e-07	Q8LFR2	DRE2C	AT2G40340	40.64	342	159	10	2e-37	144	2339	341
comp17822_c0_seq1	5674.33	0.705581	0.119652	3.70267e-09	3.34215e-07	Q84WW7	Q84WW7	AT1G29800	74.51	455	111	3	0	681	2753	510
comp52953_c0_seq1	1443.17	1.52489	0.258636	3.72676e-09	3.35012e-07	F4JKF8	F4JKF8	AT4G28000	71.64	804	220	4	0	1111	3318	830
comp33136_c0_seq3	2587.49	0.552176	0.0937519	3.86763e-09	3.46256e-07	Q9LY31	Q9LY31	AT3G60340	70.96	272	78	1	9e-148	431	1551	338
comp42075_c0_seq1	3938.38	1.24834	0.212062	3.94087e-09	3.51378e-07	Q9M8Z1	Q9M8Z1	AT3G04350	61.04	575	205	5	0	685	2367	567
comp17850_c0_seq1	1529.48	0.926348	0.157383	3.95816e-09	3.51491e-07	O82808	O82808	AT2G25950	79.9	204	41	0	2e-121	360	1669	204
comp56290_c0_seq1	244.814	1.11024	0.189251	4.45049e-09	3.93617e-07
comp46624_c0_seq3	8720.61	1.1225	0.191786	4.83089e-09	4.25546e-07	P43287	PIP22	AT2G37170	82.33	283	50	0	5e-170	482	1270	285
comp18945_c0_seq2	1285.78	1.494	0.25543	4.9464e-09	4.33978e-07	Q9SJ52	YLS9	AT2G35980	49.53	212	99	4	2e-59	197	1331	227
comp47434_c3_seq10	458.126	1.08207	0.185676	5.61807e-09	4.90943e-07	O81299	O81299	AT4G02340	44.31	167	85	5	5e-38	141	1167	324
comp63139_c0_seq1	46.2295	3.0637	0.525992	5.72468e-09	4.96305e-07	Q8L9W3	ATL23	AT5G42200	54.21	107	42	3	4e-30	109	454	163
comp51719_c0_seq1	2850.58	0.766919	0.131665	5.71928e-09	4.96305e-07	Q9FKL3	Q9FKL3	AT5G57610	50.57	1145	420	29	0	976	4925	1054
comp30073_c0_seq1	2233.02	0.750557	0.129083	6.0811e-09	5.2513e-07	Q9C820	RAG3D	AT1G52280	91.26	206	18	0	1e-138	397	1131	206
comp33335_c0_seq1	1415.58	0.791009	0.136191	6.31862e-09	5.43501e-07	Q0WP38	Q0WP38	AT5G49710	63.06	222	79	1	6e-84	262	1471	235
comp51425_c0_seq1	2228.04	0.720667	0.12418	6.49825e-09	5.56768e-07	Q8GWJ6	MUB6	AT1G22050	63.87	119	42	1	1e-45	155	1177	119
comp49472_c0_seq1	4480.3	-0.540476	0.0934041	7.19013e-09	6.13651e-07	Q9ZVD5	AGO4	AT2G27040	75.57	884	210	6	0	1396	3240	924
comp39857_c0_seq2	518.753	1.61983	0.280343	7.55887e-09	6.42621e-07	Q9T023	Q9T023	AT4G39140	44.27	445	212	13	4e-89	294	2887	429
comp50631_c0_seq1	1262.62	2.93462	0.509145	8.22281e-09	6.95493e-07	F4JWK6	F4JWK6	AT5G18270	75.88	170	41	0	2e-92	290	1647	335
comp26276_c0_seq2	491.701	1.34171	0.2328	8.2442e-09	6.95493e-07	O23154	O23154	AT4G37340	47.44	468	218	8	3e-142	426	1801	500
comp40158_c1_seq1	836.17	0.998409	0.17342	8.55391e-09	7.18856e-07	Q9ZVQ5	Q9ZVQ5	AT2G02370	67.65	306	95	2	2e-122	373	2270	320
comp50419_c0_seq1	1895.43	0.756754	0.131823	9.43075e-09	7.8952e-07	Q8RWV9	Q8RWV9	AT5G08450	35.42	367	168	8	1e-27	117	1458	918
comp50679_c0_seq1	275.636	3.80424	0.662997	9.5831e-09	7.99224e-07	Q9ZVI2	Q9ZVI2	AT2G38600	56.42	257	106	3	8e-97	295	1329	251
comp44165_c0_seq1	399.399	3.52444	0.614502	9.72596e-09	8.08065e-07	Q9LUQ5	UBC25	AT3G15355	54.59	229	98	1	1e-79	265	1672	609
comp51769_c0_seq1	1618.03	0.859394	0.149927	9.92007e-09	8.21082e-07	F4I543	F4I543	AT1G56423	61.9	252	95	1	9e-87	270	1414	270
comp28811_c0_seq1	112	2.20301	0.384752	1.02946e-08	8.48875e-07	O22225	O22225	AT2G41640	72.51	171	46	1	7e-85	266	825	500
comp48466_c1_seq5	3997.05	0.547857	0.0957128	1.04065e-08	8.54896e-07	P47998	CYSK1	AT4G14880	70.85	319	93	0	2e-145	437	2714	322
comp43832_c1_seq5	1512.57	2.76238	0.483521	1.10972e-08	9.08229e-07	F4INJ6	F4INJ6	AT2G17550	36.13	905	416	24	3e-129	426	5029	779
comp45368_c0_seq1	675.365	1.09023	0.191161	1.17583e-08	9.58764e-07	Q9CA32	Q9CA32	AT1G68490	54.5	189	65	7	7e-36	134	2027	183
comp44139_c0_seq2	850.585	0.998353	0.175399	1.25644e-08	1.0207e-06	Q9SJD5	Q9SJD5	AT2G04340	69.33	163	49	1	9e-66	215	1773	173
comp19419_c0_seq1	2428.44	1.48519	0.26098	1.26419e-08	1.0232e-06	P51102	DFRA	AT5G42800	33.53	331	203	7	4e-50	179	1608	382
comp28616_c0_seq2	71.1496	-1.27207	0.223698	1.29634e-08	1.04536e-06	Q9LH41	Q9LH41	AT3G19540	66.54	266	62	6	3e-97	299	961	485
comp51876_c0_seq1	2220.21	0.802109	0.141171	1.33267e-08	1.07073e-06	Q9M376	VA727	AT3G54300	87.03	239	29	2	2e-149	428	1261	240
comp30430_c0_seq1	141.548	2.30638	0.406658	1.41523e-08	1.13291e-06	Q84JS8	Q84JS8	AT2G38790	38.71	93	40	4	6e-07	49.3	884	204
comp50469_c0_seq1	5944.71	-0.509737	0.0900369	1.50118e-08	1.19734e-06	P50318	PGKH2	AT1G56190	87.78	442	51	2	0	770	2151	478
comp50947_c0_seq1	2732.22	1.38397	0.244558	1.52202e-08	1.20956e-06	Q0WT19	Q0WT19	AT2G37440	47.45	373	161	10	3e-86	288	2933	479
comp53410_c0_seq1	971.428	0.751833	0.133036	1.59202e-08	1.26063e-06	Q3EAF9	P2C49	AT3G62260	62.06	311	117	1	2e-134	398	1528	384
comp40438_c0_seq4	1000.33	1.17964	0.208762	1.59821e-08	1.26098e-06	Q9FZK5	Q9FZK5	AT1G27300	46.46	99	53	0	9e-22	94.4	1567	200
comp47858_c0_seq9	2265.59	1.02472	0.181371	1.60573e-08	1.26237e-06	Q8L9C4	KCR1	AT1G67730	66.88	320	104	1	5e-152	442	1627	318
comp14507_c0_seq1	34.0445	2.8698	0.508277	1.64091e-08	1.28542e-06	F4IHT0	F4IHT0	AT2G28320	64.71	204	72	0	2e-77	251	747	737
comp46544_c0_seq2	126.446	2.39281	0.424004	1.66763e-08	1.3017e-06	E3VNM4	E3VNM4	AT5G06839	62.38	428	127	11	6e-178	519	2056	460
comp19608_c0_seq2	558.098	1.122	0.199122	1.75316e-08	1.36361e-06	Q8VZ18	Q8VZ18	AT3G44150	64.98	217	74	2	2e-97	295	1282	246
comp59287_c0_seq1	156.945	3.03432	0.539044	1.81186e-08	1.40429e-06	Q9SW40	Q9SW40	AT4G34950	61.73	371	111	3	1e-109	338	1323	567
comp47137_c0_seq3	2393.22	1.31253	0.23344	1.88173e-08	1.45331e-06	O48700	PUB6	AT1G24330	60.95	781	285	9	0	943	3195	771
comp49433_c0_seq1	2342.78	0.769386	0.137183	2.04138e-08	1.57107e-06	Q9FIW8	Q9FIW8	AT5G39785	44.91	403	195	9	7e-97	310	1662	606
comp47623_c0_seq8	177.18	2.3156	0.412961	2.05501e-08	1.57604e-06	Q8H157	PTR19	AT1G69850	60.62	259	84	6	7e-93	294	1193	585
comp51228_c0_seq1	4958.37	1.20962	0.215817	2.08456e-08	1.59312e-06	O48782	HMOX1	At2g26670	69.15	282	82	3	1e-135	396	1395	282
comp45849_c0_seq13	1676.38	0.895209	0.159868	2.14732e-08	1.63539e-06	O80926	O80926	AT2G37570	76.35	499	108	7	0	751	2710	494
comp19382_c0_seq2	6461.91	0.499207	0.0891602	2.15603e-08	1.63634e-06	Q8RXV3	P2C59	AT4G31750	89.9	287	27	1	0	529	1498	311
comp51536_c0_seq1	2154.95	-1.32509	0.237025	2.26438e-08	1.71265e-06	O80337	EF100	AT4G17500	47.21	233	115	3	3e-62	203	1035	268
comp20236_c0_seq1	254.873	2.75767	0.493595	2.31159e-08	1.74235e-06	O82637	P2C61	AT4G32950	50.6	332	127	6	1e-99	309	1721	326
comp30391_c0_seq1	1559.42	0.603151	0.108018	2.35338e-08	1.76777e-06	Q9M8S8	VTC4	AT3G02870	76.32	266	63	0	4e-141	413	1694	271
comp47043_c0_seq18	2536.3	0.500957	0.089768	2.39734e-08	1.79465e-06	Q96328	SAC8	AT3G51830	69.7	439	132	1	0	669	2314	588
comp40385_c0_seq1	8002.55	0.962867	0.172591	2.42055e-08	1.80586e-06	Q9LVA4	Q9LVA4	AT5G62350	61.11	162	62	1	2e-64	205	923	202
comp22889_c0_seq2	155.613	1.04031	0.186594	2.47156e-08	1.83767e-06	F4KIC7	F4KIC7	AT5G17680	37.44	211	127	3	2e-33	129	634	1294
comp17942_c0_seq1	1016.8	0.648892	0.116452	2.51548e-08	1.864e-06	Q8VYE2	TIM50	AT1G55900	47.83	92	48	0	6e-19	90.1	2775	376
comp46613_c1_seq13	60.3747	1.97527	0.355512	2.75806e-08	2.03688e-06	O48587	O48587	AT5G44730	75.78	256	60	2	2e-145	423	1629	255
comp50096_c0_seq1	23832	1.61329	0.29057	2.82138e-08	2.0697e-06	Q9SYH1	Q9SYH1	AT1G54130	68.46	723	193	8	0	937	2998	715
comp52054_c0_seq1	778.911	1.02568	0.184726	2.81731e-08	2.0697e-06	Q8LFV5	Q8LFV5	AT1G11380	58.06	217	82	6	4e-76	244	1558	254
comp48775_c1_seq2	63.9132	1.89876	0.342499	2.95886e-08	2.16332e-06	Q9SA08	Q9SA08	AT1G31150	28.14	167	108	2	3e-11	67.8	2955	673
comp30344_c0_seq2	4283.08	0.858088	0.155068	3.13695e-08	2.272e-06	Q8L3X7	Q8L3X7	AT1G03250	64.6	226	79	1	4e-97	301	1912	245
comp49912_c0_seq1	2745.7	1.32038	0.238599	3.13201e-08	2.272e-06	O80632	MTP11	AT2G39450	83.68	386	61	2	0	597	2062	394
comp45213_c0_seq1	257.663	1.44339	0.260845	3.13858e-08	2.272e-06	Q9M8R7	P2C33	AT3G02750	65.07	272	84	4	2e-109	358	4472	492
comp40229_c0_seq3	22809.4	1.29117	0.233394	3.16329e-08	2.28236e-06	P31414	AVP1	AT1G15690	87.71	765	89	1	0	1324	3189	770
comp40148_c0_seq1	1389.75	0.907988	0.164287	3.26066e-08	2.34489e-06	O64823	O64823	AT2G23790	66.67	135	43	2	2e-57	201	2316	336
comp41600_c0_seq2	879.619	0.577493	0.104517	3.28809e-08	2.34921e-06	Q8S9L2	Q8S9L2	AT4G31410	64.53	296	100	2	4e-107	327	1610	308
comp19262_c0_seq2	96.1474	1.80522	0.326707	3.28541e-08	2.34921e-06	Q9SWG0	IVD	AT3G45300	83.66	361	55	1	0	605	2191	409
comp18771_c0_seq1	371.201	1.11324	0.201561	3.33071e-08	2.37194e-06	Q9LE38	NLP4	AT1G20640	49.05	899	352	16	0	755	4001	844
comp28595_c0_seq1	4465.01	0.482639	0.0874679	3.43079e-08	2.43531e-06	Q9SF87	Q9SF87	AT3G09850	52.34	449	179	9	5e-102	341	3087	781
comp30167_c0_seq1	1734.5	1.6752	0.303692	3.46537e-08	2.45192e-06
comp50116_c0_seq1	1458.57	0.825028	0.149684	3.55185e-08	2.50503e-06	Q84JN2	Q84JN2	AT5G64510	68.01	422	116	7	0	542	1617	424
comp29376_c0_seq1	752.885	1.51535	0.275312	3.71052e-08	2.60854e-06	Q8L9T5	ATL2	AT3G16720	48.42	285	125	10	9e-63	211	1705	304
comp51456_c0_seq1	3754.15	0.779909	0.141847	3.83599e-08	2.68813e-06	F4IRM4	F4IRM4	AT2G25290	57.93	473	194	3	0	579	3964	745
comp49073_c1_seq47	3643.38	-0.520817	0.0947783	3.90469e-08	2.72756e-06	Q0WL80	UGGG	AT1G71220	68.87	1651	466	9	0	2201	5882	1613
comp53971_c0_seq1	363.002	1.21488	0.221278	4.01319e-08	2.79446e-06	Q9FII9	Q9FII9	AT5G47920	48.28	203	73	7	4e-35	130	1447	187
comp54577_c0_seq1	628.424	0.703734	0.128261	4.09431e-08	2.84192e-06	Q84VV3	Q84VV3	AT5G20120	60.11	178	70	1	2e-61	203	1595	188
comp68841_c0_seq1	63.8497	2.82109	0.514605	4.20424e-08	2.90902e-06	Q9ZVS4	Q9ZVS4	AT1G03220	54.44	417	172	6	2e-144	430	1850	433
comp51906_c0_seq1	1311.71	0.698401	0.127591	4.40628e-08	3.03922e-06	Q9SKS8	Q9SKS8	AT2G20920	61.36	295	90	8	4e-99	302	1340	287
comp54594_c0_seq1	300.88	1.16273	0.212738	4.61483e-08	3.17309e-06	Q38908	XTH30	AT1G32170	64.59	257	89	2	6e-123	363	1212	343
comp18493_c0_seq1	2336.78	0.847618	0.155246	4.76607e-08	3.26684e-06
comp45735_c0_seq9	263.258	0.929736	0.170567	5.01279e-08	3.42525e-06	F4JT30	F4JT30	AT4G13550	58.29	712	242	9	0	713	2983	715
comp29813_c0_seq1	2100.52	0.938556	0.172208	5.03301e-08	3.42838e-06	Q9ZVB6	Q9ZVB6	AT2G41250	81.2	234	44	0	1e-123	367	1560	290
comp52518_c0_seq1	2275.34	0.86819	0.159409	5.14225e-08	3.48118e-06	Q9SJH7	CISY3	AT2G42790	86.82	258	31	1	1e-162	471	1175	509
comp18803_c0_seq2	121.281	2.24241	0.411704	5.13247e-08	3.48118e-06	Q9LMJ7	Q9LMJ7	AT1G07040	68.78	221	69	0	8e-105	325	1873	371
comp30687_c0_seq2	1370.54	0.862447	0.158443	5.2318e-08	3.5309e-06	Q9SCL4	Q9SCL4	AT3G49420	85	140	21	0	8e-67	211	1171	140
comp37077_c0_seq2	1596.66	0.634747	0.116639	5.26978e-08	3.54563e-06	Q9FIL6	Q9FIL6	AT5G58950	55.89	501	183	6	0	559	2278	525
comp50305_c0_seq1	1255.6	0.652365	0.120194	5.71164e-08	3.83116e-06	Q9FZE2	Q9FZE2	AT1G26580	30.62	529	312	12	2e-49	183	2618	493
comp57752_c0_seq1	169.064	1.10264	0.203242	5.78759e-08	3.87027e-06	Q940M5	Q940M5	AT3G10250	53.37	178	80	3	4e-45	157	840	324
comp44362_c1_seq9	334.177	0.879135	0.162117	5.86541e-08	3.91039e-06	Q6R032	Q6R032	AT5G02320	49.16	537	244	13	6e-146	441	2125	548
comp40429_c0_seq2	22105.1	1.0136	0.187016	5.9635e-08	3.96374e-06	Q9FK57	Q9FK57	AT5G18130	32	275	129	15	3e-09	59.3	2801	280
comp49429_c0_seq1	5800.9	0.76942	0.142153	6.21025e-08	4.11527e-06	Q96329	ACOX4	AT3G51840	82.71	428	74	0	0	766	2043	436
comp43288_c0_seq2	121.321	1.29968	0.240176	6.25411e-08	4.13186e-06	Q6NL06	Q6NL06	AT1G47570	58.58	466	188	4	0	556	1685	466
comp35263_c0_seq1	4350.9	1.06093	0.196113	6.31041e-08	4.15653e-06	Q8H183	Q8H183	AT5G64370	83.41	410	62	2	0	711	1620	408
comp28921_c1_seq1	289.309	1.15766	0.214045	6.35558e-08	4.17375e-06	Q9LHI7	NEK7	AT3G12200	50.29	171	77	3	6e-40	152	1577	571
comp30621_c0_seq2	48.5949	2.55708	0.47319	6.52035e-08	4.26917e-06	Q9SRQ7	NPC4	AT3G03530	67.15	481	154	3	0	663	1762	538
comp18103_c0_seq1	1309.35	0.580363	0.107484	6.68159e-08	4.36173e-06	Q9LY87	RGLG2	AT5G14420	74.08	382	94	2	0	575	1843	468
comp52102_c0_seq1	587.665	2.37693	0.44033	6.73618e-08	4.37912e-06	Q9FJW1	Q9FJW1	AT5G67620	70.83	96	27	1	2e-32	122	1345	182
comp50283_c0_seq1	1225.86	0.764814	0.141691	6.74816e-08	4.37912e-06	Q9XIR0	Q9XIR0	AT1G64850	71.79	117	33	0	3e-56	180	722	162
comp51796_c0_seq1	4104.5	0.77655	0.14396	6.88271e-08	4.45326e-06	Q9SUG7	Q9SUG7	AT4G30790	57.6	1151	455	10	0	1195	4561	1148
comp50150_c0_seq1	1201.34	0.918806	0.170615	7.23439e-08	4.66703e-06	Q9M1W4	HMT2	AT3G63250	73.62	326	81	2	3e-167	481	1620	333
comp30557_c0_seq1	1906.9	0.688101	0.127814	7.30005e-08	4.69558e-06	Q9LIJ8	Q9LIJ8	AT3G22970	48.78	410	152	11	3e-94	298	1944	370
comp57310_c0_seq1	467.467	1.34879	0.250591	7.3479e-08	4.71254e-06	Q8L8T7	Q8L8T7	AT5G42900	29.95	197	118	8	4e-14	72.4	1482	246
comp55540_c0_seq1	799.496	0.920414	0.171125	7.50598e-08	4.79989e-06	Q9M8R7	P2C33	AT3G02750	61.67	227	76	4	9e-74	244	1464	492
comp32185_c0_seq1	243.391	0.859778	0.159882	7.54891e-08	4.81331e-06	Q9LHN7	PHSC	AT3G13620	74.06	424	108	1	0	590	2599	478
comp48729_c3_seq1	141.281	1.0592	0.197244	7.87337e-08	5.00563e-06	Q9SH87	Q9SH87	AT2G38000	63.46	416	140	4	0	533	2528	419
comp32328_c0_seq1	671.575	1.49641	0.27887	8.05118e-08	5.10389e-06	O64823	O64823	AT2G23790	57.29	288	108	4	8e-110	333	1530	336
comp17704_c0_seq1	1693.19	0.835287	0.155745	8.17675e-08	5.16856e-06	F4IBY8	F4IBY8	AT1G06050	64.85	293	99	3	7e-131	389	1700	313
comp17896_c1_seq1	1972.53	0.717445	0.133816	8.25728e-08	5.20446e-06	Q8LDI1	Q8LDI1	AT3G19900	70.59	170	39	3	2e-77	242	1220	222
comp40160_c0_seq2	2387.68	0.508665	0.094982	8.53734e-08	5.36556e-06	Q9T024	Q9T024	AT4G39150	66.46	328	108	2	6e-153	445	1590	345
comp44817_c0_seq4	396.562	0.991119	0.185137	8.62945e-08	5.40795e-06	F4JY30	F4JY30	AT5G18640	69.47	262	76	3	2e-123	385	3144	357
comp47268_c0_seq2	155.989	3.09072	0.577426	8.67037e-08	5.41811e-06	B6EXY6	LUP4	AT1G78950	74.7	759	190	2	0	1206	2778	759
comp42747_c0_seq2	8121.27	0.728595	0.136291	8.99793e-08	5.60683e-06	Q9LVE0	PTR33	AT3G21670	69.07	569	166	5	0	712	2946	590
comp18853_c1_seq1	28.2822	2.40406	0.450198	9.29415e-08	5.77501e-06	Q9LYG8	Q9LYG8	AT5G11620	41.52	224	95	5	1e-39	142	852	273
comp32328_c0_seq2	446.696	1.48597	0.27844	9.46088e-08	5.862e-06	O64823	O64823	AT2G23790	69.34	137	39	2	8e-61	205	1474	336
comp29239_c0_seq1	871.831	2.32508	0.43581	9.5499e-08	5.88733e-06	Q9SIV6	Q9SIV6	AT2G16460	69.42	242	54	2	1e-108	325	1408	230
comp31522_c0_seq2	243.687	1.21412	0.227576	9.55544e-08	5.88733e-06	Q9LUK6	Q9LUK6	AT5G46840	57.51	393	134	9	2e-117	365	2164	501
comp38429_c0_seq1	43.4286	1.89703	0.355638	9.59838e-08	5.89722e-06	Q9FF86	DCR	AT5G23940	64.06	384	125	5	2e-165	481	1515	484
comp46653_c0_seq9	177.355	1.88752	0.354368	1.00157e-07	6.13642e-06	O82081	O82081	AT2G32300	30.83	120	83	0	4e-18	81.6	850	261
comp50539_c0_seq1	2701.23	2.0715	0.389583	1.05362e-07	6.43732e-06
comp46841_c0_seq2	2499.85	0.49483	0.0931117	1.0703e-07	6.52107e-06	Q9FY89	VP202	AT5G09260	77.43	226	38	2	1e-75	239	1371	216
comp46573_c0_seq2	77.8026	1.58578	0.298497	1.08101e-07	6.56813e-06	B5X0N4	B5X0N4	AT4G33180	51.87	214	97	3	9e-65	220	2210	307
comp52362_c0_seq1	3904.17	0.633564	0.119506	1.14849e-07	6.95882e-06
comp47057_c0_seq2	1016.78	0.685632	0.129588	1.21731e-07	7.35553e-06	Q38872	CDPK6	AT2G17290	84.13	542	80	3	0	897	2638	544
comp50051_c0_seq1	2652.21	0.847517	0.160258	1.2335e-07	7.43285e-06	Q5XET7	Q5XET7	AT4G28070	80.62	418	81	0	0	710	2306	473
comp50083_c0_seq1	831.475	0.620732	0.117394	1.23936e-07	7.44769e-06	Q9ZSY2	DNJ15	AT1G68370	71.51	179	40	3	7e-73	234	1008	410
comp50100_c0_seq1	1623.86	1.34642	0.254888	1.27492e-07	7.61965e-06	Q8GXB4	WTR2	AT1G09380	53.4	324	148	3	3e-115	351	1750	374
comp52135_c0_seq1	836.104	0.810043	0.153341	1.27356e-07	7.61965e-06	Q8L936	CAP16	AT4G40080	51.85	351	156	7	3e-110	335	1497	365
comp48909_c0_seq31	102.768	1.2761	0.241638	1.28461e-07	7.65668e-06
comp55386_c0_seq1	249.276	0.921611	0.174567	1.296e-07	7.70363e-06	Q9SF22	Q9SF22	AT3G11760	54.47	235	57	4	1e-75	250	1093	702
comp52899_c0_seq1	973.965	1.48174	0.281055	1.34909e-07	7.99757e-06	Q9LV10	PTR53	AT5G62680	59.36	566	229	1	0	727	2279	616
comp45278_c0_seq2	3372.14	1.08424	0.205803	1.37685e-07	8.14012e-06	Q9LUI6	Q9LUI6	AT3G22750	76.73	361	80	3	0	571	1791	378
comp46379_c0_seq5	4260.64	1.0333	0.196489	1.44978e-07	8.54824e-06	Q07473	CB4A	AT5G01530	82.78	273	44	3	1e-144	442	3712	290
comp56776_c0_seq1	389.881	1.02395	0.195044	1.52245e-07	8.95264e-06	Q9LYH2	Q9LYH2	AT5G12010	68.93	428	129	3	0	596	2160	502
comp40078_c1_seq3	266.673	1.81975	0.3467	1.53124e-07	8.9803e-06	Q84JT5	Q84JT5	AT1G21280	33.96	212	123	6	7e-28	115	3154	237
comp18704_c0_seq1	1033.8	0.722321	0.137641	1.53888e-07	9.00103e-06	Q9SN26	Q9SN26	AT4G10170	46.76	278	122	5	7e-73	241	2385	254
comp46616_c2_seq1	226.162	1.1033	0.21039	1.57086e-07	9.1636e-06	Q9C7V1	Q9C7V1	AT1G64260	27.35	117	81	2	2e-07	54.3	1964	719
comp77157_c0_seq1	51.5798	2.779	0.530044	1.58025e-07	9.19395e-06	Q6NMF0	CLE13	AT1G73965	53.12	64	19	2	2e-11	60.8	960	107
comp148404_c0_seq1	31.5948	2.80608	0.535334	1.59064e-07	9.22992e-06	Q9LYN8	EXS	AT5G07280	71.84	174	49	0	1e-88	283	525	1192
comp34481_c1_seq1	929.473	0.919643	0.175483	1.60018e-07	9.26075e-06	Q9SN83	Q9SN83	AT3G47550	58.33	276	97	5	5e-76	246	1669	288
comp21490_c0_seq1	113.468	2.2559	0.430561	1.61063e-07	9.29672e-06
comp47676_c0_seq5	85.4193	2.55534	0.488364	1.67282e-07	9.63038e-06	Q9LZF1	Q9LZF1	AT5G03380	59.38	64	23	1	4e-16	80.9	2002	392
comp39857_c0_seq1	244.056	1.60669	0.307176	1.69026e-07	9.70526e-06	Q9FXG6	Q9FXG6	AT1G19680	39.79	470	227	16	8e-55	198	2986	444
comp19181_c0_seq2	6749.38	0.973299	0.186154	1.70923e-07	9.78858e-06	Q8LAA6	PIP15	AT4G23400	96.51	172	6	0	3e-115	332	520	287
comp48077_c0_seq2	3909.3	1.59999	0.306194	1.73754e-07	9.92482e-06	Q39030	KPK2	AT3G08720	66.16	331	98	5	2e-144	434	2081	471
comp47325_c0_seq2	118.809	2.12226	0.406654	1.80048e-07	1.02576e-05	F4IPV3	F4IPV3	AT2G30990	33.54	653	329	25	1e-61	224	4195	593
comp49870_c0_seq1	6229.77	0.629792	0.120716	1.81695e-07	1.03246e-05	O49394	C82C2	At4g31970	44.74	494	266	6	9e-143	450	4251	523
comp45562_c0_seq4	196.715	1.47982	0.283735	1.83319e-07	1.03899e-05
comp49413_c0_seq1	3551.59	0.781094	0.149851	1.86335e-07	1.05337e-05	Q8GUI9	Q8GUI9	AT5G49900	68.16	936	284	6	0	1310	3445	957
comp28819_c0_seq1	146.924	1.32839	0.255669	2.03917e-07	1.1498e-05	Q9SN06	Q9SN06	AT3G50120	65.8	538	174	3	0	760	1906	531
comp19193_c0_seq1	12307.8	0.480077	0.0924141	2.04887e-07	1.1523e-05	Q9XID0	FAB1D	AT1G34260	44.62	818	388	14	1e-173	574	6201	1456
comp41575_c0_seq2	349.481	1.63394	0.315351	2.20321e-07	1.23594e-05	Q9LFR1	PTR50	AT5G14940	73.17	82	22	0	1e-30	125	1588	552
comp47385_c1_seq12	527.905	1.75223	0.338402	2.24349e-07	1.25533e-05	Q9LTL8	C71BO	AT3G26230	60.7	201	75	2	2e-72	251	3392	498
comp44366_c0_seq2	1752.92	0.551551	0.106591	2.28558e-07	1.27562e-05	F4HVY0	CER1	AT1G02205	64.57	621	214	3	0	783	2316	625
comp45694_c0_seq4	3801.31	0.775344	0.149888	2.30592e-07	1.28371e-05	Q6R2K3	SRF3	AT4G03390	61.93	767	248	10	0	767	3143	776
comp48244_c0_seq1	8894.42	-0.521887	0.100908	2.31717e-07	1.2867e-05	Q42064	RL83	AT4G36130	92.86	238	17	0	3e-162	462	1295	258
comp18179_c0_seq1	293.77	1.26433	0.244624	2.36023e-07	1.30731e-05	Q9C8Y1	CML23	AT1G66400	56.83	139	58	1	3e-48	160	862	157
comp46559_c0_seq1	6447.07	0.65935	0.127626	2.38798e-07	1.31935e-05	Q56YP1	Q56YP1	AT4G01290	39.15	728	384	17	3e-81	290	4452	990
comp17945_c0_seq1	2713.31	1.29634	0.251008	2.41019e-07	1.32827e-05	Q9LR65	P2C01	AT1G03590	70	470	121	6	0	632	2303	462
comp17580_c0_seq1	2388.22	0.314699	0.0609912	2.47292e-07	1.35943e-05	Q7X911	SAC6	AT5G66020	73.56	590	155	1	0	955	2459	593
comp39985_c0_seq4	16807.6	0.965873	0.187242	2.49034e-07	1.36558e-05	F4HX35	F4HX35	AT1G62040	85.25	122	18	0	4e-61	198	1291	133
comp47130_c0_seq2	54.4141	1.67411	0.324671	2.5185e-07	1.37758e-05	Q27IK7	POK1	AT3G17360	45.65	828	407	7	1e-154	513	3677	2066
comp42428_c0_seq3	6762.27	0.44757	0.0869888	2.67313e-07	1.45852e-05	Q9M0I1	Q9M0I1	AT4G28260	48.02	531	234	10	2e-153	467	2863	516
comp47310_c0_seq3	5509.66	1.32342	0.257418	2.73091e-07	1.48635e-05	Q56WF8	SCP48	AT3G45010	63.49	504	175	6	0	673	2030	510
comp23438_c0_seq1	834.547	0.556596	0.108318	2.7691e-07	1.5034e-05	Q9FNF8	P4KG3	AT5G24240	63.72	576	202	3	0	743	2409	574
comp46892_c0_seq3	53.7427	1.47521	0.287127	2.7792e-07	1.50516e-05	Q9T048	DRL27	AT4G27190	35.29	1003	578	22	1e-169	527	3056	985
comp53932_c0_seq1	173.884	1.52109	0.296836	2.9854e-07	1.61285e-05	Q9SN87	Q9SN87	AT3G47510	80	20	4	0	9e-05	40.8	739	85
comp43688_c0_seq1	21929.2	0.746419	0.145876	3.10771e-07	1.6748e-05	F4ISU2	F4ISU2	AT2G32240	50.69	1089	498	4	0	673	6001	1333
comp31518_c0_seq2	389.629	1.36689	0.267478	3.21622e-07	1.72904e-05	Q8W4K6	Q8W4K6	AT4G13350	37.48	571	267	19	1e-79	272	2630	602
comp19489_c0_seq2	64.1621	1.47456	0.288589	3.22926e-07	1.7318e-05	Q9FM77	Q9FM77	AT5G55610	51.34	335	148	5	6e-79	257	1983	329
comp44292_c0_seq1	4155.53	-0.495491	0.0969913	3.24523e-07	1.73612e-05	Q9FGB0	BH145	AT5G50010	33.6	250	109	8	1e-23	103	2858	311
comp52638_c0_seq1	1976.03	-0.35967	0.070485	3.34685e-07	1.78613e-05	Q8RWT5	Q8RWT5	AT2G35040	81.95	565	99	3	0	955	2333	596
comp45812_c1_seq1	1791.8	0.391108	0.07687	3.62015e-07	1.92729e-05	Q8VZL6	Q8VZL6	AT2G47210	67.83	457	120	9	0	560	2273	441
comp30618_c0_seq2	885.62	3.67663	0.723169	3.69455e-07	1.96214e-05	O64864	YLS3	AT2G44290	37.66	154	96	0	1e-34	129	1214	205
comp62092_c0_seq1	272.412	0.93105	0.183392	3.83777e-07	2.03327e-05	F4ICS8	F4ICS8	AT1G43760	28.04	271	178	4	1e-29	103	4787	626
comp100614_c0_seq1	133.35	2.02379	0.398812	3.88397e-07	2.05279e-05	Q9C9V8	Q9C9V8	AT1G67920	45.16	62	28	3	0.0008	34.7	272	67
comp47661_c1_seq23	772.508	1.3145	0.259389	4.02691e-07	2.11813e-05	Q9M0Y3	ENT3	AT4G05120	70.46	413	118	1	1e-179	519	1809	418
comp49038_c0_seq18	205.849	0.87995	0.173631	4.02173e-07	2.11813e-05	Q8VWF5	AML5	AT1G29400	56.27	814	308	19	0	781	4285	800
comp53486_c0_seq1	690.87	0.559547	0.11052	4.13025e-07	2.16729e-05	Q9LNE1	Q9LNE1	AT1G06060	60.56	213	84	0	6e-88	270	1253	213
comp41910_c0_seq3	4923.92	0.728608	0.144029	4.2198e-07	2.209e-05	Q9C562	CIPKA	AT5G58380	62.42	455	149	4	0	558	2561	479
comp49435_c0_seq1	6854.69	0.603575	0.119398	4.30084e-07	2.24606e-05	Q9LYW2	Q9LYW2	AT5G03230	45.81	155	75	3	3e-25	102	1259	166
comp52872_c0_seq1	1674.84	-1.17995	0.23386	4.52192e-07	2.35591e-05	Q9LHF1	LRX4	AT3G24480	72.61	376	101	2	0	576	1899	494
comp44213_c0_seq6	124.112	2.27052	0.45008	4.54198e-07	2.36075e-05	O80969	O80969	AT2G14830	39.17	120	73	0	8e-20	93.2	2139	454
comp48204_c0_seq1	3798.49	1.04693	0.207631	4.60046e-07	2.3855e-05	Q9XIB3	Q9XIB3	AT1G49470	49.16	297	138	5	3e-81	259	1595	302
comp51339_c0_seq1	688.863	1.04521	0.207425	4.68019e-07	2.41542e-05	Q9FKB5	KRP3	AT5G48820	51.11	45	22	0	2e-09	57.4	1076	222
comp39593_c0_seq3	61.4689	1.23314	0.244704	4.67185e-07	2.41542e-05
comp55350_c0_seq1	158.107	1.65312	0.328168	4.71868e-07	2.42957e-05	O65695	O65695	AT4G34760	79.44	107	20	2	2e-55	177	841	107
comp56529_c0_seq1	126.278	1.53119	0.3041	4.77497e-07	2.45279e-05	Q9M0B3	Q9M0B3	AT4G30470	37.14	105	59	3	2e-11	62	688	303
comp18322_c0_seq1	3267.05	0.490668	0.0974778	4.81262e-07	2.46635e-05	F4K4H9	F4K4H9	AT5G36740	46.38	649	291	8	2e-157	516	5153	1179
comp61049_c0_seq1	82.336	1.67426	0.333036	4.97558e-07	2.54392e-05	Q9FJY7	PP449	AT5G66520	37.79	426	251	7	9e-91	299	2190	620
comp29899_c0_seq1	7280.56	-0.606203	0.120661	5.06051e-07	2.58133e-05	Q9C826	ABA2	AT1G52340	70.63	269	76	1	4e-122	387	4887	285
comp49561_c0_seq1	3677.45	0.648316	0.129166	5.18698e-07	2.6397e-05	Q9FF49	Q9FF49	AT5G60710	60.99	746	231	17	0	823	3045	704
comp49913_c0_seq1	3988.38	-0.43745	0.0874622	5.68604e-07	2.88243e-05	F4I116	F4I116	AT1G09620	68.13	1095	339	6	0	1527	3818	1091
comp30488_c0_seq2	126.593	1.31582	0.26309	5.69181e-07	2.88243e-05	Q84RK2	FAP2	At2g26310	70.4	125	37	0	2e-50	185	3369	398
comp29793_c0_seq1	3500.26	0.462893	0.09256	5.70337e-07	2.88243e-05	P94077	LSD1	AT4G20380	59.32	177	58	4	5e-52	177	1418	189
comp45868_c0_seq1	1444.51	0.610724	0.122211	5.81344e-07	2.93131e-05	Q9M7Q3	AI5L6	AT4G34000	44.42	466	192	14	7e-87	285	2284	454
comp18677_c0_seq2	650.031	0.651125	0.130354	5.88154e-07	2.95885e-05	Q8VZ75	Q8VZ75	AT4G18460	81.48	108	20	0	9e-59	190	1100	153
comp61848_c0_seq1	92.3986	1.69835	0.340224	5.97955e-07	3.00127e-05	Q9SLT9	Q9SLT9	AT1G59590	39.66	179	81	5	2e-31	119	1013	211
comp30735_c0_seq1	3291.23	0.616201	0.123485	6.0354e-07	3.02238e-05	Q9FJB4	Q9FJB4	AT5G35460	73.83	363	82	4	0	531	2165	381
comp50233_c0_seq1	5049.22	0.519464	0.104113	6.05535e-07	3.02547e-05	Q9SXJ6	CLPP3	AT1G66670	71.68	286	64	2	2e-148	428	1277	309
comp29940_c0_seq1	6002.99	0.600305	0.120551	6.36978e-07	3.17533e-05	Q9SD33	U183	AT3G51130	82.79	401	66	1	0	715	2151	410
comp47201_c0_seq8	695.157	-1.8882	0.379522	6.51768e-07	3.24158e-05	Q93WK5	APRR7	AT5G02810	43.4	705	305	22	1e-109	362	3363	727
comp68781_c0_seq1	31.3396	2.59518	0.521668	6.53223e-07	3.24158e-05	Q9FG21	ATL71	AT5G06490	37.56	197	95	5	9e-38	133	729	197
comp29905_c0_seq2	10462.3	0.630079	0.126693	6.58309e-07	3.25945e-05	F4ISL7	F4ISL7	AT2G25660	63.55	2236	731	16	0	2772	7490	2166
comp42077_c0_seq3	4163.04	1.07569	0.216334	6.61414e-07	3.26745e-05	Q9SZG0	Q9SZG0	AT4G37680	76.62	402	69	4	0	632	1876	385
comp17732_c0_seq1	5110.13	-0.512346	0.103054	6.63947e-07	3.27259e-05	Q9LYK9	RS263	AT3G56340	86.42	81	11	0	1e-32	120	982	130
comp48621_c3_seq1	4226.54	1.05535	0.212512	6.83172e-07	3.3598e-05	Q9M7Z1	ODB2	AT3G06850	62.96	432	148	3	0	556	2114	483
comp51849_c0_seq1	2365.03	-0.603699	0.121634	6.93191e-07	3.40144e-05	Q941L0	CESA3	AT5G05170	89.98	409	40	1	0	718	1228	1065
comp49989_c0_seq1	3048.46	1.00419	0.202368	6.96989e-07	3.41245e-05	O23234	O23234	AT4G36470	56.52	368	153	3	7e-140	414	1685	371
comp35632_c0_seq1	135.97	1.25712	0.253429	7.03253e-07	3.43545e-05	Q9SU79	PAO5	AT4G29720	57.9	544	185	11	0	580	2082	533
comp47434_c3_seq6	119.98	1.07334	0.216653	7.26381e-07	3.54054e-05	O81299	O81299	AT4G02340	41.2	233	127	6	1e-49	174	1289	324
comp52044_c0_seq1	1954.27	1.26315	0.255231	7.45707e-07	3.62627e-05	Q9M9M4	CSLD3	AT3G03050	82.47	1135	178	9	0	1932	4023	1145
comp34304_c0_seq1	73.8537	1.05314	0.212814	7.47276e-07	3.62627e-05	Q9SS44	TF2B2	AT3G10330	88.89	207	23	0	2e-136	392	867	312
comp47016_c0_seq4	424.544	-0.712847	0.144109	7.55295e-07	3.6571e-05	Q9LVD0	Q9LVD0	AT5G57280	75.26	291	70	1	2e-149	433	1508	289
comp36684_c0_seq1	5175.69	1.90739	0.386148	7.83173e-07	3.78372e-05	Q94B55	XB31	AT2G28840	70.83	408	102	3	0	595	1945	456
comp49618_c0_seq1	3312.41	0.605004	0.122821	8.39798e-07	4.04838e-05	Q9SJV5	TATC	AT2G01110	67.89	355	91	5	6e-135	398	1547	340
comp47749_c0_seq1	833.699	0.702966	0.142977	8.80404e-07	4.22801e-05	Q0V7V0	Q0V7V0	AT1G55280	43.72	414	190	13	1e-82	270	2086	390
comp28363_c1_seq2	168.802	3.1504	0.641682	9.12646e-07	4.3423e-05	Q8L7B4	Q8L7B4	AT5G08250	74.05	131	32	1	5e-64	213	939	488
comp56449_c0_seq1	169.355	-1.13219	0.23057	9.09008e-07	4.3423e-05	Q9M9E1	AB40G	AT1G15520	58.49	159	62	1	9e-62	208	472	1423
comp19078_c0_seq1	2664.07	0.57437	0.116983	9.11352e-07	4.3423e-05	Q8H1Z0	CER3	AT5G57800	67.09	623	198	4	0	810	3046	632
comp58622_c0_seq1	218.803	0.949272	0.193344	9.11849e-07	4.3423e-05	Q9LFQ0	Q9LFQ0	AT5G15050	72.2	277	77	0	5e-148	433	1401	434
comp50587_c0_seq1	1342.11	0.407089	0.0829475	9.21062e-07	4.37285e-05	Q9SIV6	Q9SIV6	AT2G16460	87.56	193	24	0	2e-118	348	1285	230
comp54070_c0_seq1	249.584	-0.828971	0.169202	9.61823e-07	4.55651e-05	Q9C9U5	Q9C9U5	AT1G73660	91.6	119	10	0	3e-74	239	358	1030
comp18347_c0_seq1	3063.8	0.579078	0.118237	9.70051e-07	4.58558e-05	F4JLP3	F4JLP3	AT4G16146	64.44	90	31	1	3e-33	120	865	102
comp49941_c0_seq1	2160.97	0.824016	0.168281	9.74722e-07	4.59776e-05	Q9M0X9	4CLL7	AT4G05160	68.56	547	157	4	0	786	2041	544
comp43769_c0_seq5	545.509	0.962983	0.196734	9.83873e-07	4.63096e-05	O04249	STP7	AT4G02050	80.8	500	95	1	0	768	2029	513
comp47658_c0_seq5	281.367	1.73154	0.353993	1.00095e-06	4.70123e-05	Q9LD43	ACCA	AT2G38040	51.32	682	297	10	0	596	3391	769
comp38898_c0_seq1	1279.25	-0.506672	0.103597	1.00421e-06	4.7065e-05	Q0WVG1	Q0WVG1	AT2G46380	36.29	700	347	25	2e-100	335	2875	768
comp48843_c4_seq1	2443.88	0.59445	0.121569	1.00934e-06	4.72044e-05	Q9LF68	Q9LF68	AT5G17560	66.07	112	29	1	4e-42	149	1313	177
comp52896_c0_seq1	857.176	0.949121	0.194286	1.03337e-06	4.82108e-05	Q9SCK0	Q9SCK0	AT3G49590	50.32	308	127	7	2e-74	248	1336	603
comp49761_c0_seq1	3764.69	1.92705	0.394498	1.03526e-06	4.82108e-05	Q9ZQ98	U73C2	AT2G36760	56.24	489	206	4	0	578	2044	496
comp46210_c0_seq2	6015.31	-0.419288	0.0858641	1.04402e-06	4.85159e-05	B9DG17	B9DG17	AT1G72370	77.31	260	48	5	7e-135	394	1320	294
comp49213_c0_seq2	1608.28	0.586808	0.120208	1.05234e-06	4.87994e-05	O82491	SPT16	AT4G10710	26.74	273	176	6	2e-17	87	2183	1074
comp45860_c0_seq1	3109.07	-0.619849	0.127081	1.07395e-06	4.96964e-05	O23593	O23593	AT4G17520	47.11	329	144	10	1e-39	149	1617	360
comp30187_c0_seq2	1242.88	1.96755	0.404287	1.13464e-06	5.23943e-05	O80783	O80783	AT2G34340	47.52	141	62	3	3e-27	107	1356	136
comp19686_c0_seq1	1988.94	-0.492564	0.101392	1.18571e-06	5.46355e-05	B9DFE9	B9DFE9	AT1G73650	77	287	66	0	2e-140	410	1542	291
comp60949_c0_seq1	149.602	0.801799	0.165061	1.18816e-06	5.46355e-05	Q2HIW6	Q2HIW6	AT5G51840	60.16	246	90	3	1e-90	277	1204	245
comp51520_c0_seq1	2057.28	0.477895	0.0984245	1.20114e-06	5.51169e-05	Q9C609	Q9C609	AT1G25682	74.58	299	74	1	5e-153	442	1496	310
comp52688_c0_seq1	856.317	2.4288	0.500906	1.24196e-06	5.67522e-05	F4K4M9	F4K4M9	AT5G43230	50.97	308	108	5	2e-88	300	2369	848
comp49563_c0_seq1	17305.8	-0.842366	0.173724	1.24171e-06	5.67522e-05	Q9LFB5	Q9LFB5	AT5G01210	64.78	494	149	9	0	593	2031	475
comp30621_c0_seq1	15.7597	2.49995	0.516554	1.30059e-06	5.93082e-05	Q9SRQ7	NPC4	AT3G03530	67.98	331	105	1	0	469	1809	538
comp57340_c0_seq1	687.716	0.68902	0.142417	1.31114e-06	5.96651e-05	Q9SV36	ARK1	At3g54870	59.92	1008	341	6	0	1099	3758	1051
comp18058_c0_seq1	7214.98	2.91828	0.60348	1.32639e-06	6.02342e-05	Q94CB8	Q94CB8	AT2G25625	41.38	116	52	7	2e-13	68.2	1061	151
comp49245_c0_seq1	6092.25	-0.437669	0.0905269	1.33357e-06	6.04133e-05	P41127	RL131	AT3G49010	84.29	191	30	0	2e-106	315	1085	206
comp50599_c0_seq1	2089.6	-0.782404	0.161856	1.3386e-06	6.04133e-05	Q9CAD1	Q9CAD1	AT1G63660	79.14	532	109	1	0	859	2030	534
comp48897_c1_seq18	255.749	2.35604	0.487391	1.33819e-06	6.04133e-05	Q0V842	Q0V842	AT5G61390	53.07	505	202	8	8e-169	495	1947	487
comp61380_c0_seq1	105.932	1.81583	0.375751	1.34812e-06	6.07179e-05	Q9LFQ7	Q9LFQ7	AT5G14980	47.55	326	166	4	9e-103	314	1432	327
comp44666_c0_seq4	567.444	0.903271	0.186932	1.35119e-06	6.07316e-05	Q9C899	F6H2	AT1G55290	48.75	359	182	2	3e-121	367	1862	361
comp16657_c0_seq1	26.997	3.03723	0.629075	1.37854e-06	6.18339e-05	Q38882	PLDA1	AT3G15730	66.41	128	43	0	1e-55	189	587	810
comp35197_c0_seq3	468.753	0.665011	0.137756	1.38298e-06	6.19065e-05	Q9ZQ96	U73C3	AT2G36780	53.57	224	99	4	2e-96	244	1044	496
comp17540_c0_seq1	5519.58	1.40954	0.292219	1.41004e-06	6.29896e-05	Q9FI36	Q9FI36	AT5G48020	77.59	357	77	1	0	582	1609	355
comp57524_c0_seq1	131.385	1.72463	0.357615	1.41698e-06	6.3171e-05	P49598	P2C37	AT3G11410	36.57	134	63	4	6e-09	54.3	551	399
comp57707_c0_seq1	233.644	1.26263	0.261954	1.43525e-06	6.3851e-05	Q9LEU1	Q9LEU1	AT5G11000	46.42	293	125	7	1e-71	236	1531	389
comp48128_c1_seq3	346.61	1.68961	0.350566	1.43806e-06	6.3851e-05	Q93VB2	AT18A	AT3G62770	66.22	370	124	1	4e-165	486	2126	425
comp42680_c0_seq1	702.806	1.24103	0.257727	1.47004e-06	6.51392e-05	Q93Z72	Q93Z72	AT5G17000	61.04	154	55	3	3e-62	204	916	345
comp29278_c0_seq1	1501.07	0.463196	0.0962455	1.48941e-06	6.58642e-05	Q9ZU93	Q9ZU93	AT2G01650	59.91	464	156	9	6e-157	465	2033	458
comp47346_c1_seq5	227.938	1.1783	0.245219	1.54687e-06	6.82675e-05	Q42523	MCCA	AT1G03090	77.78	333	65	3	0	530	2964	734
comp56808_c0_seq1	48.5757	2.23171	0.464544	1.55454e-06	6.84685e-05	Q9LIP4	C71BX	AT3G26320	55.56	108	47	1	4e-34	125	463	500
comp48361_c0_seq5	296.04	1.86517	0.388335	1.56324e-06	6.87136e-05	Q9ZU12	Q9ZU12	AT1G52140	39.81	211	82	9	8e-37	134	1059	208
comp42553_c0_seq1	31.295	1.99355	0.415173	1.5729e-06	6.9e-05	Q9FNY3	DPA	AT5G02470	59.8	204	79	2	4e-80	252	1224	292
comp39897_c0_seq1	7163.82	0.61985	0.129185	1.60129e-06	7.01053e-05	P92963	RAB1C	AT4G17170	97.95	195	4	0	6e-138	399	1385	211
comp37864_c0_seq1	347.606	2.58847	0.539619	1.61178e-06	7.04237e-05
comp49180_c0_seq1	17675.8	-0.509652	0.106423	1.67669e-06	7.31143e-05	O48946	CESA1	AT4G32410	85.7	1070	145	5	0	1872	3995	1081
comp47915_c0_seq14	67.535	3.53163	0.738215	1.71832e-06	7.47809e-05	Q9FL05	Q9FL05	AT5G40270	67.33	453	122	2	0	633	1853	473
comp56558_c0_seq1	152.967	1.16013	0.242626	1.73946e-06	7.55513e-05	F4JPS4	F4JPS4	AT4G11800	71.52	165	47	0	5e-60	202	496	1013
comp45278_c0_seq4	53.3485	1.46194	0.306244	1.80787e-06	7.83672e-05	Q9LUI6	Q9LUI6	AT3G22750	74.41	211	51	2	3e-103	314	1163	378
comp48424_c0_seq1	20.876	1.94219	0.407204	1.84619e-06	7.98706e-05	Q9FVQ0	YUC10	AT1G48910	54.01	324	146	3	8e-118	364	2316	383
comp46717_c0_seq1	1451.55	-0.598889	0.125644	1.87422e-06	8.09236e-05	P25856	G3PA1	AT3G26650	86.36	330	42	3	1e-174	498	1282	396
comp50407_c0_seq1	1434.41	0.634844	0.133246	1.89377e-06	8.14468e-05	Q84MD7	Q84MD7	AT1G72880	63.5	389	134	4	4e-133	398	1773	385
comp45961_c0_seq12	432.181	0.821657	0.172455	1.89351e-06	8.14468e-05	Q9SCT5	Q9SCT5	AT3G51730	54.12	170	78	0	3e-51	178	1991	213
comp18368_c0_seq2	1447.09	0.736876	0.154754	1.92078e-06	8.24469e-05	Q93YV5	Q93YV5	AT1G78420	56.38	431	146	12	1e-106	337	2485	401
comp50394_c0_seq1	4288.22	-0.401257	0.0844435	2.01634e-06	8.63795e-05	P28769	TCPA	AT3G20050	86.97	545	71	0	0	979	2283	545
comp64960_c0_seq1	90.7036	1.20456	0.253561	2.02852e-06	8.67322e-05	Q93ZE3	Q93ZE3	AT1G26761	55.12	410	140	8	1e-139	418	1889	444
comp29357_c0_seq1	1615.44	0.590467	0.124317	2.03734e-06	8.69396e-05	Q9M1W7	SKI30	AT3G63220	69.45	347	106	0	5e-176	512	2239	352
comp42535_c0_seq1	2222.71	0.402344	0.0848061	2.09252e-06	8.91209e-05	Q9ZSY2	DNJ15	AT1G68370	78.69	413	83	1	0	663	2123	410
comp44484_c0_seq2	207.358	1.49533	0.315793	2.18883e-06	9.30422e-05	Q9LZM9	Q9LZM9	AT5G02020	71.88	64	16	1	2e-21	92.8	2160	149
comp52407_c0_seq1	918.954	0.580579	0.122631	2.19736e-06	9.32241e-05	Q9ZUZ3	Q9ZUZ3	AT2G46690	71.43	77	21	1	8e-33	119	882	121
comp49818_c0_seq1	13421.2	0.653188	0.138288	2.31931e-06	9.82081e-05	Q71N54	LCAT4	AT4G19860	65.18	537	179	4	0	742	2199	535
comp52109_c0_seq1	4326.29	0.62555	0.132498	2.34468e-06	9.90908e-05	Q8LAD0	PDX2	AT5G60540	76	225	53	1	3e-120	355	1342	255
comp18570_c0_seq2	86.4402	1.5869	0.336333	2.37909e-06	0.000100352	O04478	GUN7	AT1G65610	63.34	611	215	5	0	756	2129	623
comp31224_c0_seq2	7267.61	0.57291	0.121454	2.39219e-06	0.000100711	Q9FH32	AT18F	AT5G54730	44.11	789	334	21	4e-157	494	3886	763
comp51328_c0_seq1	1489.64	0.788258	0.167149	2.40649e-06	0.000101119	O48832	O48832	AT2G17840	55.89	433	163	7	6e-148	440	1890	452
comp45959_c0_seq6	186.687	1.42545	0.302323	2.41739e-06	0.000101382	P92961	PROT1	AT2G39890	64.69	303	107	0	2e-131	392	1420	442
comp51306_c0_seq1	1668.57	0.38228	0.081086	2.42306e-06	0.000101426	Q7XJE6	MCA1	AT1G02170	74.66	367	79	3	2e-174	504	1856	367
comp154641_c0_seq1	124.04	1.47957	0.313969	2.44723e-06	0.000102226	Q9SF07	Q9SF07	AT3G11920	57.89	114	44	1	5e-35	127	349	630
comp41712_c0_seq5	3263.99	0.517739	0.109874	2.45148e-06	0.000102226	Q3EAH9	Q3EAH9	AT3G58810	67.79	416	86	5	2e-169	496	2014	432
comp47981_c1_seq1	38.2837	2.37807	0.504966	2.48478e-06	0.000103418	Q9MAA2	Q9MAA2	AT3G05170	70.22	272	81	0	2e-144	416	1119	316
comp31173_c0_seq2	921.493	1.38992	0.295204	2.49746e-06	0.000103749	Q93ZH9	Q93ZH9	AT5G20270	54.55	330	115	2	9e-120	369	2455	332
comp33327_c1_seq1	193.195	1.6476	0.35013	2.53019e-06	0.000104653	F4KGY8	F4KGY8	AT5G17310	76.92	26	6	0	6e-16	48.1	3456	390
comp39457_c0_seq2	806.178	0.434582	0.0923542	2.53115e-06	0.000104653	Q8GXW8	Q8GXW8	AT1G04780	74.12	170	44	0	4e-86	275	977	664
comp30104_c0_seq1	754.62	-0.499303	0.106112	2.53354e-06	0.000104653	Q8VZG6	Q8VZG6	AT5G61910	47.64	191	91	3	9e-38	150	2126	738
comp49023_c0_seq3	48655.1	-0.381583	0.0811849	2.59941e-06	0.000107172	Q9ASR1	Q9ASR1	AT1G56070	91.7	843	70	0	0	1570	3111	843
comp27245_c0_seq2	742.518	0.793059	0.16877	2.61356e-06	0.000107476	Q9SCJ4	Q9SCJ4	AT3G49650	66.1	764	220	11	0	938	3241	813
comp48823_c1_seq13	657.703	0.927753	0.197444	2.6166e-06	0.000107476	Q9FFY9	TRP4	AT5G13820	42.43	707	322	20	3e-108	358	3869	640
comp18268_c0_seq1	1614.99	0.538749	0.11476	2.67168e-06	0.000109534	C0LGQ4	MRH1	AT4G18640	48.55	690	310	10	0	610	3238	678
comp46546_c1_seq4	994.721	-0.712273	0.151883	2.73709e-06	0.000112006	Q9C9U5	Q9C9U5	AT1G73660	55.12	586	228	9	3e-178	551	3048	1030
comp47366_c1_seq4	880.505	0.668171	0.142584	2.78357e-06	0.000113696	O03982	O03982	AT1G01490	71.01	69	19	1	1e-22	96.3	1586	177
comp42207_c0_seq1	5308.66	0.639394	0.136502	2.8114e-06	0.000114619	Q96287	KSG8	AT4G00720	74.36	468	110	3	0	742	2121	472
comp49474_c0_seq1	1526.95	-0.572932	0.122528	2.92637e-06	0.000118821	Q941L0	CESA3	AT5G05170	94.27	157	9	0	3e-86	280	833	1065
comp39335_c0_seq3	2623.07	1.01323	0.216696	2.92777e-06	0.000118821	Q9T096	YIPL6	AT4G27745	79.25	106	22	0	1e-57	185	1059	106
comp43744_c0_seq3	430.072	0.726722	0.155428	2.9307e-06	0.000118821	Q84WK2	Q84WK2	AT1G44770	47.49	259	128	3	1e-75	239	1225	271
comp38260_c0_seq5	759.102	0.530784	0.113574	2.96185e-06	0.000119715	Q9FVQ7	Q9FVQ7	AT1G32120	75.21	242	60	0	2e-116	370	1210	1206
comp51512_c0_seq1	1371.36	0.496333	0.10621	2.96647e-06	0.000119715	Q9SCZ9	Q9SCZ9	AT3G51500	50	78	35	3	6e-12	63.2	1081	116
comp46389_c0_seq7	14.5733	2.8336	0.606385	2.96913e-06	0.000119715	O80961	MLO12	AT2G39200	62.86	35	13	0	2e-06	49.7	1036	576
comp54480_c0_seq1	407.385	0.943762	0.202332	3.09496e-06	0.000124331
comp31384_c0_seq1	193.247	1.16242	0.249278	3.1142e-06	0.000124875	Q9LML6	U71C4	AT1G07250	42.48	113	61	2	2e-22	96.3	773	479
comp23110_c0_seq1	748.286	0.523208	0.112223	3.12806e-06	0.000125202	Q8L3Z8	FZR2	AT4G22910	79.55	440	74	4	0	676	2155	483
comp18756_c0_seq1	1278.26	1.19269	0.255916	3.1546e-06	0.000126035	Q9ZV71	B3GT3	AT2G32430	62.13	169	60	2	9e-65	214	1047	409
comp55857_c0_seq1	580.895	-0.497406	0.106775	3.18606e-06	0.00012706	O22243	C3H31	AT2G47680	58.74	1001	396	7	0	1094	3472	1015
comp49956_c0_seq1	1549.78	0.90228	0.193725	3.2001e-06	0.000127388	O22609	DEGP1	AT3G27925	89.44	360	36	1	0	644	1533	439
comp55908_c0_seq1	997.062	0.57818	0.124217	3.24603e-06	0.000128983	Q8W4S4	VHAA3	AT4G39080	75.28	809	198	2	0	1195	3077	821
comp25171_c0_seq2	846.348	0.434785	0.0936426	3.43333e-06	0.000136178	Q8W490	PEPK2	AT1G12680	62.18	476	169	6	0	547	2124	470
comp57915_c0_seq1	258.856	0.85324	0.183796	3.44527e-06	0.000136406	Q9FJJ5	EB1B	AT5G62500	73.28	262	68	1	7e-141	408	1294	293
comp44484_c0_seq4	754.08	1.46915	0.316542	3.46305e-06	0.000136862	Q9LZM9	Q9LZM9	AT5G02020	71.88	64	16	1	2e-21	92.8	1797	149
comp53739_c0_seq1	1200.79	1.23818	0.267079	3.55201e-06	0.000140126	Q84TH5	AB25G	AT1G71960	62.54	630	216	6	0	786	2606	662
comp17757_c0_seq2	5374.62	0.338472	0.0730286	3.57311e-06	0.000140705	Q93YP0	UEV1A	AT1G23260	78.75	160	32	2	7e-83	256	1431	158
comp48361_c0_seq2	124.325	1.66276	0.359117	3.65427e-06	0.000143643	Q9ZU12	Q9ZU12	AT1G52140	39.44	213	97	7	2e-38	137	927	208
comp45066_c0_seq1	47.5202	2.45733	0.530794	3.66478e-06	0.000143798	F4IHN4	F4IHN4	AT2G27930	53.77	212	64	3	4e-64	206	1153	189
comp99532_c0_seq1	909.708	0.878326	0.189893	3.73941e-06	0.000145943	Q9C5L3	GLPT1	AT3G47420	67.17	265	77	3	2e-115	345	777	523
comp27412_c0_seq1	32.129	2.2652	0.489694	3.7325e-06	0.000145943	C0LGP4	Y3475	AT3G47570	35.57	194	118	4	2e-21	93.6	625	1010
comp48098_c0_seq24	3417.38	0.405182	0.0875973	3.73684e-06	0.000145943	B0F9L4	GOGC6	AT3G27530	69	900	267	6	0	1087	3162	914
comp33424_c0_seq2	373.631	0.793921	0.171873	3.85171e-06	0.000150059	Q8L8W0	ALIS5	AT1G79450	64.72	326	107	3	3e-152	447	1874	350
comp17937_c0_seq2	1435.63	0.577796	0.125109	3.86812e-06	0.000150432	Q9C933	Q9C933	AT1G52870	90.28	216	21	0	6e-144	421	1481	366
comp18200_c2_seq1	4051.04	0.380124	0.082345	3.90772e-06	0.000151703	Q9FLF7	MYST1	AT5G64610	85.07	442	57	4	0	723	1890	445
comp17385_c0_seq1	636.558	-0.531029	0.115133	3.98248e-06	0.000154332	Q9LNN0	Q9LNN0	AT1G53050	74.18	608	125	7	0	866	2168	694
comp50034_c0_seq1	2831.23	0.502368	0.108994	4.04351e-06	0.000156405	Q9M089	Q9M089	AT4G31130	69.66	178	54	0	2e-83	255	1058	195
comp18593_c0_seq1	139.961	1.18894	0.257972	4.05023e-06	0.000156405	Q9CAL2	CRK3	AT1G70530	59.94	639	241	6	0	770	2439	646
comp33327_c0_seq1	178.865	1.70732	0.370522	4.06796e-06	0.000156813	P57751	UGPA1	AT5G17310	56.76	74	4	1	3e-29	72.4	2376	470
comp17889_c0_seq2	1415.23	0.437155	0.0949515	4.14491e-06	0.000159294	Q9SCP9	VP371	AT3G53120	68.64	169	53	0	2e-63	205	1131	217
comp57330_c0_seq1	127.887	1.02829	0.223353	4.14684e-06	0.000159294	Q9FLS0	FB253	AT5G07610	34.62	104	64	2	5e-11	62.4	767	420
comp25277_c0_seq1	4421.32	0.67222	0.146127	4.21984e-06	0.000161815	F4K5K6	F4K5K6	AT5G20610	47.75	1202	497	30	0	745	3967	1164
comp51549_c0_seq1	2672.3	0.617763	0.134375	4.27957e-06	0.000163819	Q8VYB5	AMSH1	AT1G48790	60.93	517	188	5	0	609	2386	507
comp14474_c0_seq1	98.9925	1.21525	0.264588	4.36905e-06	0.000166953	C0LGQ5	GSO1	AT4G20140	48.06	878	445	4	0	679	3098	1249
comp50781_c0_seq1	2363.58	0.817709	0.178093	4.40145e-06	0.000167898	Q6NLQ8	XB32	AT5G57740	65.9	522	143	12	0	610	3017	508
comp51423_c0_seq1	348.822	2.19099	0.47726	4.41605e-06	0.000168163
comp49527_c0_seq1	4029.6	2.47304	0.538864	4.44627e-06	0.00016902	Q94A94	DCDA2	AT5G11880	22.98	383	257	10	2e-12	70.9	2987	489
comp51779_c0_seq1	1641.96	-0.471836	0.10282	4.45468e-06	0.000169047	Q8LLD0	NUP96	AT1G80680	59.98	1027	396	10	0	1206	3738	1046
comp43288_c0_seq3	43.7356	1.82	0.397044	4.56468e-06	0.00017264	Q6NL06	Q6NL06	AT1G47570	52.49	341	157	4	3e-108	343	2512	466
comp47185_c0_seq1	11177.4	-0.502412	0.109605	4.56511e-06	0.00017264	Q8LBI1	RL51	AT3G25520	81.51	292	54	0	2e-145	422	1405	301
comp60387_c0_seq1	184.165	-1.63877	0.357554	4.57746e-06	0.000172809	Q9LFW3	COBL4	AT5G15630	78.39	384	80	1	0	663	1424	431
comp17899_c0_seq1	1486.65	0.64334	0.140439	4.629e-06	0.000174455	Q8LCU7	MECR	AT3G45770	75.74	202	49	0	1e-148	295	1576	375
comp19379_c0_seq2	657.75	-0.940724	0.205412	4.65671e-06	0.000175198	F4IRX7	F4IRX7	AT2G37970	63.93	219	62	3	2e-81	254	1335	225
comp46303_c0_seq1	4829.85	0.623792	0.136319	4.74049e-06	0.000177751	Q9SJQ6	ROS1	AT2G36490	71.53	548	141	4	0	744	6253	1393
comp32219_c0_seq3	186.654	0.807688	0.176507	4.74079e-06	0.000177751	Q9LMF0	U85A5	AT1G22370	37.8	164	95	4	9e-22	97.8	1364	479
comp19031_c0_seq2	2168.46	0.548576	0.119941	4.79158e-06	0.000179349	Q8VYI3	ECH2	AT1G76150	64.94	308	106	1	5e-139	407	1541	309
comp51024_c0_seq1	6457.32	0.496807	0.108662	4.83001e-06	0.000180479	Q39030	KPK2	AT3G08720	58.87	423	150	8	3e-165	489	2234	471
comp49744_c0_seq1	999.292	0.630651	0.137995	4.87522e-06	0.000181859	Q9SV05	CCR35	AT3G51990	57.84	370	131	8	2e-132	402	2470	362
comp49512_c0_seq1	14800.8	-0.367084	0.0803759	4.94527e-06	0.000183226	Q05758	ILV5	AT3G58610	90.63	523	48	1	0	941	2157	591
comp48606_c0_seq2	491.083	0.670306	0.146756	4.93632e-06	0.000183226	P43298	TMK1	AT1G66150	59.22	385	151	3	2e-136	421	1495	942
comp30312_c0_seq3	108.309	1.18703	0.259871	4.92962e-06	0.000183226	Q9ZUF7	LOR6	AT2G05910	60.26	156	58	1	1e-50	174	1519	191
comp48538_c0_seq3	19.4505	2.92155	0.639669	4.94094e-06	0.000183226	Q02972	CADH8	AT4G37990	70.13	231	68	1	5e-88	273	1092	359
comp42372_c0_seq1	1687.1	0.606782	0.132941	5.01183e-06	0.000185379	Q9LQQ8	RLCK7	AT1G07870	60.87	414	146	4	3e-172	500	1795	423
comp48829_c2_seq37	1125.78	-0.866988	0.19008	5.08694e-06	0.00018784	O65572	CCD1	AT3G63520	80.3	198	38	1	2e-102	339	3942	538
comp15135_c0_seq1	151.458	0.905336	0.198527	5.10906e-06	0.00018834	Q94AI1	QWRF2	AT1G49890	43.29	559	255	18	2e-99	326	2470	659
comp14862_c0_seq1	62.8222	2.48207	0.545502	5.36278e-06	0.000197361	F4JW26	F4JW26	AT4G39490	51.82	521	228	7	0	554	1770	519
comp52155_c0_seq1	1000.08	-0.50334	0.110668	5.41064e-06	0.000198457	Q9C9E6	Q9C9E6	AT1G72480	72.62	493	124	7	0	730	1936	509
comp51240_c0_seq1	2983.15	0.800157	0.175919	5.40425e-06	0.000198457	F4I5M8	F4I5M8	AT1G77280	58.59	780	265	12	0	863	2954	794
comp49687_c0_seq1	6719.92	0.293963	0.0646407	5.42504e-06	0.000198652	Q9ZQX6	ETOL1	AT4G02680	73.23	889	235	3	0	1257	3522	888
comp46407_c0_seq1	121.928	1.58621	0.349211	5.56523e-06	0.00020277	F4INV5	F4INV5	AT2G30600	61.61	461	166	5	0	541	3097	855
comp48413_c0_seq5	46.8901	1.49618	0.329381	5.56212e-06	0.00020277	Q9FM11	Q9FM11	AT5G62840	79.19	221	46	0	1e-125	374	1625	297
comp17796_c0_seq1	3653.47	-1.15093	0.253346	5.54824e-06	0.00020277	Q39013	NAC2	AT1G01720	57.64	314	98	8	9e-112	338	1611	289
comp16799_c0_seq1	21.0991	2.06055	0.453856	5.62293e-06	0.000204233	Q9C893	Q9C893	AT1G55230	60.47	296	115	1	5e-131	385	1391	300
comp51847_c0_seq1	1571.96	0.959736	0.211393	5.62401e-06	0.000204233	Q9LZP8	Q9LZP8	AT3G62420	49.65	143	63	4	9e-31	118	1785	146
comp49643_c0_seq1	1271.69	0.962012	0.211991	5.67925e-06	0.000205899	Q8LD97	Q8LD97	AT1G80160	78.85	156	33	0	4e-89	268	978	167
comp45716_c0_seq3	1263.35	0.476487	0.105016	5.69904e-06	0.000206275	Q9FKL6	Q9FKL6	AT5G57580	50.73	341	136	11	2e-82	284	3484	647
comp46938_c0_seq3	1642.8	0.625984	0.138066	5.78892e-06	0.000209183	O81783	O81783	AT4G35500	76.64	381	85	3	0	579	1431	438
comp53970_c0_seq1	2515.22	-0.595385	0.131333	5.80464e-06	0.000209406	F4IIM1	F4IIM1	AT2G22125	79.73	2156	423	7	0	3172	7268	2150
comp37389_c0_seq2	130.913	0.819457	0.180884	5.89043e-06	0.000212152	Q08A69	Q08A69	AT1G10040	58.04	317	104	2	5e-112	348	2068	412
comp33495_c0_seq1	849.363	-1.11899	0.247314	6.05117e-06	0.000217584	O65351	SUBL	AT5G67360	53.63	179	76	3	7e-54	183	523	757
comp49577_c0_seq1	1870.42	0.918846	0.203102	6.06647e-06	0.000217777	Q9M9C9	Q9M9C9	AT1G68440	28.88	329	183	10	1e-22	98.2	1389	306
comp14702_c0_seq1	67.6485	-1.07847	0.238435	6.09358e-06	0.000218393	Q9ZQA8	PABP7	AT2G36660	51.77	620	255	11	0	542	2165	609
comp52036_c0_seq1	4447.08	0.463053	0.102396	6.12061e-06	0.000219004	O04420	URIC	AT2G26230	70.03	307	90	2	1e-158	458	1581	309
comp48683_c1_seq8	136.947	1.18566	0.26223	6.14191e-06	0.000219408	Q9MAH1	TTL1	AT1G53300	65.57	273	93	1	2e-159	389	3056	699
comp49534_c0_seq1	4480.83	-1.43719	0.317901	6.15822e-06	0.000219633	Q42044	Q42044	AT2G45180	54.07	135	61	1	5e-27	105	1099	134
comp19433_c0_seq1	347.554	0.975946	0.216123	6.3111e-06	0.000224356	Q4TU14	RHF1A	AT4G14220	38.05	318	162	6	2e-43	160	2011	371
comp47821_c0_seq1	239.95	-1.44436	0.320024	6.38252e-06	0.000226528	Q9SWW6	CESA7	AT5G17420	77.33	344	61	4	2e-171	508	1082	1026
comp27034_c0_seq1	2541.46	0.666048	0.147706	6.50452e-06	0.000230113	Q944A6	SNF4	At1g09020	72.9	487	126	2	0	705	2901	487
comp39995_c1_seq2	3016.21	0.764125	0.169453	6.5023e-06	0.000230113	Q9FK59	IF4E5	AT5G18110	79.7	197	37	2	6e-111	330	1345	221
comp46693_c0_seq5	205.56	1.33365	0.2958	6.52499e-06	0.000230466	Q8RWC9	CIPK1	AT3G17510	77.07	205	47	0	5e-114	340	891	444
comp50560_c0_seq1	2555.23	0.443638	0.0984768	6.63742e-06	0.00023406	O22797	O22797	AT2G33470	73.76	202	53	0	9e-111	327	1171	202
comp64293_c0_seq1	43.2051	1.49736	0.332468	6.67527e-06	0.000235017	P98204	ALA1	AT5G04930	62.79	215	80	0	8e-92	293	647	1158
comp51145_c0_seq1	1380.48	-0.581142	0.129249	6.91487e-06	0.000243062	Q9M8M1	Q9M8M1	AT1G80530	58.83	566	218	4	0	699	2496	561
comp17600_c0_seq2	3131.85	-0.281512	0.0627872	7.33974e-06	0.000257172	Q0WUY5	Q0WUY5	AT3G07660	43.93	890	406	33	0	565	3624	841
comp59957_c0_seq1	18.395	3.04729	0.679625	7.33318e-06	0.000257172
comp30600_c0_seq1	389.824	1.26852	0.283034	7.39933e-06	0.000258847	O65660	O65660	AT4G39730	66.92	133	44	0	4e-61	197	1061	181
comp44883_c1_seq1	44.98	2.16945	0.484452	7.52942e-06	0.000262978	Q6ID88	Q6ID88	AT3G26510	67.59	108	29	2	2e-39	148	3910	196
comp51800_c0_seq1	1803.77	-0.367016	0.0819701	7.55443e-06	0.000263432	Q9SIC9	PP178	AT2G31400	64.78	744	256	5	0	986	3291	918
comp44680_c0_seq3	2214.01	0.556244	0.12427	7.60244e-06	0.000264686	Q9SGE0	AXS2	AT1G08200	87.21	391	46	2	0	717	1735	389
comp56831_c0_seq1	388.811	0.592525	0.132426	7.66282e-06	0.000266365	Q0WL38	Q0WL38	AT2G17550	40.62	640	277	19	3e-112	360	2349	705
comp35877_c0_seq1	16.311	2.52056	0.563518	7.71644e-06	0.000267804	Q9FXJ4	Q9FXJ4	AT1G28710	53.69	339	138	6	2e-115	347	1417	340
comp23825_c0_seq1	915.762	0.4352	0.0973286	7.76901e-06	0.000269203	Q683D2	Q683D2	AT5G55060	55.84	625	253	6	0	636	2504	662
comp51445_c0_seq1	1995.85	0.316585	0.0708643	7.91467e-06	0.000273817	Q9FKQ8	Q9FKQ8	AT5G65290	67.75	738	215	9	0	943	3145	733
comp18446_c0_seq1	661.035	-0.559225	0.125347	8.14214e-06	0.000281243	Q9SJU9	Q9SJU9	AT2G21280	78.38	333	64	1	0	547	1712	347
comp15296_c0_seq1	75.0242	1.53202	0.34348	8.18496e-06	0.000282278
comp47767_c0_seq5	471.511	-1.11394	0.249822	8.23724e-06	0.000283635	Q9M9E1	AB40G	AT1G15520	71.69	431	119	2	0	635	1659	1423
comp27592_c0_seq1	1160.76	-0.640246	0.14363	8.28844e-06	0.000284951	Q0WVM5	Q0WVM5	AT1G63810	54.68	598	260	6	0	639	3741	1053
comp49499_c0_seq1	10369.3	0.390403	0.0876292	8.38257e-06	0.000287736	Q8VZD5	KSG5	AT5G14640	83.09	207	28	4	1e-116	348	1051	410
comp50966_c0_seq1	7234.51	-0.378817	0.0850377	8.40109e-06	0.000287921	Q9FNN1	Q9FNN1	AT5G08570	87.06	510	66	0	0	933	2269	510
comp48215_c1_seq6	1185.15	0.834327	0.187461	8.56032e-06	0.00029292
comp39999_c0_seq1	23449.5	0.89128	0.200444	8.72715e-06	0.00029816	P43296	RD19A	AT4G39090	78.48	330	69	2	0	555	1336	368
comp15014_c0_seq1	134.491	-0.852761	0.191796	8.74063e-06	0.00029816	Q9C768	Q9C768	AT3G11340	43.33	457	245	8	2e-112	347	1776	447
comp86547_c0_seq1	27.9505	2.45693	0.553364	8.9963e-06	0.000306405	F4K956	F4K956	AT5G56980	36.59	123	52	4	8e-14	72	1028	379
comp57666_c0_seq1	203.661	1.10901	0.249895	9.08419e-06	0.000308919	O23553	BAM3	AT4G17090	64.78	159	56	0	5e-68	222	765	548
comp71419_c0_seq1	22.9621	2.68467	0.605449	9.24213e-06	0.000313803	Q8LDC8	ERF92	AT3G23240	58.82	153	38	2	1e-54	181	979	218
comp18313_c0_seq1	1068.33	-0.475003	0.107164	9.3162e-06	0.000315829	F4IPW4	F4IPW4	AT2G31060	85.34	614	89	1	0	1040	2520	667
comp50978_c0_seq1	3839.6	-0.623403	0.140882	9.64421e-06	0.000326445	Q9MAB3	NOP5B	AT3G05060	82.51	446	76	1	0	746	2280	533
comp60332_c0_seq1	127.034	1.2128	0.274244	9.76422e-06	0.000329997	Q6NLQ3	Q6NLQ3	AT1G21360	52.56	215	96	2	4e-64	208	1272	223
comp31001_c0_seq1	546.08	-0.534758	0.121054	9.98346e-06	0.000336888	Q8W491	U73B3	AT4G34131	53.24	479	211	5	3e-174	516	2509	481
comp50307_c0_seq1	2647.86	0.622186	0.140989	1.01948e-05	0.000343492	Q94BX2	Q94BX2	AT3G50910	46.04	467	198	13	2e-85	280	2227	447
comp15899_c0_seq2	112.718	0.801531	0.181662	1.02319e-05	0.000344213	Q9SJB4	GDL34	AT2G04570	62.18	349	129	1	5e-149	432	1359	350
comp50460_c0_seq1	933.318	1.07879	0.244581	1.03005e-05	0.000345991	Q9SYZ7	U496A	AT4G34320	76.22	370	85	2	7e-162	474	1967	374
comp47838_c0_seq1	1588.82	0.7919	0.179614	1.03897e-05	0.000348451	Q8GT75	NIP1	AT4G35840	41.51	53	31	0	1e-08	57	3588	236
comp42500_c0_seq1	2350.2	0.444962	0.100967	1.04803e-05	0.000350955	F4IHT0	F4IHT0	AT2G28320	72.69	736	188	6	0	1075	3186	737
comp18844_c1_seq1	35.0988	2.04557	0.464212	1.05029e-05	0.000351173	Q9C519	WRKY6	AT1G62300	53.51	185	55	9	1e-46	162	538	553
comp48548_c0_seq2	7424.09	-0.605441	0.137464	1.06095e-05	0.0003542	Q8GYB8	OPR2	AT1G76690	79.13	369	76	1	0	629	1776	374
comp17545_c0_seq1	1953.91	-0.43388	0.0985312	1.0653e-05	0.000354571	Q9ZUA0	OST1B	AT2G01720	68.71	457	142	1	0	647	1984	464
comp49397_c0_seq1	21023.3	0.386145	0.0876855	1.06397e-05	0.000354571	Q56WD9	THIK2	AT2G33150	87.26	463	57	1	0	791	2250	462
comp51499_c0_seq1	1906.79	0.667396	0.151578	1.06774e-05	0.000354847	F4IZL5	F4IZL5	AT3G62970	65.66	265	91	0	4e-134	398	1878	287
comp115555_c0_seq1	19.4628	3.08165	0.700163	1.07588e-05	0.000357009	Q9FUA4	SPT	AT4G36930	53.3	212	72	7	1e-41	150	893	373
comp34645_c0_seq2	954.528	0.830982	0.188823	1.07823e-05	0.000357248	Q3EC97	FBL14	AT1G80570	68.74	467	146	0	0	650	1821	480
comp33470_c0_seq1	18.9115	2.86798	0.65179	1.08171e-05	0.000357825	Q94CK4	ANXD8	AT5G12380	56.51	315	134	2	4e-126	370	1170	316
comp45904_c1_seq2	3877.73	0.536848	0.122015	1.08323e-05	0.000357825	Q96282	CLCC	AT5G49890	77.98	781	159	4	0	1043	2934	779
[truncated: 1,984 more rows]

## Sheet: 24-PU
24-P/U
[truncated: 249 more rows]

## Sheet: Module I
Module I
[truncated: 1,304 more rows]

[truncated: 1 more sheets: Module III]
