# Supplementary material for: RNA-sequencing reveals early, dynamic transcriptome changes in the corollas of pollinated petunias
Source: BMC Plant Biol. 2014 Nov 18;14:307. doi: 10.1186/s12870-014-0307-2 (PMC4245787; doi:10.1186/s12870-014-0307-2)
Supplement: Additional file 4: — Gene ontology enrichment results of differentially expressed genes. Gene ontology enrichment was performed on each list of differentially expressed genes from the DESeq2 pairwise comparison analyses (12-P/U, 18-P/U, 24-P/U and P/U). The enriched GO terms are organized by Biological Process, Cellular Component, and Molecular Function. Each spreadsheet, which can be accessed through the tabs, contains the GO term enrichment results for a single comparison. [file 12870_2014_307_MOESM4_ESM.xlsx]

## Sheet: 12-PU GOs
12-P/U
GO-ID	Term	FDR	# Test	# Ref	#not Annot Test	#not Annot Ref	Enrichment
Biological process
GO:0009414	response to water deprivation	0.000124	68	1709	440	23789	over
GO:0044550	secondary metabolite biosynthetic process	0.000737	54	1308	454	24190	over
GO:0048504	regulation of timing of organ formation	0.00102	7	23	501	25475	over
GO:0071215	cellular response to abscisic acid stimulus	0.00164	46	1080	462	24418	over
GO:0010286	heat acclimation	0.00199	18	239	490	25259	over
GO:0009733	response to auxin stimulus	0.00352	51	1298	457	24200	over
GO:0009751	response to salicylic acid stimulus	0.00476	56	1497	452	24001	over
GO:0009961	response to 1-aminocyclopropane-1-carboxylic acid	0.00476	8	47	500	25451	over
GO:0010150	leaf senescence	0.00476	26	488	482	25010	over
GO:0006396	RNA processing	0.00649	27	2765	481	22733	under
GO:0009612	response to mechanical stimulus	0.00988	17	256	491	25242	over
GO:0009867	jasmonic acid mediated signaling pathway	0.0128	37	873	471	24625	over
GO:0060324	face development	0.0181	4	8	504	25490	over
GO:0010200	response to chitin	0.0181	42	1085	466	24413	over
GO:0006825	copper ion transport	0.0181	7	45	501	25453	over
GO:0006073	cellular glucan metabolic process	0.0181	52	1445	456	24053	over
GO:0010508	positive regulation of autophagy	0.0193	7	46	501	25452	over
GO:0032973	amino acid export	0.0257	5	20	503	25478	over
GO:0042538	hyperosmotic salinity response	0.0343	25	542	483	24956	over
GO:0051707	response to other organism	0.0345	128	4692	380	20806	over
GO:0045087	innate immune response	0.035	89	3009	419	22489	over
GO:0010167	response to nitrate	0.0377	25	549	483	24949	over
GO:0042430	indole-containing compound metabolic process	0.0389	30	716	478	24782	over
GO:0014032	neural crest cell development	0.0389	3	4	505	25494	over
GO:0042904	9-cis-retinoic acid biosynthetic process	0.0389	3	4	505	25494	over
GO:0035799	ureter maturation	0.0389	3	4	505	25494	over
GO:0035115	embryonic forelimb morphogenesis	0.0389	3	4	505	25494	over
GO:0009451	RNA modification	0.0393	4	869	504	24629	under
GO:0051276	chromosome organization	0.0393	23	2268	485	23230	under
GO:0080086	stamen filament development	0.04	5	25	503	25473	over
GO:0010106	cellular response to iron ion starvation	0.0416	14	225	494	25273	over
GO:0010608	posttranscriptional regulation of gene expression	0.0488	12	1478	496	24020	under
Cellular component
GO:0043232	intracellular non-membrane-bounded organelle	0.00446	61	4974	447	20524	under
GO:0031226	intrinsic to plasma membrane	0.0474	26	597	482	24901	over
Molecular function
GO:0008515	sucrose transmembrane transporter activity	0.035	6	37	502	25461	over

## Sheet: 18-PU GOs
18-P/U
GO-ID	Term	FDR	# Test	# Ref	#not Annot Test	#not Annot Ref	Enrichment
Biological process
GO:0006614	SRP-dependent cotranslational protein targeting to membrane	1.97922e-20	54	80	2113	23759	over
GO:0006415	translational termination	1.97922e-20	58	96	2109	23743	over
GO:0019083	viral transcription	5.45945e-18	57	109	2110	23730	over
GO:0000184	nuclear-transcribed mRNA catabolic process, nonsense-mediated decay	6.9041e-18	63	137	2104	23702	over
GO:0006413	translational initiation	2.62318e-12	68	221	2099	23618	over
GO:0001510	RNA methylation	2.95165e-12	60	177	2107	23662	over
GO:0009651	response to salt stress	4.31091e-09	303	2200	1864	21639	over
GO:0000022	mitotic spindle elongation	6.96745e-08	30	69	2137	23770	over
GO:0009414	response to water deprivation	1.02116e-07	223	1554	1944	22285	over
GO:0042273	ribosomal large subunit biogenesis	0.000125301	11	13	2156	23826	over
GO:0009220	pyrimidine ribonucleotide biosynthetic process	0.000168046	38	161	2129	23678	over
GO:0000028	ribosomal small subunit assembly	0.000196808	8	5	2159	23834	over
GO:0000479	endonucleolytic cleavage of tricistronic rRNA transcript (SSU-rRNA, 5.8S rRNA, LSU-rRNA)	0.00020681	6	1	2161	23838	over
GO:0051298	centrosome duplication	0.000300289	22	68	2145	23771	over
GO:0046686	response to cadmium ion	0.00080769	172	1319	1995	22520	over
GO:0030010	establishment of cell polarity	0.000865016	20	63	2147	23776	over
GO:0000381	regulation of alternative mRNA splicing, via spliceosome	0.000883479	2	193	2165	23646	under
GO:0080156	mitochondrial mRNA modification	0.000895722	4	242	2163	23597	under
GO:0000462	maturation of SSU-rRNA from tricistronic rRNA transcript (SSU-rRNA, 5.8S rRNA, LSU-rRNA)	0.00106885	7	5	2160	23834	over
GO:0006096	glycolysis	0.00124794	88	579	2079	23260	over
GO:0031425	chloroplast RNA processing	0.00153955	4	230	2163	23609	under
GO:0009873	ethylene mediated signaling pathway	0.00187478	64	386	2103	23453	over
GO:0002119	nematode larval development	0.00210424	92	625	2075	23214	over
GO:0006289	nucleotide-excision repair	0.00215771	2	179	2165	23660	under
GO:0048767	root hair elongation	0.00296419	89	609	2078	23230	over
GO:0090333	regulation of stomatal closure	0.00309487	17	54	2150	23785	over
GO:0010200	response to chitin	0.00368745	132	995	2035	22844	over
GO:0009688	abscisic acid biosynthetic process	0.00399552	21	80	2146	23759	over
GO:0009753	response to jasmonic acid stimulus	0.00407614	179	1440	1988	22399	over
GO:0035337	fatty-acyl-CoA metabolic process	0.00549007	11	25	2156	23814	over
GO:0019375	galactolipid biosynthetic process	0.00555433	36	185	2131	23654	over
GO:0010114	response to red light	0.00651082	51	303	2116	23536	over
GO:0010286	heat acclimation	0.0069028	40	217	2127	23622	over
GO:0009788	negative regulation of abscisic acid mediated signaling pathway	0.00753585	35	181	2132	23658	over
GO:0035094	response to nicotine	0.00756674	7	9	2160	23830	over
GO:0009759	indole glucosinolate biosynthetic process	0.00830327	5	3	2162	23836	over
GO:0016036	cellular response to phosphate starvation	0.00848177	54	333	2113	23506	over
GO:0006206	pyrimidine nucleobase metabolic process	0.00882387	27	127	2140	23712	over
GO:0021675	nerve development	0.00882387	6	6	2161	23833	over
GO:0007339	binding of sperm to zona pellucida	0.00882387	6	6	2161	23833	over
GO:0010260	organ senescence	0.0089449	80	556	2087	23283	over
GO:0015074	DNA integration	0.00946334	1	131	2166	23708	under
GO:0009792	embryo development ending in birth or egg hatching	0.00957433	136	1064	2031	22775	over
GO:0046474	glycerophospholipid biosynthetic process	0.00997555	51	309	2116	23530	over
GO:0055114	oxidation-reduction process	0.0105566	267	2332	1900	21507	over
GO:0046580	negative regulation of Ras protein signal transduction	0.0108793	8	14	2159	23825	over
GO:0009750	response to fructose stimulus	0.0110701	60	387	2107	23452	over
GO:0009814	defense response, incompatible interaction	0.012056	167	1363	2000	22476	over
GO:0006633	fatty acid biosynthetic process	0.0127364	70	477	2097	23362	over
GO:0010508	positive regulation of autophagy	0.0131278	13	40	2154	23799	over
GO:0006972	hyperosmotic response	0.0136569	102	759	2065	23080	over
GO:0032855	positive regulation of Rac GTPase activity	0.0145401	8	15	2159	23824	over
GO:0048566	embryonic digestive tract development	0.0145401	8	15	2159	23824	over
GO:0044242	cellular lipid catabolic process	0.0162678	98	728	2069	23111	over
GO:0006699	bile acid biosynthetic process	0.0163223	10	25	2157	23814	over
GO:0006448	regulation of translational elongation	0.0163223	10	25	2157	23814	over
GO:0010025	wax biosynthetic process	0.0165931	17	66	2150	23773	over
GO:0006470	protein dephosphorylation	0.0167664	81	577	2086	23262	over
GO:0009744	response to sucrose stimulus	0.0167664	81	577	2086	23262	over
GO:0009617	response to bacterium	0.0197492	244	2132	1923	21707	over
GO:0009612	response to mechanical stimulus	0.020798	40	233	2127	23606	over
GO:0034727	piecemeal microautophagy of nucleus	0.0215797	3	0	2164	23839	over
GO:0006261	DNA-dependent DNA replication	0.0217268	25	528	2142	23311	under
GO:0043500	muscle adaptation	0.0228149	11	32	2156	23807	over
GO:0006820	anion transport	0.0228149	203	1736	1964	22103	over
GO:0032258	CVT pathway	0.0228149	4	2	2163	23837	over
GO:0000466	maturation of 5.8S rRNA from tricistronic rRNA transcript (SSU-rRNA, 5.8S rRNA, LSU-rRNA)	0.0228149	4	2	2163	23837	over
GO:0006278	RNA-dependent DNA replication	0.0231739	6	221	2161	23618	under
GO:0009409	response to cold	0.0231739	209	1797	1958	22042	over
GO:0009072	aromatic amino acid family metabolic process	0.0231739	93	696	2074	23143	over
GO:0000165	MAPK cascade	0.0249896	104	796	2063	23043	over
GO:0034754	cellular hormone metabolic process	0.027368	59	396	2108	23443	over
GO:0044259	multicellular organismal macromolecule metabolic process	0.0282278	7	13	2160	23826	over
GO:0042308	negative regulation of protein import into nucleus	0.0296837	6	9	2161	23830	over
GO:0009833	primary cell wall biogenesis	0.0312446	8	18	2159	23821	over
GO:0051084	'de novo' posttranslational protein folding	0.0360783	10	29	2157	23810	over
GO:0010304	PSII associated light-harvesting complex II catabolic process	0.0364637	14	53	2153	23786	over
GO:0006552	leucine catabolic process	0.0371961	21	97	2146	23742	over
GO:2001237	negative regulation of extrinsic apoptotic signaling pathway	0.0376103	7	14	2160	23825	over
GO:0070646	protein modification by small protein removal	0.037801	49	319	2118	23520	over
GO:0000097	sulfur amino acid biosynthetic process	0.0381988	84	626	2083	23213	over
GO:0050773	regulation of dendrite development	0.0381988	9	24	2158	23815	over
GO:0080169	cellular response to boron-containing substance deprivation	0.039198	5	6	2162	23833	over
GO:0048367	shoot system development	0.0394332	386	3613	1781	20226	over
GO:0071214	cellular response to abiotic stimulus	0.0396845	115	913	2052	22926	over
GO:0043094	cellular metabolic compound salvage	0.0407428	15	358	2152	23481	under
GO:0030244	cellulose biosynthetic process	0.0409024	33	188	2134	23651	over
GO:0010106	cellular response to iron ion starvation	0.0418176	35	204	2132	23635	over
GO:0044743	intracellular protein transmembrane import	0.0418749	37	220	2130	23619	over
GO:0071446	cellular response to salicylic acid stimulus	0.0418749	124	1002	2043	22837	over
GO:0001954	positive regulation of cell-matrix adhesion	0.0418749	4	3	2163	23836	over
GO:2000738	positive regulation of stem cell differentiation	0.0418749	4	3	2163	23836	over
GO:0071109	superior temporal gyrus development	0.0418749	4	3	2163	23836	over
GO:2000077	negative regulation of type B pancreatic cell development	0.0418749	4	3	2163	23836	over
GO:0044337	canonical Wnt receptor signaling pathway involved in positive regulation of apoptotic process	0.0418749	4	3	2163	23836	over
GO:0044243	multicellular organismal catabolic process	0.0418749	4	3	2163	23836	over
GO:0044027	hypermethylation of CpG island	0.0418749	4	3	2163	23836	over
GO:0000320	re-entry into mitotic cell cycle	0.0418749	4	3	2163	23836	over
GO:0019919	peptidyl-arginine methylation, to asymmetrical-dimethyl arginine	0.0418749	4	3	2163	23836	over
GO:0043086	negative regulation of catalytic activity	0.0421066	60	416	2107	23423	over
GO:0006525	arginine metabolic process	0.042536	21	101	2146	23738	over
GO:0006783	heme biosynthetic process	0.0442521	1	109	2166	23730	under
GO:0010395	rhamnogalacturonan I metabolic process	0.0442521	9	25	2158	23814	over
GO:0048316	seed development	0.0459635	244	2181	1923	21658	over
GO:0007127	meiosis I	0.0460955	16	373	2151	23466	under
GO:0007033	vacuole organization	0.0475552	31	179	2136	23660	over
GO:0009961	response to 1-aminocyclopropane-1-carboxylic acid	0.0476409	12	43	2155	23796	over
GO:1901607	alpha-amino acid biosynthetic process	0.047646	119	962	2048	22877	over
GO:0010962	regulation of glucan biosynthetic process	0.0480656	11	37	2156	23802	over
GO:0080134	regulation of response to stress	0.0485377	247	2215	1920	21624	over
Cellular component
GO:0022627	cytosolic small ribosomal subunit	3.08309e-10	25	32	2142	23807	over
GO:0005886	plasma membrane	5.2616e-09	645	5516	1522	18323	over
GO:0022625	cytosolic large ribosomal subunit	5.35429e-09	41	113	2126	23726	over
GO:0005730	nucleolus	2.06286e-06	254	1907	1913	21932	over
GO:0005794	Golgi apparatus	2.03619e-05	273	2148	1894	21691	over
GO:0043025	neuronal cell body	0.000462753	40	187	2127	23652	over
GO:0005832	chaperonin-containing T-complex	0.000642503	6	2	2161	23837	over
GO:0005853	eukaryotic translation elongation factor 1 complex	0.00145398	5	1	2162	23838	over
GO:0005768	endosome	0.00202597	143	1080	2024	22759	over
GO:0005775	vacuolar lumen	0.00262004	11	22	2156	23817	over
GO:0033110	Cvt vesicle membrane	0.00276683	4	0	2163	23839	over
GO:0005802	trans-Golgi network	0.00292294	84	565	2083	23274	over
GO:0002199	zona pellucida receptor complex	0.00293295	6	4	2161	23835	over
GO:0009506	plasmodesma	0.00298699	288	2484	1879	21355	over
GO:0031897	Tic complex	0.0098656	4	1	2163	23838	over
GO:0032593	insulin-responsive compartment	0.0108899	7	10	2160	23829	over
GO:0000421	autophagic vacuole membrane	0.0228149	4	2	2163	23837	over
GO:0000324	fungal-type vacuole	0.0228149	4	2	2163	23837	over
GO:0044427	chromosomal part	0.0246385	80	1270	2087	22569	under
GO:0033106	cis-Golgi network membrane	0.0249896	5	5	2162	23834	over
GO:0030684	preribosome	0.0282278	7	13	2160	23826	over
GO:0043235	receptor complex	0.0294615	10	28	2157	23811	over
GO:0042470	melanosome	0.0381988	9	24	2158	23815	over
Molecular function
GO:0003735	structural constituent of ribosome	4.35611e-15	67	183	2100	23656	over
GO:0019779	APG8 activating enzyme activity	0.00034736	5	0	2162	23839	over
GO:0019786	APG8-specific protease activity	0.000642503	6	2	2161	23837	over
GO:0003746	translation elongation factor activity	0.00208446	9	13	2158	23826	over
GO:0050661	NADP binding	0.00754266	26	115	2141	23724	over
GO:0008094	DNA-dependent ATPase activity	0.00773311	5	226	2162	23613	under
GO:0030515	snoRNA binding	0.00882387	6	6	2161	23833	over
GO:0004857	enzyme inhibitor activity	0.0122055	33	171	2134	23668	over
GO:0004365	glyceraldehyde-3-phosphate dehydrogenase (NAD+) (phosphorylating) activity	0.0139418	6	7	2161	23832	over
GO:0003995	acyl-CoA dehydrogenase activity	0.0151784	5	4	2162	23835	over
GO:0003899	DNA-directed RNA polymerase activity	0.0157807	14	47	2153	23792	over
GO:0047101	2-oxoisovalerate dehydrogenase (acylating) activity	0.0215797	3	0	2164	23839	over
GO:0003826	alpha-ketoacid dehydrogenase activity	0.0228149	4	2	2163	23837	over
GO:0019776	Atg8 ligase activity	0.0228149	4	2	2163	23837	over
GO:0061134	peptidase regulator activity	0.040518	14	54	2153	23785	over
GO:0043812	phosphatidylinositol-4-phosphate phosphatase activity	0.0418749	4	3	2163	23836	over
GO:0016842	amidine-lyase activity	0.0418749	4	3	2163	23836	over
GO:0035242	protein-arginine omega-N asymmetric methyltransferase activity	0.0418749	4	3	2163	23836	over
GO:0034236	protein kinase A catalytic subunit binding	0.0418749	4	3	2163	23836	over
GO:0005543	phospholipid binding	0.0451817	46	297	2121	23542	over
GO:0004722	protein serine/threonine phosphatase activity	0.0451817	37	225	2130	23614	over

## Sheet: 24-PU GOs
24-P/U
No enriched GO terms

## Sheet: PU GOs
P/U
GO-ID	Term	FDR	# Test	# Ref	#not Annot Test	#not Annot Ref	Enrichment
Biological process
GO:0009827	plant-type cell wall modification	2.56542e-16	106	382	2177	23341	over
GO:0048767	root hair elongation	4.01943e-15	132	566	2151	23157	over
GO:0009834	secondary cell wall biogenesis	1.48795e-14	58	141	2225	23582	over
GO:0009611	response to wounding	5.68277e-13	267	1636	2016	22087	over
GO:0009825	multidimensional cell growth	2.08093e-10	86	358	2197	23365	over
GO:0080092	regulation of pollen tube growth	9.88013e-10	37	86	2246	23637	over
GO:0009867	jasmonic acid mediated signaling pathway	1.82778e-09	141	769	2142	22954	over
GO:0042538	hyperosmotic salinity response	2.48024e-09	99	468	2184	23255	over
GO:0050832	defense response to fungus	1.36066e-08	197	1239	2086	22484	over
GO:0005985	sucrose metabolic process	5.26281e-08	104	537	2179	23186	over
GO:0009612	response to mechanical stimulus	5.86522e-08	57	216	2226	23507	over
GO:0006816	calcium ion transport	2.8239e-07	71	322	2212	23401	over
GO:0010200	response to chitin	3.01396e-07	157	970	2126	22753	over
GO:0009750	response to fructose stimulus	3.14209e-07	78	369	2205	23354	over
GO:0009833	primary cell wall biogenesis	3.24538e-07	14	12	2269	23711	over
GO:0043090	amino acid import	4.0688e-07	64	279	2219	23444	over
GO:0009733	response to auxin stimulus	1.06154e-06	179	1170	2104	22553	over
GO:0016126	sterol biosynthetic process	1.16595e-06	64	289	2219	23434	over
GO:0010400	rhamnogalacturonan I side chain metabolic process	1.73665e-06	14	15	2269	23708	over
GO:0009695	jasmonic acid biosynthetic process	1.9999e-06	67	313	2216	23410	over
GO:0015706	nitrate transport	2.18314e-06	86	449	2197	23274	over
GO:0010167	response to nitrate	6.13233e-06	89	485	2194	23238	over
GO:0007030	Golgi organization	6.53805e-06	87	472	2196	23251	over
GO:0016132	brassinosteroid biosynthetic process	8.16428e-06	57	258	2226	23465	over
GO:0009269	response to desiccation	8.16428e-06	31	98	2252	23625	over
GO:0010363	regulation of plant-type hypersensitive response	1.017e-05	151	984	2132	22739	over
GO:0031124	mRNA 3'-end processing	1.18657e-05	2	231	2281	23492	under
GO:0080167	response to karrikin	1.2659e-05	86	471	2197	23252	over
GO:0000381	regulation of alternative mRNA splicing, via spliceosome	2.55025e-05	1	194	2282	23529	under
GO:0080156	mitochondrial mRNA modification	2.58965e-05	3	243	2280	23480	under
GO:0030048	actin filament-based movement	4.17077e-05	36	138	2247	23585	over
GO:0042744	hydrogen peroxide catabolic process	4.33983e-05	46	201	2237	23522	over
GO:0032880	regulation of protein localization	6.93077e-05	78	437	2205	23286	over
GO:0040011	locomotion	7.01523e-05	57	1070	2226	22653	under
GO:0031425	chloroplast RNA processing	7.19031e-05	3	231	2280	23492	under
GO:0006569	tryptophan catabolic process	8.39572e-05	34	131	2249	23592	over
GO:0010116	positive regulation of abscisic acid biosynthetic process	8.80696e-05	12	17	2271	23706	over
GO:0006278	RNA-dependent DNA replication	9.54572e-05	3	224	2280	23499	under
GO:0010119	regulation of stomatal movement	0.000102773	70	381	2213	23342	over
GO:0005982	starch metabolic process	0.000108261	136	907	2147	22816	over
GO:0006833	water transport	0.000110565	72	398	2211	23325	over
GO:0015802	basic amino acid transport	0.000115548	36	144	2247	23579	over
GO:0000184	nuclear-transcribed mRNA catabolic process, nonsense-mediated decay	0.000124291	2	198	2281	23525	under
GO:0010215	cellulose microfibril organization	0.000127602	9	8	2274	23715	over
GO:0009684	indoleacetic acid biosynthetic process	0.000131858	46	213	2237	23510	over
GO:0010483	pollen tube reception	0.000135354	13	22	2270	23701	over
GO:0015696	ammonium transport	0.000188951	32	125	2251	23598	over
GO:0031348	negative regulation of defense response	0.000193533	101	634	2182	23089	over
GO:0006306	DNA methylation	0.000258505	12	381	2271	23342	under
GO:0052386	cell wall thickening	0.000268569	44	207	2239	23516	over
GO:0009873	ethylene mediated signaling pathway	0.000302997	68	382	2215	23341	over
GO:0050665	hydrogen peroxide biosynthetic process	0.000310154	31	123	2252	23600	over
GO:0009926	auxin polar transport	0.000313646	55	285	2228	23438	over
GO:0048477	oogenesis	0.000341506	13	392	2270	23331	under
GO:0010068	protoderm histogenesis	0.00040623	23	77	2260	23646	over
GO:0010359	regulation of anion channel activity	0.000412969	39	176	2244	23547	over
GO:0009816	defense response to bacterium, incompatible interaction	0.00045497	49	246	2234	23477	over
GO:0034968	histone lysine methylation	0.000480858	26	586	2257	23137	under
GO:0009395	phospholipid catabolic process	0.000504284	32	132	2251	23591	over
GO:0016554	cytidine to uridine editing	0.000513931	0	124	2283	23599	under
GO:0046686	response to cadmium ion	0.000566451	178	1313	2105	22410	over
GO:0009697	salicylic acid biosynthetic process	0.000687457	69	404	2214	23319	over
GO:0040010	positive regulation of growth rate	0.000729588	12	361	2271	23362	under
GO:0016926	protein desumoylation	0.000736641	28	111	2255	23612	over
GO:0071392	cellular response to estradiol stimulus	0.000748752	5	1	2278	23722	over
GO:0042335	cuticle development	0.000778886	48	248	2235	23475	over
GO:0007369	gastrulation	0.000782608	1	148	2282	23575	under
GO:0043481	anthocyanin accumulation in tissues in response to UV light	0.000829897	54	292	2229	23431	over
GO:0033559	unsaturated fatty acid metabolic process	0.000843812	47	240	2236	23483	over
GO:0010106	cellular response to iron ion starvation	0.00106366	41	198	2242	23525	over
GO:0007281	germ cell development	0.00121848	14	381	2269	23342	under
GO:0009862	systemic acquired resistance, salicylic acid mediated signaling pathway	0.00131273	82	517	2201	23206	over
GO:0000038	very long-chain fatty acid metabolic process	0.00150645	27	111	2256	23612	over
GO:0080164	regulation of nitric oxide metabolic process	0.00160862	8	10	2275	23713	over
GO:0000098	sulfur amino acid catabolic process	0.00164273	6	4	2277	23719	over
GO:0009813	flavonoid biosynthetic process	0.00165637	117	811	2166	22912	over
GO:0014850	response to muscle activity	0.00214665	5	2	2278	23721	over
GO:1901979	regulation of inward rectifier potassium channel activity	0.00225749	11	23	2272	23700	over
GO:0006338	chromatin remodeling	0.00234234	3	177	2280	23546	under
GO:0018996	molting cycle, collagen and cuticulin-based cuticle	0.00238652	0	109	2283	23614	under
GO:0015824	proline transport	0.00245254	25	102	2258	23621	over
GO:0006949	syncytium formation	0.00268597	16	49	2267	23674	over
GO:0045727	positive regulation of translation	0.00283217	6	232	2277	23491	under
GO:0010150	leaf senescence	0.00315596	71	443	2212	23280	over
GO:0000963	mitochondrial RNA processing	0.00328389	0	103	2283	23620	under
GO:0048829	root cap development	0.0034988	18	62	2265	23661	over
GO:0008340	determination of adult lifespan	0.00351241	11	316	2272	23407	under
GO:0032973	amino acid export	0.00365623	9	16	2274	23707	over
GO:0021987	cerebral cortex development	0.00365623	9	16	2274	23707	over
GO:0030968	endoplasmic reticulum unfolded protein response	0.00388065	82	539	2201	23184	over
GO:0010417	glucuronoxylan biosynthetic process	0.00390053	13	35	2270	23688	over
GO:0006862	nucleotide transport	0.00394305	39	199	2244	23524	over
GO:0006342	chromatin silencing	0.00425931	29	579	2254	23144	under
GO:0006414	translational elongation	0.00444743	3	170	2280	23553	under
GO:0006353	DNA-dependent transcription, termination	0.00444743	3	170	2280	23553	under
GO:0006323	DNA packaging	0.00452387	5	207	2278	23516	under
GO:0008033	tRNA processing	0.00454862	5	208	2278	23515	under
GO:0051560	mitochondrial calcium ion homeostasis	0.00465637	7	9	2276	23714	over
GO:0009615	response to virus	0.00468028	35	658	2248	23065	under
GO:0046777	protein autophosphorylation	0.00469358	123	891	2160	22832	over
GO:0009788	negative regulation of abscisic acid mediated signaling pathway	0.00474754	36	180	2247	23543	over
GO:0046836	glycolipid transport	0.00474754	5	3	2278	23720	over
GO:0010345	suberin biosynthetic process	0.00531009	18	65	2265	23658	over
GO:0021794	thalamus development	0.00547627	4	1	2279	23722	over
GO:0071872	cellular response to epinephrine stimulus	0.00547627	4	1	2279	23722	over
GO:0071549	cellular response to dexamethasone stimulus	0.00547627	4	1	2279	23722	over
GO:0071394	cellular response to testosterone stimulus	0.00547627	4	1	2279	23722	over
GO:0042747	circadian sleep/wake cycle, REM sleep	0.00547627	4	1	2279	23722	over
GO:0060992	response to fungicide	0.00547627	4	1	2279	23722	over
GO:0002679	respiratory burst involved in defense response	0.00580257	50	287	2233	23436	over
GO:0009735	response to cytokinin stimulus	0.00586316	68	431	2215	23292	over
GO:0010286	heat acclimation	0.00672005	40	217	2243	23506	over
GO:0008361	regulation of cell size	0.00693687	48	278	2235	23445	over
GO:0006302	double-strand break repair	0.00725691	11	299	2272	23424	under
GO:0010212	response to ionizing radiation	0.0073126	9	269	2274	23454	under
GO:0009809	lignin biosynthetic process	0.00791618	49	286	2234	23437	over
GO:0006011	UDP-glucose metabolic process	0.00816732	13	39	2270	23684	over
GO:0009741	response to brassinosteroid stimulus	0.00879131	73	482	2210	23241	over
GO:0040035	hermaphrodite genitalia development	0.0095375	11	298	2272	23425	under
GO:0000122	negative regulation of transcription from RNA polymerase II promoter	0.00985989	16	371	2267	23352	under
GO:0009739	response to gibberellin stimulus	0.00986105	80	541	2203	23182	over
GO:0010582	floral meristem determinacy	0.0105247	12	35	2271	23688	over
GO:0006826	iron ion transport	0.0105691	48	284	2235	23439	over
GO:0006446	regulation of translational initiation	0.0108498	3	154	2280	23569	under
GO:0006308	DNA catabolic process	0.0108498	3	154	2280	23569	under
GO:0021766	hippocampus development	0.0108498	9	20	2274	23703	over
GO:0000165	MAPK cascade	0.0109453	109	791	2174	22932	over
GO:0006312	mitotic recombination	0.0119333	1	113	2282	23610	under
GO:0080021	response to benzoic acid stimulus	0.0119405	3	0	2280	23723	over
GO:0019500	cyanide catabolic process	0.0119405	3	0	2280	23723	over
GO:0043687	post-translational protein modification	0.0120336	11	293	2272	23430	under
GO:0042128	nitrate assimilation	0.0124143	12	36	2271	23687	over
GO:0017148	negative regulation of translation	0.0128247	4	174	2279	23549	under
GO:0042113	B cell activation	0.0129347	0	83	2283	23640	under
GO:0015770	sucrose transport	0.0133003	13	42	2270	23681	over
GO:0031047	gene silencing by RNA	0.0133196	52	850	2231	22873	under
GO:0090358	positive regulation of tryptophan metabolic process	0.0133196	7	12	2276	23711	over
GO:0048504	regulation of timing of organ formation	0.0135433	9	21	2274	23702	over
GO:0080144	amino acid homeostasis	0.0135433	9	21	2274	23702	over
GO:0015860	purine nucleoside transmembrane transport	0.013674	10	26	2273	23697	over
GO:0006096	glycolysis	0.0141399	84	583	2199	23140	over
GO:0006415	translational termination	0.0144514	3	151	2280	23572	under
GO:0032413	negative regulation of ion transmembrane transporter activity	0.0146027	12	37	2271	23686	over
GO:0043617	cellular response to sucrose starvation	0.0149957	5	5	2278	23718	over
GO:0019497	hexachlorocyclohexane metabolic process	0.0156553	15	55	2268	23668	over
GO:0043488	regulation of mRNA stability	0.0158354	1	107	2282	23616	under
GO:0080029	cellular response to boron-containing substance levels	0.0158354	8	17	2275	23706	over
GO:0090355	positive regulation of auxin metabolic process	0.0158354	8	17	2275	23706	over
GO:0006614	SRP-dependent cotranslational protein targeting to membrane	0.0166374	2	132	2281	23591	under
GO:0005992	trehalose biosynthetic process	0.0168394	9	22	2274	23701	over
GO:0040020	regulation of meiosis	0.0169595	4	170	2279	23553	under
GO:0048527	lateral root development	0.0179464	64	420	2219	23303	over
GO:0010583	response to cyclopentenone	0.01806	44	263	2239	23460	over
GO:0006376	mRNA splice site selection	0.018087	0	79	2283	23644	under
GO:0030244	cellulose biosynthetic process	0.0188574	34	187	2249	23536	over
GO:0010588	cotyledon vascular tissue pattern formation	0.0192376	3	145	2280	23578	under
GO:0010025	wax biosynthetic process	0.0198864	17	66	2266	23657	over
GO:0048235	pollen sperm cell differentiation	0.0210105	17	67	2266	23656	over
GO:0043200	response to amino acid stimulus	0.0218849	27	138	2256	23585	over
GO:0002009	morphogenesis of an epithelium	0.0221409	13	309	2270	23414	under
GO:0033044	regulation of chromosome organization	0.0221852	17	369	2266	23354	under
GO:0016036	cellular response to phosphate starvation	0.0223573	53	334	2230	23389	over
GO:0010623	developmental programmed cell death	0.0223982	11	34	2272	23689	over
GO:0030539	male genitalia development	0.0237342	5	6	2278	23717	over
GO:0080171	lytic vacuole organization	0.0237541	7	14	2276	23709	over
GO:0042938	dipeptide transport	0.023843	13	46	2270	23677	over
GO:0042448	progesterone metabolic process	0.0254494	4	3	2279	23720	over
GO:0080127	fruit septum development	0.0254494	4	3	2279	23720	over
GO:0017015	regulation of transforming growth factor beta receptor signaling pathway	0.025578	0	74	2283	23649	under
GO:0090101	negative regulation of transmembrane receptor protein serine/threonine kinase signaling pathway	0.025578	0	75	2283	23648	under
GO:0006903	vesicle targeting	0.0258288	0	76	2283	23647	under
GO:0055062	phosphate ion homeostasis	0.0260688	11	35	2272	23688	over
GO:0009625	response to insect	0.0260966	32	174	2251	23549	over
GO:0040022	feminization of hermaphroditic germ-line	0.0263143	0	77	2283	23646	under
GO:0006505	GPI anchor metabolic process	0.0271217	0	78	2283	23645	under
GO:0051249	regulation of lymphocyte activation	0.0271217	0	78	2283	23645	under
GO:0009682	induced systemic resistance	0.0289231	25	125	2258	23598	over
GO:0010584	pollen exine formation	0.029324	34	193	2249	23530	over
GO:0009624	response to nematode	0.0294736	57	377	2226	23346	over
GO:0071824	protein-DNA complex subunit organization	0.0296408	4	161	2279	23562	under
GO:2001020	regulation of response to DNA damage stimulus	0.0296596	2	122	2281	23601	under
GO:0010389	regulation of G2/M transition of mitotic cell cycle	0.0296596	2	122	2281	23601	under
GO:0051187	cofactor catabolic process	0.030094	30	164	2253	23559	over
GO:0048509	regulation of meristem development	0.030968	113	859	2170	22864	over
GO:0051028	mRNA transport	0.0314283	9	240	2274	23483	under
GO:0009106	lipoate metabolic process	0.0324902	22	105	2261	23618	over
GO:0048193	Golgi vesicle transport	0.0338956	107	809	2176	22914	over
GO:0015914	phospholipid transport	0.0338966	14	55	2269	23668	over
GO:0009971	anastral spindle assembly involved in male meiosis	0.0339752	6	11	2277	23712	over
GO:0009745	sucrose mediated signaling	0.0339752	6	11	2277	23712	over
GO:0035307	positive regulation of protein dephosphorylation	0.0339752	6	11	2277	23712	over
GO:0021983	pituitary gland development	0.0341909	5	7	2278	23716	over
GO:0016032	viral process	0.0345329	32	561	2251	23162	under
GO:0033212	iron assimilation	0.0345329	3	1	2280	23722	over
GO:0051410	detoxification of nitrogen compound	0.0345329	3	1	2280	23722	over
GO:0070221	sulfide oxidation, using sulfide:quinone oxidoreductase	0.0345329	3	1	2280	23722	over
GO:0035786	protein complex oligomerization	0.0345329	3	1	2280	23722	over
GO:0015774	polysaccharide transport	0.0345329	3	1	2280	23722	over
GO:0006298	mismatch repair	0.034618	0	70	2283	23653	under
GO:0045910	negative regulation of DNA recombination	0.034618	0	70	2283	23653	under
GO:1901991	negative regulation of mitotic cell cycle phase transition	0.0349651	12	285	2271	23438	under
GO:0031407	oxylipin metabolic process	0.0353089	16	67	2267	23656	over
GO:0042127	regulation of cell proliferation	0.0360709	63	953	2220	22770	under
GO:0010094	specification of carpel identity	0.0371573	7	16	2276	23707	over
GO:0010455	positive regulation of cell fate commitment	0.0371573	7	16	2276	23707	over
GO:0009560	embryo sac egg cell differentiation	0.0376729	2	114	2281	23609	under
GO:0000070	mitotic sister chromatid segregation	0.0377129	2	115	2281	23608	under
GO:0019344	cysteine biosynthetic process	0.0381175	63	431	2220	23292	over
GO:0006405	RNA export from nucleus	0.0385851	9	235	2274	23488	under
GO:0071497	cellular response to freezing	0.0394953	11	38	2272	23685	over
GO:0048354	mucilage biosynthetic process involved in seed coat development	0.0394953	11	38	2272	23685	over
GO:0006546	glycine catabolic process	0.0397656	24	123	2259	23600	over
GO:0007131	reciprocal meiotic recombination	0.0398765	8	220	2275	23503	under
GO:0033119	negative regulation of RNA splicing	0.0398765	1	93	2282	23630	under
GO:0031145	anaphase-promoting complex-dependent proteasomal ubiquitin-dependent protein catabolic process	0.0398765	1	93	2282	23630	under
GO:0018022	peptidyl-lysine methylation	0.0398765	1	92	2282	23631	under
GO:0015718	monocarboxylic acid transport	0.0400566	28	150	2255	23573	over
GO:0040027	negative regulation of vulval development	0.0403614	1	95	2282	23628	under
GO:0016444	somatic cell DNA recombination	0.0403614	1	95	2282	23628	under
GO:0018879	biphenyl metabolic process	0.0403614	4	4	2279	23719	over
GO:0006702	androgen biosynthetic process	0.0403614	4	4	2279	23719	over
GO:0071435	potassium ion export	0.0403614	4	4	2279	23719	over
GO:0009759	indole glucosinolate biosynthetic process	0.0403614	4	4	2279	23719	over
GO:0010765	positive regulation of sodium ion transport	0.0403614	4	4	2279	23719	over
GO:0010364	regulation of ethylene biosynthetic process	0.0403614	4	4	2279	23719	over
GO:0090305	nucleic acid phosphodiester bond hydrolysis	0.0405361	13	296	2270	23427	under
GO:0001819	positive regulation of cytokine production	0.0410887	1	96	2282	23627	under
GO:0072659	protein localization to plasma membrane	0.0411222	21	101	2262	23622	over
GO:0045218	zonula adherens maintenance	0.0428893	6	12	2277	23711	over
GO:0022008	neurogenesis	0.0433738	71	1040	2212	22683	under
GO:0031398	positive regulation of protein ubiquitination	0.0435258	3	133	2280	23590	under
GO:0048766	root hair initiation	0.0447243	8	22	2275	23701	over
GO:0006863	purine nucleobase transport	0.0449278	24	126	2259	23597	over
GO:0048268	clathrin coat assembly	0.0457122	7	17	2276	23706	over
GO:0021904	dorsal/ventral neural tube patterning	0.0457122	7	17	2276	23706	over
GO:0000077	DNA damage checkpoint	0.045923	10	245	2273	23478	under
GO:0000723	telomere maintenance	0.0459855	10	246	2273	23477	under
GO:0010184	cytokinin transport	0.0459855	5	8	2278	23715	over
GO:0071320	cellular response to cAMP	0.0459855	5	8	2278	23715	over
GO:1901678	iron coordination entity transport	0.0459855	5	8	2278	23715	over
GO:0032354	response to follicle-stimulating hormone stimulus	0.0459855	5	8	2278	23715	over
GO:0009623	response to parasitic fungus	0.0459855	5	8	2278	23715	over
GO:0051329	interphase of mitotic cell cycle	0.0459855	14	304	2269	23419	under
GO:0009700	indole phytoalexin biosynthetic process	0.0463233	15	63	2268	23660	over
GO:0032479	regulation of type I interferon production	0.0475991	0	66	2283	23657	under
GO:0051436	negative regulation of ubiquitin-protein ligase activity involved in mitotic cell cycle	0.0475991	0	66	2283	23657	under
GO:0032875	regulation of DNA endoreduplication	0.0480445	0	67	2283	23656	under
GO:0043066	negative regulation of apoptotic process	0.0482996	19	375	2264	23348	under
GO:0010039	response to iron ion	0.0488679	35	207	2248	23516	over
GO:0051453	regulation of intracellular pH	0.0492851	12	46	2271	23677	over
GO:0033057	multicellular organismal reproductive behavior	0.0492851	2	110	2281	23613	under
GO:0009169	purine ribonucleoside monophosphate catabolic process	0.0493143	21	400	2262	23323	under
GO:0010160	formation of organ boundary	0.0493143	15	64	2268	23659	over
Cellular component
GO:0009506	plasmodesma	5.86358e-15	369	2403	1914	21320	over
GO:0046658	anchored to plasma membrane	4.77531e-11	61	196	2222	23527	over
GO:0009505	plant-type cell wall	6.2898e-10	125	637	2158	23086	over
GO:0048046	apoplast	9.42939e-10	155	864	2128	22859	over
GO:0071013	catalytic step 2 spliceosome	1.51023e-06	1	231	2282	23492	under
GO:0005802	trans-Golgi network	1.58415e-06	100	549	2183	23174	over
GO:0005768	endosome	3.99835e-05	157	1066	2126	22657	over
GO:0090404	pollen tube tip	8.00208e-05	18	42	2265	23681	over
GO:0009897	external side of plasma membrane	8.41568e-05	20	52	2263	23671	over
GO:0005730	nucleolus	0.000217886	135	2026	2148	21697	under
GO:0009705	plant-type vacuole membrane	0.000241093	52	262	2231	23461	over
GO:0010330	cellulose synthase complex	0.000357738	9	10	2274	23713	over
GO:0016324	apical plasma membrane	0.000462053	42	199	2241	23524	over
GO:0035770	ribonucleoprotein granule	0.000651301	3	196	2280	23527	under
GO:0005635	nuclear envelope	0.000733302	16	427	2267	23296	under
GO:0000790	nuclear chromatin	0.00158516	4	206	2279	23517	under
GO:0043680	filiform apparatus	0.00183685	9	14	2274	23709	over
GO:0043209	myelin sheath	0.00474754	5	3	2278	23720	over
GO:0080008	Cul4-RING ubiquitin ligase complex	0.011684	1	111	2282	23612	under
GO:0070852	cell body fiber	0.0133003	4	2	2279	23721	over
GO:0016363	nuclear matrix	0.0137866	0	87	2283	23636	under
GO:0016591	DNA-directed RNA polymerase II, holoenzyme	0.0192376	3	145	2280	23578	under
GO:0009930	longitudinal side of cell surface	0.0237342	5	6	2278	23717	over
GO:0005657	replication fork	0.0254494	7	213	2276	23510	under
GO:0005775	vacuolar lumen	0.0255565	9	24	2274	23699	over
GO:0015935	small ribosomal subunit	0.0258288	0	76	2283	23647	under
GO:0000152	nuclear ubiquitin ligase complex	0.0263143	0	77	2283	23646	under
GO:0005795	Golgi stack	0.0264935	3	144	2280	23579	under
GO:0046930	pore complex	0.0298178	1	97	2282	23626	under
GO:0016592	mediator complex	0.0302583	1	99	2282	23624	under
GO:0032391	photoreceptor connecting cilium	0.0314306	8	20	2275	23703	over
GO:0005798	Golgi-associated vesicle	0.0341909	3	138	2280	23585	under
GO:0097233	alveolar lamellar body membrane	0.0345329	3	1	2280	23722	over
GO:0017053	transcriptional repressor complex	0.034618	0	70	2283	23653	under
GO:0005915	zonula adherens	0.0428893	6	12	2277	23711	over
GO:0009923	fatty acid elongase complex	0.0428893	6	12	2277	23711	over
GO:0015630	microtubule cytoskeleton	0.0454294	79	1135	2204	22588	under
GO:0000795	synaptonemal complex	0.0490158	0	68	2283	23655	under
Molecular function
GO:0030599	pectinesterase activity	3.3476e-07	21	36	2262	23687	over
GO:0005509	calcium ion binding	1.42564e-06	68	316	2215	23407	over
GO:0004683	calmodulin-dependent protein kinase activity	2.31891e-05	21	51	2262	23672	over
GO:0020037	heme binding	0.000179057	64	345	2219	23378	over
GO:0005506	iron ion binding	0.000314768	74	430	2209	23293	over
GO:0003964	RNA-directed DNA polymerase activity	0.000346945	2	186	2281	23537	under
GO:0043021	ribonucleoprotein complex binding	0.000460655	2	179	2281	23544	under
GO:0034639	L-amino acid efflux transmembrane transporter activity	0.000857486	9	12	2274	23711	over
GO:0004420	hydroxymethylglutaryl-CoA reductase (NADPH) activity	0.0014311	4	0	2279	23723	over
GO:0042282	hydroxymethylglutaryl-CoA reductase activity	0.0014311	4	0	2279	23723	over
GO:0016760	cellulose synthase (UDP-forming) activity	0.00161467	13	31	2270	23692	over
GO:0003697	single-stranded DNA binding	0.00168704	3	182	2280	23541	under
GO:0005545	1-phosphatidylinositol binding	0.00181223	7	7	2276	23716	over
GO:0003700	sequence-specific DNA binding transcription factor activity	0.00360085	190	1476	2093	22247	over
GO:0004805	trehalose-phosphatase activity	0.00362025	8	12	2275	23711	over
GO:0003682	chromatin binding	0.00390053	30	593	2253	23130	under
GO:0019904	protein domain specific binding	0.00438248	13	342	2270	23381	under
GO:0004124	cysteine synthase activity	0.00465637	7	9	2276	23714	over
GO:0017089	glycolipid transporter activity	0.00474754	5	3	2278	23720	over
GO:0050378	UDP-glucuronate 4-epimerase activity	0.00474754	5	3	2278	23720	over
GO:0008094	DNA-dependent ATPase activity	0.00499105	6	225	2277	23498	under
GO:0050661	NADP binding	0.00521919	26	115	2257	23608	over
GO:0003729	mRNA binding	0.00547627	13	337	2270	23386	under
GO:0009978	allene oxide synthase activity	0.00547627	4	1	2279	23722	over
GO:0004197	cysteine-type endopeptidase activity	0.00623269	14	43	2269	23680	over
GO:0004519	endonuclease activity	0.00902102	13	329	2270	23394	under
GO:0004004	ATP-dependent RNA helicase activity	0.00918958	0	88	2283	23635	under
GO:0051753	mannan synthase activity	0.00950568	8	15	2275	23708	over
GO:0016846	carbon-sulfur lyase activity	0.00967735	13	40	2270	23683	over
GO:0070717	poly-purine tract binding	0.00973285	0	91	2283	23632	under
GO:0003713	transcription coactivator activity	0.0105712	5	194	2278	23529	under
GO:0003684	damaged DNA binding	0.0119333	1	113	2282	23610	under
GO:0047101	2-oxoisovalerate dehydrogenase (acylating) activity	0.0119405	3	0	2280	23723	over
GO:0003735	structural constituent of ribosome	0.0119896	8	242	2275	23481	under
GO:0003826	alpha-ketoacid dehydrogenase activity	0.0133003	4	2	2279	23721	over
GO:0030276	clathrin binding	0.0136328	14	48	2269	23675	over
GO:0047911	galacturan 1,4-alpha-galacturonidase activity	0.0149957	5	5	2278	23718	over
GO:0008083	growth factor activity	0.0149957	5	5	2278	23718	over
GO:0003690	double-stranded DNA binding	0.0150173	6	208	2277	23515	under
GO:0015334	high affinity oligopeptide transporter activity	0.0153484	13	43	2270	23680	over
GO:0008515	sucrose transmembrane transporter activity	0.0157845	11	32	2272	23691	over
GO:0003743	translation initiation factor activity	0.0158354	1	107	2282	23616	under
GO:0008757	S-adenosylmethionine-dependent methyltransferase activity	0.0166574	21	432	2262	23291	under
GO:0030570	pectate lyase activity	0.0182999	6	9	2277	23714	over
GO:0008170	N-methyltransferase activity	0.0192376	10	264	2273	23459	under
GO:0097008	(3E)-4,8-dimethyl-1,3,7-nonatriene synthase activity	0.0237541	7	14	2276	23709	over
GO:0097007	4,8,12-trimethyltrideca-1,3,7,11-tetraene synthase activity	0.0237541	7	14	2276	23709	over
GO:0042936	dipeptide transporter activity	0.023843	13	46	2270	23677	over
GO:0004620	phospholipase activity	0.0243061	18	77	2265	23646	over
GO:0042054	histone methyltransferase activity	0.0252776	9	245	2274	23478	under
GO:0015112	nitrate transmembrane transporter activity	0.0254494	17	70	2266	23653	over
GO:0010277	chlorophyllide a oxygenase [overall] activity	0.0254494	4	3	2279	23720	over
GO:0008526	phosphatidylinositol transporter activity	0.0254494	4	3	2279	23720	over
GO:0045551	cinnamyl-alcohol dehydrogenase activity	0.0255565	6	10	2277	23713	over
GO:0045735	nutrient reservoir activity	0.0255565	9	24	2274	23699	over
GO:0015297	antiporter activity	0.0283557	32	177	2251	23546	over
GO:0005337	nucleoside transmembrane transporter activity	0.0297538	16	64	2267	23659	over
GO:0005544	calcium-dependent phospholipid binding	0.0301885	11	36	2272	23687	over
GO:0009922	fatty acid elongase activity	0.0339752	6	11	2277	23712	over
GO:0052747	sinapyl alcohol dehydrogenase activity	0.0341909	5	7	2278	23716	over
GO:0003678	DNA helicase activity	0.0341909	3	138	2280	23585	under
GO:0003993	acid phosphatase activity	0.0345066	13	49	2270	23674	over
GO:0043891	glyceraldehyde-3-phosphate dehydrogenase (NAD(P)+) (phosphorylating) activity	0.0345329	3	1	2280	23722	over
GO:0004859	phospholipase inhibitor activity	0.0345329	3	1	2280	23722	over
GO:0047951	glutathione thiolesterase activity	0.0345329	3	1	2280	23722	over
GO:0050313	sulfur dioxygenase activity	0.0345329	3	1	2280	23722	over
GO:0047100	glyceraldehyde-3-phosphate dehydrogenase (NADP+) (phosphorylating) activity	0.0345329	3	1	2280	23722	over
GO:0015292	uniporter activity	0.0345329	3	1	2280	23722	over
GO:0047262	polygalacturonate 4-alpha-galacturonosyltransferase activity	0.0356256	9	26	2274	23697	over
GO:0018685	alkane 1-monooxygenase activity	0.0371573	7	16	2276	23707	over
GO:0005199	structural constituent of cell wall	0.0371573	7	16	2276	23707	over
GO:0032182	small conjugating protein binding	0.0380522	2	116	2281	23607	under
GO:0008889	glycerophosphodiester phosphodiesterase activity	0.0403614	4	4	2279	23719	over
GO:0004416	hydroxyacylglutathione hydrolase activity	0.0403614	4	4	2279	23719	over
GO:0019786	APG8-specific protease activity	0.0403614	4	4	2279	23719	over
GO:0015175	neutral amino acid transmembrane transporter activity	0.0405361	16	69	2267	23654	over
GO:0015295	solute:hydrogen symporter activity	0.048706	25	131	2258	23592	over
