# Supplementary material for: RNA-sequencing reveals early, dynamic transcriptome changes in the corollas of pollinated petunias
Source: BMC Plant Biol. 2014 Nov 18;14:307. doi: 10.1186/s12870-014-0307-2 (PMC4245787; doi:10.1186/s12870-014-0307-2)
Supplement: Additional file 5: — Pathway mapping results for the genes belonging to the enriched pollination-associated KEGGs. TAIR codes were obtained from the top A. thaliana BLASTx results for each DESeq2 differentially expressed contig and WGCNA pollination-associated module contig. Through hypergeometric testing, 13 enriched KEGG pathways were identified in the differentially expressed 18-P/U and P/U gene lists, and six enriched KEGG pathways were identified from the WGCNA pollination-associated modules. Each gene name corresponds with the adjacent A. thaliana TAIR code. The KEGG pathway codes and names have boldface type. Each spreadsheet, which can be accessed through the tabs, contains the enriched KEGG pathways belonging to the DESeq2 pairwise results (i.e. 18-PU and PU) or to the designated WGCNA module (i.e. Module I and Module III). [file 12870_2014_307_MOESM5_ESM.xlsx]

## Sheet: 18-PU
KEGG	TAIR code	Gene name
ath01110	Biosynthesis of secondary metabolites
	AT1G01480	ACS2; 1-aminocyclopropane-1-carboxylate synthase 2
	AT1G01710	acyl-CoA thioesterase family protein
	AT1G02205	CER1; protein ECERIFERUM 1
	AT1G02850	BGLU11; beta glucosidase 11
	AT1G04410	malate dehydrogenase
	AT1G05010	EFE; 1-aminocyclopropane-1-carboxylate oxidase
	AT1G08200	AXS2; UDP-D-apiose/UDP-D-xylose synthase 2
	AT1G09430	ACLA-3; ATP-citrate lyase A-3
	AT1G10060	BCAT-1; branched-chain-amino-acid aminotransferase 1
	AT1G10070	BCAT-2; branched-chain-amino-acid aminotransferase 2
	AT1G12780	UGE1; bifunctional UDP-glucose 4-epimerase and UDP-xylose 4-epimerase 1
	AT1G13440	GAPC2; glyceraldehyde 3-phosphate dehydrogenase GAPC2
	AT1G18580	GAUT11; putative galacturonosyltransferase
	AT1G18590	SOT17; sulfotransferase 17
	AT1G21400	thiamin diphosphate-binding fold protein
	AT1G23800	ALDH2B7; aldehyde dehydrogenase 2B7
	AT1G25220	ASB1; anthranilate synthase beta subunit 1
	AT1G27680	APL2; glucose-1-phosphate adenylyltransferase large subunit 2
	AT1G31230	AK-HSDH_I; bifunctional aspartokinase/homoserine dehydrogenase 1
	AT1G36280	L-aspartase-like family protein
	AT1G52340	ABA2; Xanthoxin dehydrogenase
	AT1G56190	phosphoglycerate kinase
	AT1G58440	XF1; probable squalene epoxidase 1
	AT1G64970	G-TMT; gamma-tocopherol methyltransferase
	AT1G67730	KCR1; beta-ketoacyl reductase 1
	AT1G72880	survival protein SurE-like phosphatase/nucleotidase
	AT1G74100	SOT16; desulfo-glucosinolate sulfotransferase 16
	AT1G74260	PUR4; phosphoribosylformylglycinamidine synthase
	AT1G76490	HMG1; 3-hydroxy-3-methylglutaryl-coenzyme A reductase 1
	AT1G78950	beta-amyrin synthase
	AT1G79530	GAPCP-1; glyceraldehyde-3-phosphate dehydrogenase GAPCP1
	AT1G80560	IMD2; 3-isopropylmalate dehydrogenase 2
	AT1G80600	WIN1; acetylornithine aminotransferase
	AT2G18620	geranylgeranyl pyrophosphate synthase 7
	AT2G21330	FBA1; fructose-bisphosphate aldolase 1
	AT2G26800	Hydroxymethylglutaryl-CoA lyase
	AT2G30970	ASP1; aspartate aminotransferase 1
	AT2G31810	ACT domain-containing small subunit of acetolactate synthase protein
	AT2G33150	PKT3; 3-ketoacyl-CoA thiolase 2
	AT2G35040	AICARFT/IMPCHase bienzyme family protein
	AT2G36460	fructose-bisphosphate aldolase 6
	AT2G37500	arginine biosynthesis bifunctional protein ArgJ
	AT2G38040	CAC3; acetyl-coenzyme A carboxylase carboxyl transferase subunit alpha
	AT2G40890	CYP98A3; cytochrome P450 98A3
	AT2G42790	CSY3; citrate synthase 3
	AT2G44040	dihydrodipicolinate reductase 1
	AT3G02870	VTC4; L-galactose-1-phosphate phosphatase
	AT3G06350	MEE32; bi-functional dehydroquinate-shikimate dehydrogenase
	AT3G06810	IBR3; acyl-CoA dehydrogenase-related protein
	AT3G06850	BCE2; dihydrolipoamide branched chain acyltransferase
	AT3G14420	peroxisomal (S)-2-hydroxy-acid oxidase GLO1
	AT3G14440	NCED3; 9-cis-epoxycarotenoid dioxygenase NCED3
	AT3G21110	PUR7; phosphoribosylaminoimidazole-succinocarboxamide synthase
	AT3G25140	QUA1; Galacturonosyltransferase 8
	AT3G26230	CYP71B24; cytochrome P450 71B24
	AT3G26280	CYP71B4; cytochrome P450 71B4
	AT3G26300	CYP71B34; cytochrome P450 71B34
	AT3G26320	CYP71B36; cytochrome P450 71B36
	AT3G48000	ALDH2B4; aldehyde dehydrogenase 2B4
	AT3G48360	BT2; TAC1-mediated telomerase activation pathway protein BT2
	AT3G49160	pyruvate kinase-like protein
	AT3G51820	G4; chlorophyll synthase
	AT3G52970	CYP76G1; cytochrome P450, family 76, subfamily G, polypeptide 1
	AT3G52990	pyruvate kinase
	AT3G54050	HCEF1; fructose-1,6-bisphosphatase
	AT3G58610	ketol-acid reductoisomerase
	AT3G61220	(+)-neomenthol dehydrogenase
	AT3G63250	HMT2; homocysteine S-methyltransferase 2
	AT3G63410	APG1; MPBQ/MSBQ methyltransferase
	AT4G05160	4-coumarate--CoA ligase-like 7
	AT4G13250	NYC1; probable chlorophyll(ide) b reductase NYC1
	AT4G13310	CYP71A20; cytochrome P450 71A20
	AT4G14210	PDS3; phytoene desaturase 3
	AT4G14930	survival protein SurE-like phosphatase/nucleotidase
	AT4G17830	peptidase M20/M25/M40 family protein
	AT4G19710	AK-HSDH_II; bifunctional aspartokinase/homoserine dehydrogenase 2
	AT4G22880	LDOX; leucoanthocyanidin dioxygenase
	AT4G24830	argininosuccinate synthase
	AT4G25420	GA20OX1; gibberellin 20 oxidase 1
	AT4G26900	AT-HF; glutamine amidotransferase and cyclase
	AT4G29130	HXK1; hexokinase 1
	AT4G31500	CYP83B1; cytochrome P450 83B1
	AT4G31940	CYP82C4; cytochrome P450, family 82, subfamily C, polypeptide 4
	AT4G32770	VTE1; tocopherol cyclase
	AT4G34350	HDR; 4-hydroxy-3-methylbut-2-enyl diphosphate reductase
	AT4G34890	XDH1; xanthine dehydrogenase 1
	AT4G35090	CAT2; catalase 2
	AT4G36220	FAH1; ferulic acid 5-hydroxylase 1
	AT4G37000	ACD2; red chlorophyll catabolite reductase
	AT4G37340	CYP81D3; cytochrome P450, family 81, subfamily D, polypeptide 3
	AT4G37370	CYP81D8; cytochrome P450, family 81, subfamily D, polypeptide 8
	AT4G37530	peroxidase 51
	AT4G37760	SQE3; squalene epoxidase 3
	AT4G37770	ACS8; 1-aminocyclopropane-1-carboxylate synthase 8
	AT4G37990	ELI3-2; cinnamyl alcohol dehydrogenase 8
	AT4G38460	GGR; geranylgeranyl reductase
	AT4G39330	CAD9; putative cinnamyl alcohol dehydrogenase 9
	AT5G03650	SBE2.2; 1,4-alpha-glucan branching enzyme
	AT5G05730	ASA1; anthranilate synthase component I-1
	AT5G06060	putative tropine dehydrogenase
	AT5G08570	pyruvate kinase
	AT5G09300	thiamin diphosphate-binding fold (THDP-binding) domain-containing protein
	AT5G10870	CM2; chorismate mutase 2
	AT5G11520	ASP3; aspartate aminotransferase 3
	AT5G11880	diaminopimelate decarboxylase 2
	AT5G16390	CAC1; chloroplastic acetylcoenzyme A carboxylase 1
	AT5G17310	UGP2; UTP--glucose-1-phosphate uridylyltransferase 1
	AT5G17920	ATMS1; 5-methyltetrahydropteroyltriglutamate--homocysteine methyltransferase
	AT5G20950	glycosyl hydrolase family protein
	AT5G26710	glutamyl/glutaminyl-tRNA synthetase, class Ic
	AT5G28237	tryptophan synthase beta chain-like protein
	AT5G36880	ACS; acetyl-CoA synthetase
	AT5G38970	BR6OX1; brassinosteroid-6-oxidase 1
	AT5G40760	G6PD6; glucose-6-phosphate dehydrogenase 6
	AT5G42800	DFR; dihydroflavonol-4-reductase
	AT5G45930	CHLI2; magnesium chelatase subunit I2
	AT5G48300	ADG1; glucose-1-phosphate adenylyltransferase small subunit
	AT5G48930	HCT; hydroxycinnamoyl-CoA shikimate/quinate hydroxycinnamoyl transferase
	AT5G52560	USP; UDP-sugar pyrophosphorylase
	AT5G53970	tyrosine aminotransferase
	AT5G58770	dehydrodolichyl diphosphate synthase 2
	AT5G62790	DXR; 1-deoxy-D-xylulose 5-phosphate reductoisomerase
	AT5G66390	peroxidase 72
ath03010	Ribosome
	AT1G02780	emb2386; 60S ribosomal protein L19-1
	AT1G04480	60S ribosomal protein L23
	AT1G07770	RPS15A; 40S ribosomal protein S15a-1
	AT1G18540	60S ribosomal protein L6-1
	AT1G22780	PFL; 40S ribosomal protein S18
	AT1G32990	PRPL11; plastid ribosomal protein l11
	AT1G43170	RP1; 60S ribosomal protein L3-1
	AT1G67430	60S ribosomal protein L17-2
	AT1G70190	ribosomal protein L7/L12 domain-containing protein
	AT1G70600	60S ribosomal protein L27a-3
	AT1G72370	P40; 40S ribosomal protein Sa-1
	AT1G74050	60S ribosomal protein L6-3
	AT2G19730	60S ribosomal protein L28-1
	AT2G20450	60S ribosomal protein L14-1
	AT2G32060	40S ribosomal protein S12-2
	AT2G34480	60S ribosomal protein L18a-2
	AT2G36170	60S ribosomal protein L40-1
	AT2G37270	RPS5B; 40S ribosomal protein S5-1
	AT2G41840	40S ribosomal protein S2-3
	AT2G43460	60S ribosomal protein L38
	AT2G47110	UBQ6; ubiquitin-40S ribosomal protein S27a-2
	AT2G47610	60S ribosomal protein L7a-1
	AT3G04840	40S ribosomal protein S3a-1
	AT3G09630	60S ribosomal protein L4-1
	AT3G10950	putative 60S ribosomal protein L37a-1
	AT3G11510	40S ribosomal protein S14-2
	AT3G13580	60S ribosomal protein L7-4
	AT3G14600	60S ribosomal protein L18a-3
	AT3G16080	60S ribosomal protein L37-3
	AT3G16780	60S ribosomal protein L19-2
	AT3G24830	60S ribosomal protein L13a-2
	AT3G25520	ATL5; 60S ribosomal protein L5-1
	AT3G45030	40S ribosomal protein S20-1
	AT3G47370	40S ribosomal protein S20-2
	AT3G49010	BBC1; 60S ribosomal protein L13-1
	AT3G49080	ribosomal protein S5 domain 2-like superfamily protein
	AT3G49910	60S ribosomal protein L26-1
	AT3G53740	60S ribosomal protein L36-2
	AT3G56340	40S ribosomal protein S26-3
	AT3G58700	60S ribosomal protein L11-2
	AT4G18100	60S ribosomal protein L32-1
	AT4G25740	40S ribosomal protein S10-1
	AT4G27090	60S ribosomal protein L14-2
	AT4G34670	40S ribosomal protein S3a-2
	AT4G36130	60S ribosomal protein L8-3
	AT5G02960	40S ribosomal protein S23-2
	AT5G09500	40S ribosomal protein S15-3
	AT5G27700	ribosomal protein S21e
	AT5G27850	60S ribosomal protein L18-3
	AT5G28060	40S ribosomal protein S24-2
	AT5G58420	40S ribosomal protein S4-3
	AT5G59240	40S ribosomal protein S8-2
ath03008	Ribosome biogenesis in eukaryotes
	AT1G06720	BMS1 domain-containing protein
	AT1G15420	hypothetical protein
	AT1G63810	hypothetical protein
	AT1G67120	protein MIDASIN1
	AT2G03820	nonsense-mediated mRNA decay protein 3
	AT2G18900	transducin/WD40 repeat-like superfamily protein
	AT2G21440	RNA recognition motif-containing protein
	AT3G05060	putative SAR DNA-binding protein
	AT3G06530	U3snoRNP10 and NUC211 domain-containing protein
	AT3G07050	nucleolar GTP-binding protein NSN1
	AT3G21540	transducin/WD40 domain-containing protein
	AT3G51270	protein serine/threonine kinase
	AT3G57150	NAP57; putative pseudouridine synthase NAP57
	AT4G04940	transducin/WD40 domain-containing protein
	AT4G07410	WD-40 protein PCN
	AT4G25630	FIB2; mediator of RNA polymerase II transcription subunit 36a
	AT4G28200	hypothetical protein
	AT5G22100	RNA 3'-terminal phosphate cyclase-like protein
	AT5G67380	CKA1; casein kinase II subunit alpha-1
ath04146	Peroxisome
	AT1G52870	peroxisomal membrane Mpv17/PMP22 family protein
	AT2G04350	LACS8; long chain acyl-CoA synthetase 8
	AT2G26800	Hydroxymethylglutaryl-CoA lyase
	AT2G33150	PKT3; 3-ketoacyl-CoA thiolase 2
	AT3G12800	SDRB; short-chain dehydrogenase-reductase B
	AT3G14420	peroxisomal (S)-2-hydroxy-acid oxidase GLO1
	AT3G44550	FAR5; fatty acyl-CoA reductase 5
	AT3G51840	ACX4; acyl-coenzyme A oxidase 4
	AT4G23850	LACS4; long chain acyl-CoA synthetase 4
	AT4G33790	CER4; fatty acyl-CoA reductase CER4
	AT4G34890	XDH1; xanthine dehydrogenase 1
	AT4G35090	CAT2; catalase 2
	AT5G17550	PEX19-2; peroxin 19-2
	AT5G19750	Mpv17/PMP22 family protein
	AT5G22500	FAR1; fatty acyl-CoA reductase 1
	AT5G27600	LACS7; long-chain acyl-CoA synthetase 7
	AT5G43280	DCI1; delta(3,5),delta(2,4)-dienoyl-CoA isomerase 1
	AT5G65110	ACX2; acyl-coenzyme A oxidase 2
ath00710	Carbon fixation in photosynthetic organisms
	AT1G04410	malate dehydrogenase
	AT1G12900	GAPA-2; glyceraldehyde 3-phosphate dehydrogenase GAPA2
	AT1G13440	GAPC2; glyceraldehyde 3-phosphate dehydrogenase GAPC2
	AT1G32060	PRK; phosphoribulokinase
	AT1G42970	GAPB; glyceraldehyde-3-phosphate dehydrogenase B
	AT1G56190	phosphoglycerate kinase
	AT1G68750	PPC4; phosphoenolpyruvate carboxylase 4
	AT1G79530	GAPCP-1; glyceraldehyde-3-phosphate dehydrogenase GAPCP1
	AT2G21330	FBA1; fructose-bisphosphate aldolase 1
	AT2G30970	ASP1; aspartate aminotransferase 1
	AT2G36460	fructose-bisphosphate aldolase 6
	AT3G26650	GAPA; glyceraldehyde-3-phosphate dehydrogenase A subunit
	AT3G54050	HCEF1; fructose-1,6-bisphosphatase
	AT3G55800	SBPASE; Sedoheptulose-1,7-bisphosphatase
	AT5G11520	ASP3; aspartate aminotransferase 3
	AT5G25880	NADP-ME3; NADP-dependent malic enzyme 3
ath00561	Glycerolipid metabolism
	AT1G01610	GPAT4; bifunctional sn-glycerol-3-phosphate 2-O-acyltransferase/phosphatase
	AT1G23800	ALDH2B7; aldehyde dehydrogenase 2B7
	AT1G63050	lysophosphatidylcholine acyltransferase
	AT1G75020	LPAT4; lysophosphatidyl acyltransferase 4
	AT2G19450	TAG1; diacylglycerol O-acyltransferase 1
	AT3G11430	GPAT5; glycerol-3-phosphate acyltransferase 5
	AT3G48000	ALDH2B4; aldehyde dehydrogenase 2B4
	AT3G57650	LPAT2; lysophosphatidyl acyltransferase 2
	AT4G00550	DGD2; digalactosyldiacylglycerol synthase 2
	AT5G01220	SQD2; sulfoquinovosyldiacylglycerol 2
	AT5G04040	SDP1; triacylglycerol lipase SDP1
	AT5G20410	MGD2; monogalactosyldiacylglycerol synthase 2
	AT5G42870	PAH2; phosphatidic acid phosphohydrolase 2
	AT5G57690	DGK4; diacylglycerol kinase 4
	AT5G63770	DGK2; diacylglycerol kinase 2
ath00903	Limonene and pinene degradation
	AT1G23800	ALDH2B7; aldehyde dehydrogenase 2B7
	AT3G26230	CYP71B24; cytochrome P450 71B24
	AT3G26280	CYP71B4; cytochrome P450 71B4
	AT3G26300	CYP71B34; cytochrome P450 71B34
	AT3G26320	CYP71B36; cytochrome P450 71B36
	AT3G48000	ALDH2B4; aldehyde dehydrogenase 2B4
	AT3G48360	BT2; TAC1-mediated telomerase activation pathway protein BT2
	AT3G52970	CYP76G1; cytochrome P450, family 76, subfamily G, polypeptide 1
	AT4G13310	CYP71A20; cytochrome P450 71A20
	AT4G31940	CYP82C4; cytochrome P450, family 82, subfamily C, polypeptide 4
	AT4G37340	CYP81D3; cytochrome P450, family 81, subfamily D, polypeptide 3
	AT4G37370	CYP81D8; cytochrome P450, family 81, subfamily D, polypeptide 8
ath00945	Stilbenoid, diarylheptanoid and gingerol biosynthesis
	AT2G40890	CYP98A3; cytochrome P450 98A3
	AT3G26230	CYP71B24; cytochrome P450 71B24
	AT3G26280	CYP71B4; cytochrome P450 71B4
	AT3G26300	CYP71B34; cytochrome P450 71B34
	AT3G26320	CYP71B36; cytochrome P450 71B36
	AT3G48360	BT2; TAC1-mediated telomerase activation pathway protein BT2
	AT3G52970	CYP76G1; cytochrome P450, family 76, subfamily G, polypeptide 1
	AT4G13310	CYP71A20; cytochrome P450 71A20
	AT4G31940	CYP82C4; cytochrome P450, family 82, subfamily C, polypeptide 4
	AT4G37340	CYP81D3; cytochrome P450, family 81, subfamily D, polypeptide 3
	AT4G37370	CYP81D8; cytochrome P450, family 81, subfamily D, polypeptide 8
	AT5G48930	HCT; hydroxycinnamoyl-CoA shikimate/quinate hydroxycinnamoyl transferase
ath00592	alpha-Linolenic acid metabolism
	AT1G67560	lipoxygenase 6
	AT1G76690	OPR2; 12-oxophytodienoate reductase 2
	AT2G33150	PKT3; 3-ketoacyl-CoA thiolase 2
	AT3G25780	AOC3; allene oxide cyclase 3
	AT3G51840	ACX4; acyl-coenzyme A oxidase 4
	AT4G15440	HPL1; hydroperoxide lyase 1
	AT5G04040	SDP1; triacylglycerol lipase SDP1
	AT5G42650	AOS; allene oxide synthase
	AT5G65110	ACX2; acyl-coenzyme A oxidase 2
ath04140	Regulation of autophagy
	AT1G60490	VPS34; phosphatidylinositol 3-kinase VPS34
	AT1G62040	ATG8C; autophagy-related protein 8c
	AT2G37840	putative serine/threonine protein kinase ATG1c
	AT3G15580	APG8H; autophagy-related protein 8i
	AT3G49590	Autophagy-related protein 13
	AT3G61710	ATG6; autophagy protein 6
	AT4G16520	ATG8F; autophagy-related protein 8f
	AT5G17290	APG5; autophagy protein 5
	AT5G45900	APG7; ubiquitin-like modifier-activating enzyme atg7

## Sheet: PU
KEGG	TAIR code	Gene name
ath04075	Plant hormone signal transduction
	AT1G04250	AXR3; auxin-responsive protein IAA17
	AT1G07430	HAI2; protein phosphatase 2C 3
	AT1G19180	JAZ1; jasmonate-zim-domain protein 1
	AT1G19850	MP; auxin response factor 5
	AT1G66350	RGL1; DELLA protein RGL1
	AT1G68640	PAN; transcription factor PERIANTHIA
	AT1G73730	EIL3; ethylene insensitive 3-like 3 protein
	AT1G75080	BZR1; brassinazole-resistant 1 protein
	AT2G14960	GH3.1; putative indole-3-acetic acid-amido synthetase GH3.1
	AT2G25490	EBF1; EIN3-binding F-box protein 1
	AT2G29380	HAI3; highly ABA-induced PP2C protein 3
	AT2G33310	IAA13; auxin-responsive protein IAA13
	AT2G36270	ABI5; protein abscisic acid-insensitive 5
	AT2G38120	AUX1; auxin transporter protein 1
	AT3G04580	EIN4; protein EIN4
	AT3G04730	IAA16; auxin-responsive protein IAA16
	AT3G11410	PP2CA; protein phosphatase 2CA
	AT3G15540	IAA19; auxin-responsive protein IAA19
	AT3G16500	PAP1; phytochrome-associated protein 1
	AT3G23150	ETR2; ethylene receptor 2
	AT3G23240	ERF1; ethylene-responsive transcription factor 1B
	AT3G56380	RR17; two-component response regulator ARR17
	AT3G56850	AREB3; ABA-responsive element binding protein 3
	AT3G57040	ARR9; two-component response regulator ARR9
	AT3G60690	SAUR-like auxin-responsive protein
	AT3G61900	SAUR-like auxin-responsive protein
	AT3G63010	GID1B; gibberellin receptor GID1B
	AT4G33720	putative pathogenesis-related protein
	AT4G33950	OST1; calcium-independent ABA-activated protein kinase
	AT4G34760	SAUR-like auxin-responsive protein
	AT5G10030	TGA4; transcription factor TGA4
	AT5G10990	SAUR-like auxin-responsive protein
	AT5G13220	JAZ10; protein TIFY 9
	AT5G20810	SAUR-like auxin-responsive protein
	AT5G25350	EBF2; EIN3-binding F-box protein 2
	AT5G42750	BKI1; BRI1 kinase inhibitor 1
	AT5G54510	DFL1; indole-3-acetic acid-amido synthetase GH3.6
ath04626	Plant-pathogen interaction
	AT1G05990	RHS2; calmodulin-like protein 7
	AT1G18210	putative calcium-binding protein CML27
	AT1G19180	JAZ1; jasmonate-zim-domain protein 1
	AT1G19780	CNGC8; cyclic nucleotide gated channel 8
	AT1G21550	putative calcium-binding protein CML44
	AT1G35670	CDPK2; calcium-dependent protein kinase 2
	AT1G66400	CML23; calmodulin like 23
	AT1G73630	putative calcium-binding protein CML26
	AT1G76040	CPK29; calcium-dependent protein kinase 29
	AT2G15680	calmodulin-like protein 1
	AT2G17290	CPK6; calcium dependent protein kinase 6
	AT2G31500	CPK24; calcium-dependent protein kinase 24
	AT2G38910	CPK20; calcium-dependent protein kinase 20
	AT2G41860	CPK14; calcium-dependent protein kinase 14
	AT3G03000	putative calcium-binding protein CML18
	AT3G03430	putative calcium-binding protein CML28
	AT3G07040	RPM1; disease resistance protein RPM1
	AT3G07490	AGD11; calmodulin-like protein 3
	AT3G10190	putative calcium-binding protein CML36
	AT3G10660	CPK2; calcium-dependent protein kinase 2
	AT3G43810	CAM7; calmodulin 7
	AT3G48010	CNGC16; cyclic nucleotide-gated channel 16
	AT3G50770	CML41; putative calcium-binding protein CML41
	AT4G21940	CPK15; calcium-dependent protein kinase 15
	AT4G33720	putative pathogenesis-related protein
	AT5G04870	CPK1; calcium dependent protein kinase 1
	AT5G12180	CPK17; calcium-dependent protein kinase 17
	AT5G12480	CPK7; calmodulin-domain protein kinase 7
	AT5G13220	JAZ10; protein TIFY 9
	AT5G14870	CNGC18; cyclic nucleotide-gated channel 18
	AT5G15410	DND1; cyclic nucleotide-gated ion channel 2
	AT5G20480	EFR; LRR receptor-like serine/threonine-protein kinase EFR
	AT5G37770	TCH2; calcium-binding protein CML24
	AT5G46330	FLS2; LRR receptor-like serine/threonine-protein kinase FLS2
	AT5G52640	HSP90.1; heat shock protein 90.1
ath00500	Starch and sucrose metabolism
	AT1G02790	PGA4; polygalacturonase 4
	AT1G12240	ATBETAFRUCT4; acid beta-fructofuranosidase 4
	AT1G68020	ATTPS6; alpha,alpha-trehalose-phosphate synthase [UDP-forming] 6
	AT1G69940	PPME1; pectinesterase PPME1
	AT1G70290	TPS8; putative alpha,alpha-trehalose-phosphate synthase [UDP-forming] 8
	AT1G70730	phosphoglucomutase 2
	AT1G78580	TPS1; alpha,alpha-trehalose-phosphate synthase [UDP-forming] 1
	AT2G18700	TPS11; putative alpha,alpha-trehalose-phosphate synthase [UDP-forming] 11
	AT2G44480	BGLU17; beta glucosidase 17
	AT2G45310	GAE4; UDP-D-glucuronate 4-epimerase 4
	AT2G47030	VGDH1; pectinesterase 4
	AT3G01040	GAUT13; putative galacturonosyltransferase 13
	AT3G05610	probable pectinesterase/pectinesterase inhibitor 21
	AT3G23820	GAE6; UDP-D-glucuronate 4-epimerase 6
	AT3G43190	SUS4; sucrose synthase 4
	AT3G43860	GH9A4; glycosyl hydrolase 9A4
	AT4G00110	GAE3; UDP-D-glucuronate 4-epimerase 3
	AT4G17770	TPS5; putative trehalose phosphatase/synthase 5
	AT4G22590	trehalose-phosphate phosphatase G
	AT4G30440	GAE1; UDP-D-glucuronate 4-epimerase 1
	AT4G33220	PME44; pectinesterase 44
	AT4G38270	GAUT3; galacturonosyltransferase 3
	AT5G17310	UGP2; UTP--glucose-1-phosphate uridylyltransferase 1
	AT5G20280	SPS1F; sucrose phosphate synthase 1F
	AT5G27870	putative pectinesterase/pectinesterase inhibitor 28
	AT5G49180	putative pectinesterase/pectinesterase inhibitor 58
	AT5G51460	ATTPPA; trehalose-phosphate phosphatase A
	AT5G51830	pfkB-like carbohydrate kinase family protein
	AT5G54690	GAUT12; probable galacturonosyltransferase 12
	AT5G65140	probable trehalose-phosphate phosphatase J

## Sheet: Module I
KEGG	TAIR code	Gene name
ath04626	Plant-pathogen interaction
	AT1G05990	RHS2; calmodulin-like protein 7
	AT1G18210	putative calcium-binding protein CML27
	AT1G19780	CNGC8; cyclic nucleotide gated channel 8
	AT1G35670	CDPK2; calcium-dependent protein kinase 2
	AT1G66400	CML23; calmodulin like 23
	AT2G31500	CPK24; calcium-dependent protein kinase 24
	AT2G38910	CPK20; calcium-dependent protein kinase 20
	AT2G41860	CPK14; calcium-dependent protein kinase 14
	AT3G03000	putative calcium-binding protein CML18
	AT3G03430	putative calcium-binding protein CML28
	AT3G07490	AGD11; calmodulin-like protein 3
	AT3G48010	CNGC16; cyclic nucleotide-gated channel 16
	AT4G01250	WRKY22; WRKY transcription factor 22
	AT4G33720	putative pathogenesis-related protein
	AT5G04870	CPK1; calcium dependent protein kinase 1
	AT5G12180	CPK17; calcium-dependent protein kinase 17
	AT5G12480	CPK7; calmodulin-domain protein kinase 7
	AT5G20480	EFR; LRR receptor-like serine/threonine-protein kinase EFR
	AT5G37770	TCH2; calcium-binding protein CML24
	AT5G46330	FLS2; LRR receptor-like serine/threonine-protein kinase FLS2
ath00500	Starch and sucrose metabolism
	AT1G02790	PGA4; polygalacturonase 4
	AT1G06410	TPS7; putative alpha,alpha-trehalose-phosphate synthase [UDP-forming] 7
	AT1G12240	ATBETAFRUCT4; acid beta-fructofuranosidase 4
	AT1G69940	PPME1; pectinesterase PPME1
	AT1G78580	TPS1; alpha,alpha-trehalose-phosphate synthase [UDP-forming] 1
	AT2G47030	VGDH1; pectinesterase 4
	AT3G01040	GAUT13; putative galacturonosyltransferase 13
	AT3G05610	probable pectinesterase/pectinesterase inhibitor 21
	AT3G43860	GH9A4; glycosyl hydrolase 9A4
	AT4G00110	GAE3; UDP-D-glucuronate 4-epimerase 3
	AT4G00490	BAM2; beta-amylase 2
	AT4G22590	trehalose-phosphate phosphatase G
	AT4G30440	GAE1; UDP-D-glucuronate 4-epimerase 1
	AT5G15490	UDP-glucose 6-dehydrogenase
	AT5G20950	glycosyl hydrolase family protein
	AT5G27870	putative pectinesterase/pectinesterase inhibitor 28
	AT5G49180	putative pectinesterase/pectinesterase inhibitor 58
	AT5G51830	pfkB-like carbohydrate kinase family protein
	AT5G65140	probable trehalose-phosphate phosphatase J
ath00040	Pentose and glucuronate interconversions
	AT1G02790	PGA4; polygalacturonase 4
	AT1G14420	AT59; putative pectate lyase 3
	AT1G23800	ALDH2B7; aldehyde dehydrogenase 2B7
	AT1G69940	PPME1; pectinesterase PPME1
	AT2G47030	VGDH1; pectinesterase 4
	AT3G01270	putative pectate lyase 7
	AT3G05610	probable pectinesterase/pectinesterase inhibitor 21
	AT5G04310	pectin lyase-like superfamily protein
	AT5G15490	UDP-glucose 6-dehydrogenase
	AT5G27870	putative pectinesterase/pectinesterase inhibitor 28
	AT5G49180	putative pectinesterase/pectinesterase inhibitor 58
	AT5G49650	XK-2; xylulose kinase-2

## Sheet: Module III
KEGG	TAIR code	Gene name
ath04144	Endocytosis
	AT1G15130	endosomal targeting BRO1-like domain-containing protein
	AT1G48790	AMSH1; AMSH-like ubiquitin thioesterase 1
	AT2G27600	SKD1; suppressor of K+ transport growth defect 1 protein
	AT3G09920	PIP5K9; phosphatidyl inositol monophosphate 5 kinase
	AT3G15730	PLDALPHA1; phospholipase D alpha 1
	AT3G53120	VPS37-1; vacuolar protein-sorting-associated protein 37-1
	AT3G59290	clathrin interactor EPSIN 3
	AT4G05000	VPS28-2; vacuolar protein sorting-associated protein 28-2
	AT4G12570	UPL5; E3 ubiquitin-protein ligase UPL5
	AT4G16144	AMSH3; AMSH-like ubiquitin thiolesterase 3
	AT4G17890	AGD8; putative ADP-ribosylation factor GTPase-activating protein AGD8
	AT4G29160	SNF7.1; vacuolar protein sorting-associated protein 32-2
	AT4G35790	PLDDELTA; phospholipase D delta
	AT5G09260	VPS20.2; vacuolar protein sorting-associated protein 20-2
	AT5G54310	AGD5; putative ADP-ribosylation factor GTPase-activating protein AGD5
ath04146	Peroxisome
	AT1G06290	ACX3; acyl-coenzyme A oxidase 3
	AT2G26800	Hydroxymethylglutaryl-CoA lyase
	AT2G45690	SSE1; peroxin-16
	AT3G12800	SDRB; short-chain dehydrogenase-reductase B
	AT3G44550	FAR5; fatty acyl-CoA reductase 5
	AT3G51840	ACX4; acyl-coenzyme A oxidase 4
	AT4G11030	long-chain acyl-CoA synthetase
	AT4G23850	LACS4; long chain acyl-CoA synthetase 4
	AT4G33790	CER4; fatty acyl-CoA reductase CER4
	AT4G34890	XDH1; xanthine dehydrogenase 1
	AT4G35090	CAT2; catalase 2
	AT5G43280	DCI1; delta(3,5),delta(2,4)-dienoyl-CoA isomerase 1
	AT5G65110	ACX2; acyl-coenzyme A oxidase 2
ath04140	Regulation of autophagy
	AT1G54210	ATG12A; ubiquitin-like protein ATG12A
	AT1G62040	ATG8C; autophagy-related protein 8c
	AT2G37840	putative serine/threonine protein kinase ATG1c
	AT3G15580	APG8H; autophagy-related protein 8i
	AT3G49590	Autophagy-related protein 13
	AT3G61710	ATG6; autophagy protein 6
	AT4G16520	ATG8F; autophagy-related protein 8f
	AT5G17290	APG5; autophagy protein 5
	AT5G45900	APG7; ubiquitin-like modifier-activating enzyme atg7
	AT5G61500	ATG3; autophagy-related protein 3
